# Supplementary material for: Meta-Analysis Derived (MAD) Transcriptome of Psoriasis Defines the “Core” Pathogenesis of Disease
Source: PLoS One. 2012 Sep 5;7(9):e44274. doi: 10.1371/journal.pone.0044274 (PMC3434204; doi:10.1371/journal.pone.0044274)
Supplement: Table S2 — MAD-5 psoriasis transcriptome. DEGs identified by the 5-study meta-analysis. (XLS) [file pone.0044274.s003.xls]

## Sheet: list4sig_genes_meta&5studies.cs
The DEGs identified by the 5-study meta-analysis, Among them, there are 677 up-regulated and 443 down-regulated unique genes (encoded by ENTREZ identifiers).
LFC: the log-scaled fold changing for leisional versus non-leisional samples obtained from the random effect meta-analysis
FC: the fold change of leisional samples versus their non-leisional pairs estimated by the meta-analysis
t.value: the corresponding t-scores on the hypothesis testings using the meta-analysis
p-vlaues: the p-values on the test whether LFC is different from zero.
FDR (false discovery rate): the adjusted p-values using BH procedure for multiple comparisons.
Status.Meta: The status on if a gene is significantly differential expressed using meta-analysis . 1 indicates up-regulated while -1 indicates down-regulated.
Status.R: the status on if that specific gene is a DEG on Reischl study
Status.S-F: the status on if that specific gene is a DEG on Suarez-Farinas study
Status.S-F+ the status on if that specific gene is a DEG on S-F+ ,ie Suarez-Farinas'2012 hgu133plus2 study
Status.G: the status on if that specific gene is a DEG on Gudhjonsson study
Status.Y: the status on if that specific gene is a DEG on Yao study
n.pos: the number of being identified as a up-regulated gene in these five studies (i.e.,Reischl, Suarez-Farinas, Gudhjonsson, Suarez-Farinas+ and Yao)
n.neg: the number of being identified as a up-regulated gene in these five studies (i.e.,Reischl, Suarez-Farinas, Gudhjonsson, Suarez-Farinas+ and Yao)
n.total: the total number of a gene being identified in these studies.
Status.LCM.E: the status on if that specific gene on epidermis is a DEG on LCM study
Status.LCM.D: the status on if that specific gene on dermis is a DEG on LCM study
ProbeSet	Symbol	Desc	LFC	FC	t.value	p.value	FDR	status.Meta	status.Y	status.R	status.S-F	status.G	status.S-F+	n.total	n.pos	n.neg	status.LCM.E	status.LCM.D	EntrezID	ChromLoc
203728_at	BAK1	BCL2-antagonist/killer 1	1.083	2.11844	5.3703	0	0	1	0	0	0	0	0	0	0	0			578	6
220230_s_at	CYB5R2	cytochrome b5 reductase 2	1.0132	2.01838	11.9465	0	0	1	0	0	0	0	0	0	0	0	1		51700	11
205280_at	GLRB	glycine receptor, beta	-1.0011	-2.00153	-6.0263	0	0	-1	0	0	0	0	0	0	0	0			2743	4
206028_s_at	MERTK	c-mer proto-oncogene tyrosine kinase	-1.0092	-2.01279	-7.8328	0	0	-1	0	0	0	0	0	0	0	0			10461	2
207016_s_at	ALDH1A2	aldehyde dehydrogenase 1 family, member A2	-1.0629	-2.08913	-6.1624	0	0	-1	0	0	0	0	0	0	0	0		-1	8854	15
205769_at	SLC27A2	solute carrier family 27 (fatty acid transporter), member 2	-1.1337	-2.19421	-6.2219	0	0	-1	0	0	0	0	0	0	0	0			11001	15
208510_s_at	PPARG	peroxisome proliferator-activated receptor gamma	-1.2149	-2.32125	-4.8847	0	0	-1	0	0	0	0	0	0	0	0			5468	3
220431_at	TMPRSS11E	transmembrane protease, serine 11E	-1.2343	-2.35267	-3.0867	0.002	0.0024	-1	0	0	0	0	0	0	0	0			28983	4, 4_ctg9_hap1
209443_at	SERPINA5	serpin peptidase inhibitor, clade A (alpha-1 antiproteinase, antitrypsin), member 5	-1.2534	-2.38403	-4.7904	0	0	-1	0	0	0	0	0	0	0	0			5104	14
221142_s_at	PECR	peroxisomal trans-2-enoyl-CoA reductase	-1.2652	-2.40361	-7.1571	0	0	-1	0	0	0	0	0	0	0	0			55825	2
210155_at	MYOC	myocilin, trabecular meshwork inducible glucocorticoid response	-1.3593	-2.56561	-5.8429	0	0	-1	0	0	0	0	0	0	0	0			4653	1
215150_at	YOD1	YOD1 OTU deubiquinating enzyme 1 homolog (S. cerevisiae)	1.5746	2.97853	4.8174	0	0	1	0	0	1	0	0	1	1	0			55432	1
212194_s_at	TM9SF4	transmembrane 9 superfamily protein member 4	1.4137	2.6642	3.9262	0.0001	0.0001	1	0	0	0	0	1	1	1	0	1		9777	20
206504_at	CYP24A1	cytochrome P450, family 24, subfamily A, polypeptide 1	1.3756	2.59476	2.5234	0.0116	0.0124	1	0	0	0	0	1	1	1	0			1591	20
209456_s_at	FBXW11	F-box and WD repeat domain containing 11	1.328	2.51054	5.2716	0	0	1	0	0	1	0	0	1	1	0			23291	5
205590_at	RASGRP1	RAS guanyl releasing protein 1 (calcium and DAG-regulated)	1.3192	2.49528	8.3974	0	0	1	0	0	0	0	1	1	1	0		1	10125	15
206529_x_at	SLC26A4	solute carrier family 26, member 4	1.2846	2.43614	5.4799	0	0	1	0	0	0	0	1	1	1	0			5172	7
206277_at	P2RY2	purinergic receptor P2Y, G-protein coupled, 2	1.2523	2.38221	6.5167	0	0	1	1	0	0	0	0	1	1	0			5029	11
206604_at	OVOL1	ovo-like 1(Drosophila)	1.2409	2.36346	4.0905	0	0.0001	1	0	0	0	0	1	1	1	0			5017	11
208928_at	POR	P450 (cytochrome) oxidoreductase	1.2407	2.36313	5.2601	0	0	1	0	0	0	0	1	1	1	0	1		5447	7
205759_s_at	SULT2B1	sulfotransferase family, cytosolic, 2B, member 1	1.213	2.31819	7.4556	0	0	1	0	0	0	0	1	1	1	0	1		6820	19
203967_at	CDC6	cell division cycle 6 homolog (S. cerevisiae)	1.2004	2.29803	4.8422	0	0	1	1	0	0	0	0	1	1	0			990	17
218884_s_at	GUF1	GUF1 GTPase homolog (S. cerevisiae)	1.1974	2.29326	5.4896	0	0	1	0	0	0	0	1	1	1	0	1		60558	4
202924_s_at	PLAGL2	pleiomorphic adenoma gene-like 2	1.1623	2.23814	2.5706	0.0102	0.0109	1	0	0	0	0	1	1	1	0			5326	20
204103_at	CCL4	chemokine (C-C motif) ligand 4	1.1588	2.23272	5.4229	0	0	1	0	0	1	0	0	1	1	0			6351	17
220030_at	STYK1	serine/threonine/tyrosine kinase 1	1.154	2.2253	2.5817	0.0098	0.0105	1	0	0	0	0	1	1	1	0			55359	12
201249_at	SLC2A1	solute carrier family 2 (facilitated glucose transporter), member 1	1.1505	2.21991	2.7981	0.0051	0.0057	1	0	0	0	0	1	1	1	0			6513	1
221210_s_at	NPL	N-acetylneuraminate pyruvate lyase (dihydrodipicolinate synthase)	1.1504	2.21975	9.0741	0	0	1	0	0	0	0	1	1	1	0			80896	1
213851_at	TMEM110	transmembrane protein 110	1.1504	2.21975	9.3867	0	0	1	0	0	0	0	1	1	1	0	1		375346	3
221601_s_at	FAIM3	Fas apoptotic inhibitory molecule 3	1.1474	2.21514	4.6858	0	0	1	1	0	0	0	0	1	1	0		1	9214	1
206499_s_at	RCC1	regulator of chromosome condensation 1	1.146	2.21299	16.7114	0	0	1	0	0	0	0	1	1	1	0			1104	1
203276_at	LMNB1	lamin B1	1.1362	2.19801	14.6942	0	0	1	0	0	1	0	0	1	1	0		1	4001	5
202819_s_at	TCEB3	transcription elongation factor B (SIII), polypeptide 3 (110kDa, elongin A)	1.122	2.17648	5.2581	0	0	1	0	0	0	0	1	1	1	0			6924	1
204341_at	TRIM16	tripartite motif-containing 16	1.1124	2.16205	20.0022	0	0	1	0	0	0	0	1	1	1	0	1		10626	17
220444_at	ZNF557	zinc finger protein 557	1.1117	2.161	3.4338	0.0006	0.0007	1	0	0	0	0	1	1	1	0	1		79230	19
220635_at	PSORS1C2	psoriasis susceptibility 1 candidate 2	1.1086	2.15636	3.6003	0.0003	0.0004	1	0	0	0	0	1	1	1	0			170680	6, 6_cox_hap2, 6_dbb_hap3, 6_mann_hap4, 6_mcf_hap5, 6_qbl_hap6
216876_s_at	IL17A	interleukin 17A	1.1057	2.15203	3.9395	0.0001	0.0001	1	1	0	0	0	0	1	1	0			3605	6
206303_s_at	NUDT4	nudix (nucleoside diphosphate linked moiety X)-type motif 4	1.1044	2.15009	2.9439	0.0032	0.0037	1	0	0	1	0	0	1	1	0	1		11163	12
212125_at	RANGAP1	Ran GTPase activating protein 1	1.0963	2.13806	7.6494	0	0	1	0	0	0	0	1	1	1	0			5905	22
219911_s_at	SLCO4A1	solute carrier organic anion transporter family, member 4A1	1.0927	2.13273	3.937	0.0001	0.0001	1	0	0	0	0	1	1	1	0	1		28231	20
218782_s_at	ATAD2	ATPase family, AAA domain containing 2	1.0902	2.12904	6.9606	0	0	1	0	0	0	0	1	1	1	0			29028	8
214435_x_at	RALA	v-ral simian leukemia viral oncogene homolog A (ras related)	1.0841	2.12005	4.4135	0	0	1	0	0	0	0	1	1	1	0			5898	7
209959_at	NR4A3	nuclear receptor subfamily 4, group A, member 3	1.0784	2.11169	2.805	0.005	0.0056	1	0	0	0	0	1	1	1	0			8013	9
202525_at	PRSS8	protease, serine, 8	1.0776	2.11052	7.1151	0	0	1	0	0	0	0	1	1	1	0			5652	16
210072_at	CCL19	chemokine (C-C motif) ligand 19	1.0732	2.1041	4.4139	0	0	1	1	0	0	0	0	1	1	0		1	6363	9
222361_at	TUBBP5	tubulin, beta pseudogene 5	1.073	2.1038	3.6205	0.0003	0.0004	1	1	0	0	0	0	1	1	0	1		643224	9
215044_s_at	STAM2	signal transducing adaptor molecule (SH3 domain and ITAM motif) 2	1.0655	2.0929	3.6691	0.0002	0.0003	1	0	0	0	0	1	1	1	0			10254	2
203722_at	ALDH4A1	aldehyde dehydrogenase 4 family, member A1	1.0608	2.08609	6.977	0	0	1	0	0	0	0	1	1	1	0			8659	1
201516_at	SRM	spermidine synthase	1.0598	2.08464	10.0568	0	0	1	0	0	0	0	1	1	1	0			6723	1
209879_at	SELPLG	selectin P ligand	1.0538	2.07599	7.0601	0	0	1	1	0	0	0	0	1	1	0		1	6404	12
209083_at	CORO1A	coronin, actin binding protein, 1A	1.0425	2.05979	8.2336	0	0	1	1	0	0	0	0	1	1	0			11151	16
206753_at	RDH16	retinol dehydrogenase 16 (all-trans)	1.0405	2.05694	2.652	0.008	0.0087	1	0	0	0	0	1	1	1	0	1		8608	12
209765_at	ADAM19	ADAM metallopeptidase domain 19	1.0394	2.05537	5.9154	0	0	1	0	0	0	0	1	1	1	0		1	8728	5
210146_x_at	LILRB2	leukocyte immunoglobulin-like receptor, subfamily B (with TM and ITIM domains), member 2	1.0373	2.05238	2.772	0.0056	0.0061	1	0	0	0	0	1	1	1	0			10288	19
218497_s_at	RNASEH1	ribonuclease H1	1.0362	2.05082	5.825	0	0	1	0	0	0	0	1	1	1	0	1	1	246243	2
219763_at	DENND1A	DENN/MADD domain containing 1A	1.0338	2.04741	2.3038	0.0212	0.0221	1	1	0	0	0	0	1	1	0	1		57706	9
221987_s_at	TSR1	TSR1, 20S rRNA accumulation, homolog (S. cerevisiae)	1.0296	2.04146	8.5434	0	0	1	0	0	0	0	1	1	1	0	1		55720	17
202479_s_at	TRIB2	tribbles homolog 2 (Drosophila)	1.0281	2.03934	6.284	0	0	1	0	0	1	0	0	1	1	0			28951	2
201614_s_at	RUVBL1	RuvB-like 1 (E. coli)	1.0265	2.03708	7.1747	0	0	1	0	0	0	0	1	1	1	0			8607	3
202693_s_at	STK17A	serine/threonine kinase 17a	1.0263	2.03679	11.6748	0	0	1	0	0	0	0	1	1	1	0	1		9263	7
205125_at	PLCD1	phospholipase C, delta 1	1.0255	2.03566	4.5121	0	0	1	0	0	0	0	1	1	1	0			5333	3
216952_s_at	LMNB2	lamin B2	1.021	2.02933	3.3729	0.0007	0.0009	1	0	0	0	0	1	1	1	0			84823	19
203616_at	POLB	polymerase (DNA directed), beta	1.0206	2.02876	17.4988	0	0	1	0	0	0	0	1	1	1	0	1		5423	8
204678_s_at	KCNK1	potassium channel, subfamily K, member 1	1.0148	2.02062	4.9653	0	0	1	0	0	0	0	1	1	1	0			3775	1
201169_s_at	BHLHE40	basic helix-loop-helix family, member e40	1.0124	2.01726	4.804	0	0	1	0	0	1	0	0	1	1	0	1		8553	3
203072_at	MYO1E	myosin IE	1.0104	2.01447	13.2751	0	0	1	0	0	0	0	1	1	1	0			4643	15
201422_at	IFI30	interferon, gamma-inducible protein 30	1.0074	2.01028	11.0066	0	0	1	1	0	0	0	0	1	1	0		1	10437	19
210802_s_at	DIMT1L	DIM1 dimethyladenosine transferase 1-like (S. cerevisiae)	1.0073	2.01015	11.7719	0	0	1	0	0	0	0	1	1	1	0		-1	27292	5
219402_s_at	DERL1	Der1-like domain family, member 1	1.0055	2.00764	28.3694	0	0	1	0	0	0	0	1	1	1	0		1	79139	8
217995_at	SQRDL	sulfide quinone reductase-like (yeast)	1.0055	2.00764	17.7098	0	0	1	1	0	0	0	0	1	1	0	1		58472	15
208813_at	GOT1	glutamic-oxaloacetic transaminase 1, soluble (aspartate aminotransferase 1)	1.0043	2.00597	11.1833	0	0	1	1	0	0	0	0	1	1	0	1	-1	2805	10
203163_at	KATNB1	katanin p80 (WD repeat containing) subunit B 1	1.0022	2.00305	7.1977	0	0	1	0	0	0	0	1	1	1	0			10300	16
212935_at	MCF2L	MCF.2 cell line derived transforming sequence-like	-1.0004	-2.00055	-13.8894	0	0	-1	-1	0	0	0	0	1	0	1			23263	13
216699_s_at	KLK1	kallikrein 1	-1.0017	-2.00236	-5.6254	0	0	-1	0	0	-1	0	0	1	0	1			3816	19
218162_at	OLFML3	olfactomedin-like 3	-1.0097	-2.01349	-11.1995	0	0	-1	0	0	-1	0	0	1	0	1			56944	1
205498_at	GHR	growth hormone receptor	-1.013	-2.0181	-5.8868	0	0	-1	0	0	-1	0	0	1	0	1	-1		2690	5
204442_x_at	LTBP4	latent transforming growth factor beta binding protein 4	-1.0174	-2.02427	-7.487	0	0	-1	0	0	-1	0	0	1	0	1		-1	8425	19
205514_at	ZNF415	zinc finger protein 415	-1.0215	-2.03003	-5.273	0	0	-1	0	0	0	0	-1	1	0	1	-1	-1	55786	19
209789_at	CORO2B	coronin, actin binding protein, 2B	-1.0237	-2.03313	-3.2539	0.0011	0.0014	-1	0	0	0	0	-1	1	0	1			10391	15
203485_at	RTN1	reticulon 1	-1.0241	-2.03369	-5.6645	0	0	-1	0	0	-1	0	0	1	0	1			6252	14
204604_at	CDK14	cyclin-dependent kinase 14	-1.0328	-2.04599	-7.3411	0	0	-1	0	0	-1	0	0	1	0	1			5218	7
221276_s_at	SYNC	syncoilin, intermediate filament protein	-1.0335	-2.04698	-5.361	0	0	-1	0	0	-1	0	0	1	0	1			81493	1
220936_s_at	H2AFJ	H2A histone family, member J	-1.0446	-2.06279	-4.2911	0	0	-1	0	0	-1	0	0	1	0	1		-1	55766	12
209074_s_at	FAM107A	family with sequence similarity 107, member A	-1.0459	-2.06465	-5.7635	0	0	-1	0	0	-1	0	0	1	0	1			11170	3
203006_at	INPP5A	inositol polyphosphate-5-phosphatase, 40kDa	-1.0585	-2.08276	-8.4001	0	0	-1	0	0	-1	0	0	1	0	1			3632	10
221874_at	KIAA1324	KIAA1324	-1.061	-2.08638	-2.6515	0.008	0.0087	-1	0	0	0	0	-1	1	0	1			57535	1
213348_at	CDKN1C	cyclin-dependent kinase inhibitor 1C (p57, Kip2)	-1.0619	-2.08768	-8.6215	0	0	-1	0	0	-1	0	0	1	0	1			1028	11
209815_at	PTCH1	patched 1	-1.0724	-2.10293	-9.1839	0	0	-1	0	0	-1	0	0	1	0	1			5727	9
208733_at	RAB2A	RAB2A, member RAS oncogene family	-1.0769	-2.1095	-8.0904	0	0	-1	0	0	-1	0	0	1	0	1			5862	8
213150_at	HOXA10	homeobox A10	-1.0819	-2.11682	-5.4699	0	0	-1	0	0	-1	0	0	1	0	1	-1		3206	7
203680_at	PRKAR2B	protein kinase, cAMP-dependent, regulatory, type II, beta	-1.0932	-2.13347	-4.8968	0	0	-1	0	0	-1	0	0	1	0	1			5577	7
204984_at	GPC4	glypican 4	-1.1096	-2.15786	-4.3647	0	0	-1	0	0	0	0	-1	1	0	1			2239	X
209173_at	AGR2	anterior gradient homolog 2 (Xenopus laevis)	-1.1146	-2.16535	-4.7919	0	0	-1	0	0	0	0	-1	1	0	1			10551	7
208131_s_at	PTGIS	prostaglandin I2 (prostacyclin) synthase	-1.1155	-2.1667	-9.1954	0	0	-1	0	0	-1	0	0	1	0	1		-1	5740	20
214761_at	ZNF423	zinc finger protein 423	-1.1295	-2.18783	-7.0547	0	0	-1	0	0	-1	0	0	1	0	1			23090	16
209869_at	ADRA2A	adrenergic, alpha-2A-, receptor	-1.1312	-2.19041	-7.4807	0	0	-1	0	0	-1	0	0	1	0	1			150	10
206101_at	ECM2	extracellular matrix protein 2, female organ and adipocyte specific	-1.1316	-2.19102	-6.3492	0	0	-1	0	0	-1	0	0	1	0	1	-1		1842	9
221207_s_at	NBEA	neurobeachin	-1.1322	-2.19193	-6.2074	0	0	-1	0	0	0	0	-1	1	0	1			26960	13
214036_at	EFNA5	ephrin-A5	-1.1563	-2.22885	-7.0179	0	0	-1	0	0	-1	0	0	1	0	1			1946	5
219525_at	SLC47A1	solute carrier family 47, member 1	-1.1665	-2.24466	-5.8019	0	0	-1	0	0	-1	0	0	1	0	1	-1	-1	55244	17
218730_s_at	OGN	osteoglycin	-1.1836	-2.27143	-5.9392	0	0	-1	0	0	0	0	-1	1	0	1			4969	9
221234_s_at	BACH2	BTB and CNC homology 1, basic leucine zipper transcription factor 2	-1.2263	-2.33966	-12.1539	0	0	-1	0	0	-1	0	0	1	0	1			60468	6
211105_s_at	NFATC1	nuclear factor of activated T-cells, cytoplasmic, calcineurin-dependent 1	-1.2409	-2.36346	-6.2071	0	0	-1	0	0	-1	0	0	1	0	1	-1		4772	18
221561_at	SOAT1	sterol O-acyltransferase 1	-1.248	-2.37512	-4.4507	0	0	-1	0	0	0	0	-1	1	0	1			6646	1
210576_at	CYP4F8	cytochrome P450, family 4, subfamily F, polypeptide 8	-1.2631	-2.40011	-4.2799	0	0	-1	0	0	0	0	-1	1	0	1			11283	19
214890_s_at	FAM149A	family with sequence similarity 149, member A	-1.3096	-2.47873	-5.9813	0	0	-1	0	0	0	0	-1	1	0	1			25854	4
205433_at	BCHE	butyrylcholinesterase	-1.3282	-2.51089	-5.0253	0	0	-1	0	0	-1	0	0	1	0	1			590	3
205776_at	FMO5	flavin containing monooxygenase 5	-1.3299	-2.51385	-7.3981	0	0	-1	0	0	0	0	-1	1	0	1			2330	1
208331_at	BPY2	basic charge, Y-linked, 2	-1.357	-2.56152	-2.8105	0.0049	0.0055	-1	0	0	0	0	-1	1	0	1			9083	Y
204836_at	GLDC	glycine dehydrogenase (decarboxylating)	-1.5962	-3.02346	-4.4698	0	0	-1	0	0	0	0	-1	1	0	1			2731	9
221404_at	IL1F6	interleukin 1 family, member 6 (epsilon)	1.7893	3.45647	3.0994	0.0019	0.0023	1	1	0	0	1	0	2	2	0			27179	2
213539_at	CD3D	CD3d molecule, delta (CD3-TCR complex)	1.7784	3.43046	6.254	0	0	1	1	0	0	0	1	2	2	0			915	11
211561_x_at	MAPK14	mitogen-activated protein kinase 14	1.7229	3.30099	3.9218	0.0001	0.0001	1	0	0	1	0	1	2	2	0			1432	6
219985_at	HS3ST3A1	heparan sulfate (glucosamine) 3-O-sulfotransferase 3A1	1.721	3.29665	5.1026	0	0	1	1	0	0	0	1	2	2	0	1		9955	17
213172_at	TTC9	tetratricopeptide repeat domain 9	1.7136	3.27978	3.6139	0.0003	0.0004	1	1	0	0	0	1	2	2	0			23508	14
209464_at	AURKB	aurora kinase B	1.644	3.12531	13.1883	0	0	1	1	0	1	0	0	2	2	0			9212	17
217924_at	C6orf106	chromosome 6 open reading frame 106	1.6281	3.09106	5.1679	0	0	1	0	0	1	0	1	2	2	0	1		64771	6
214168_s_at	TJP1	tight junction protein 1 (zona occludens 1)	1.6229	3.07994	3.0007	0.0027	0.0031	1	0	0	1	0	1	2	2	0	1		7082	15
201469_s_at	SHC1	SHC (Src homology 2 domain containing) transforming protein 1	1.5895	3.00945	6.8853	0	0	1	0	0	1	0	1	2	2	0			6464	1
210140_at	CST7	cystatin F (leukocystatin)	1.5831	2.99613	4.6182	0	0	1	1	0	0	0	1	2	2	0			8530	20
204440_at	CD83	CD83 molecule	1.576	2.98142	9.4998	0	0	1	1	0	0	0	1	2	2	0		1	9308	6
206337_at	CCR7	chemokine (C-C motif) receptor 7	1.5477	2.92351	2.4758	0.0133	0.0141	1	1	0	0	1	0	2	2	0		1	1236	17
204709_s_at	KIF23	kinesin family member 23	1.5289	2.88566	5.2614	0	0	1	1	0	0	0	1	2	2	0			9493	15
214583_at	RSC1A1	regulatory solute carrier protein, family 1, member 1	1.5289	2.88566	9.4507	0	0	1	0	0	1	0	1	2	2	0			6248	1
216388_s_at	LTB4R	leukotriene B4 receptor	1.518	2.86394	5.1936	0	0	1	0	0	0	1	1	2	2	0			1241	14
213006_at	CEBPD	CCAAT/enhancer binding protein (C/EBP), delta	1.4764	2.78254	3.9317	0.0001	0.0001	1	0	0	0	1	1	2	2	0			1052	8
213599_at	OIP5	Opa interacting protein 5	1.457	2.74537	13.315	0	0	1	1	0	1	0	0	2	2	0			11339	15
218009_s_at	PRC1	protein regulator of cytokinesis 1	1.4395	2.71227	6.5576	0	0	1	0	0	0	1	1	2	2	0			9055	15
207828_s_at	CENPF	centromere protein F, 350/400kDa (mitosin)	1.4343	2.70251	6.7244	0	0	1	1	0	0	0	1	2	2	0			1063	1
218073_s_at	TMEM48	transmembrane protein 48	1.3924	2.62515	7.5987	0	0	1	0	0	1	0	1	2	2	0			55706	1
201884_at	CEACAM5	carcinoembryonic antigen-related cell adhesion molecule 5	1.3792	2.60124	11.121	0	0	1	0	0	1	0	1	2	2	0			1048	19
205119_s_at	FPR1	formyl peptide receptor 1	1.369	2.58291	3.4235	0.0006	0.0008	1	1	0	0	1	0	2	2	0			2357	19
204908_s_at	BCL3	B-cell CLL/lymphoma 3	1.362	2.57041	11.6666	0	0	1	1	0	0	0	1	2	2	0			602	19
201673_s_at	GYS1	glycogen synthase 1 (muscle)	1.3581	2.56347	7.6195	0	0	1	1	0	0	0	1	2	2	0			2997	19
207339_s_at	LTB	lymphotoxin beta (TNF superfamily, member 3)	1.3551	2.55815	3.8328	0.0001	0.0002	1	1	0	1	0	0	2	2	0		1	4050	6, 6_apd_hap1, 6_cox_hap2, 6_dbb_hap3, 6_mann_hap4, 6_mcf_hap5, 6_qbl_hap6, 6_ssto_hap7
201732_s_at	CLCN3	chloride channel 3	1.3318	2.51717	4.1453	0	0	1	0	0	1	0	1	2	2	0	1		1182	4
201663_s_at	SMC4	structural maintenance of chromosomes 4	1.3292	2.51263	4.7157	0	0	1	0	0	1	0	1	2	2	0			10051	3
206683_at	ZNF165	zinc finger protein 165	1.3106	2.48045	2.3363	0.0195	0.0203	1	0	0	1	0	1	2	2	0			7718	6
217755_at	HN1	hematological and neurological expressed 1	1.3014	2.46468	15.0932	0	0	1	1	0	0	0	1	2	2	0			51155	17
219386_s_at	SLAMF8	SLAM family member 8	1.3005	2.46314	7.378	0	0	1	1	0	0	0	1	2	2	0			56833	1
219920_s_at	GMPPB	GDP-mannose pyrophosphorylase B	1.2976	2.4582	6.6727	0	0	1	1	0	0	0	1	2	2	0	1		29925	3
220603_s_at	MCTP2	multiple C2 domains, transmembrane 2	1.2972	2.45751	6.7648	0	0	1	0	0	1	0	1	2	2	0	1		55784	15
210048_at	NAPG	N-ethylmaleimide-sensitive factor attachment protein, gamma	1.2852	2.43716	3.866	0.0001	0.0002	1	0	0	1	0	1	2	2	0			8774	18
216615_s_at	HTR3A	5-hydroxytryptamine (serotonin) receptor 3A	1.2786	2.42603	6.6547	0	0	1	1	0	1	0	0	2	2	0			3359	11
221416_at	PLA2G2F	phospholipase A2, group IIF	1.2717	2.41446	3.6527	0.0003	0.0003	1	1	0	1	0	0	2	2	0			64600	1
221903_s_at	CYLD	cylindromatosis (turban tumor syndrome)	1.2696	2.41095	6.7434	0	0	1	0	0	1	0	1	2	2	0		1	1540	16
214155_s_at	LARP4	La ribonucleoprotein domain family, member 4	1.2611	2.39678	6.7643	0	0	1	0	0	1	0	1	2	2	0			113251	12
207992_s_at	AMPD3	adenosine monophosphate deaminase 3	1.2607	2.39612	10.6757	0	0	1	0	0	1	0	1	2	2	0			272	11
218562_s_at	TMEM57	transmembrane protein 57	1.2585	2.39247	7.1323	0	0	1	0	0	1	0	1	2	2	0			55219	1
209159_s_at	NDRG4	NDRG family member 4	1.2584	2.3923	6.2481	0	0	1	0	0	1	0	1	2	2	0			65009	16
204883_s_at	HUS1	HUS1 checkpoint homolog (S. pombe)	1.2474	2.37413	9.8653	0	0	1	1	0	0	0	1	2	2	0			3364	7
201420_s_at	WDR77	WD repeat domain 77	1.2428	2.36657	16.1407	0	0	1	1	0	0	0	1	2	2	0			79084	1
209100_at	IFRD2	interferon-related developmental regulator 2	1.242	2.36526	19.7617	0	0	1	1	0	0	0	1	2	2	0			7866	3
219544_at	C13orf34	chromosome 13 open reading frame 34	1.2348	2.35349	8.887	0	0	1	0	0	1	0	1	2	2	0			79866	13
206193_s_at	CDSN	corneodesmosin	1.2339	2.35202	5.1743	0	0	1	1	0	0	0	1	2	2	0	1		1041	6, 6_cox_hap2, 6_dbb_hap3, 6_mann_hap4, 6_mcf_hap5, 6_qbl_hap6
209626_s_at	OSBPL3	oxysterol binding protein-like 3	1.2339	2.35202	4.5141	0	0	1	0	0	1	0	1	2	2	0			26031	7
216237_s_at	MCM5	minichromosome maintenance complex component 5	1.2336	2.35153	7.9149	0	0	1	1	0	0	0	1	2	2	0			4174	22
206109_at	FUT1	fucosyltransferase 1 (galactoside 2-alpha-L-fucosyltransferase, H blood group)	1.2309	2.34713	5.2386	0	0	1	0	0	1	0	1	2	2	0	1		2523	19
208002_s_at	ACOT7	acyl-CoA thioesterase 7	1.2302	2.346	15.8353	0	0	1	1	0	0	0	1	2	2	0	1		11332	1
204924_at	TLR2	toll-like receptor 2	1.2289	2.34388	3.5235	0.0004	0.0005	1	1	0	0	0	1	2	2	0	1		7097	4
216905_s_at	ST14	suppression of tumorigenicity 14 (colon carcinoma)	1.2159	2.32286	12.3477	0	0	1	0	0	1	0	1	2	2	0	1		6768	11
219856_at	C1orf116	chromosome 1 open reading frame 116	1.2114	2.31562	4.7924	0	0	1	0	0	1	0	1	2	2	0			79098	1
221520_s_at	CDCA8	cell division cycle associated 8	1.2048	2.30505	4.6889	0	0	1	1	0	0	0	1	2	2	0			55143	1
213927_at	MAP3K9	mitogen-activated protein kinase kinase kinase 9	1.2012	2.29931	7.8847	0	0	1	0	0	1	0	1	2	2	0			4293	14
219959_at	MOCOS	molybdenum cofactor sulfurase	1.196	2.29104	7.1931	0	0	1	1	0	0	0	1	2	2	0			55034	18
218585_s_at	DTL	denticleless homolog (Drosophila)	1.1952	2.28977	5.412	0	0	1	1	0	0	0	1	2	2	0			51514	1
220239_at	KLHL7	kelch-like 7 (Drosophila)	1.1895	2.28074	5.4436	0	0	1	1	0	0	0	1	2	2	0			55975	7
218349_s_at	ZWILCH	Zwilch, kinetochore associated, homolog (Drosophila)	1.1876	2.27774	6.4706	0	0	1	0	0	1	1	0	2	2	0			55055	15
201714_at	TUBG1	tubulin, gamma 1	1.1874	2.27742	6.8531	0	0	1	1	0	0	0	1	2	2	0	1	1	7283	17
203432_at	TMPO	thymopoietin	1.1839	2.2719	8.9837	0	0	1	1	0	0	0	1	2	2	0			7112	12
202953_at	C1QB	complement component 1, q subcomponent, B chain	1.1824	2.26954	8.116	0	0	1	1	0	0	0	1	2	2	0			713	1
202604_x_at	ADAM10	ADAM metallopeptidase domain 10	1.1783	2.2631	3.9887	0.0001	0.0001	1	0	0	1	0	1	2	2	0			102	15
208450_at	LGALS2	lectin, galactoside-binding, soluble, 2	1.1779	2.26247	4.9813	0	0	1	1	0	0	0	1	2	2	0		1	3957	22
209520_s_at	NCBP1	nuclear cap binding protein subunit 1, 80kDa	1.1775	2.26184	6.4998	0	0	1	0	0	1	0	1	2	2	0			4686	9
205220_at	GPR109B	G protein-coupled receptor 109B	1.1759	2.25934	8.2637	0	0	1	1	0	0	0	1	2	2	0			8843	12
214007_s_at	TWF1	twinfilin, actin-binding protein, homolog 1 (Drosophila)	1.175	2.25793	4.5791	0	0	1	1	0	1	0	0	2	2	0			5756	12
218257_s_at	UGGT1	UDP-glucose glycoprotein glucosyltransferase 1	1.1731	2.25496	5.8709	0	0	1	1	0	0	0	1	2	2	0			56886	2
204116_at	IL2RG	interleukin 2 receptor, gamma	1.1704	2.25074	5.8822	0	0	1	1	0	0	0	1	2	2	0			3561	X
200998_s_at	CKAP4	cytoskeleton-associated protein 4	1.1686	2.24793	8.0452	0	0	1	1	0	0	0	1	2	2	0	1		10970	12
212374_at	FEM1B	fem-1 homolog b (C. elegans)	1.1643	2.24124	3.9221	0.0001	0.0001	1	0	0	1	0	1	2	2	0			10116	15
217741_s_at	ZFAND5	zinc finger, AN1-type domain 5	1.1637	2.24031	6.3313	0	0	1	0	0	1	0	1	2	2	0	1		7763	9
203777_s_at	RPS6KB2	ribosomal protein S6 kinase, 70kDa, polypeptide 2	1.1635	2.24	7.3685	0	0	1	1	1	0	0	0	2	2	0			6199	11
212314_at	SEL1L3	sel-1 suppressor of lin-12-like 3 (C. elegans)	1.1612	2.23643	18.4411	0	0	1	1	0	0	0	1	2	2	0			23231	4
210001_s_at	SOCS1	suppressor of cytokine signaling 1	1.1612	2.23643	20.2799	0	0	1	1	0	0	0	1	2	2	0		1	8651	16
213427_at	RPP40	ribonuclease P/MRP 40kDa subunit	1.1579	2.23132	13.7212	0	0	1	1	0	0	0	1	2	2	0			10799	6
210058_at	MAPK13	mitogen-activated protein kinase 13	1.1566	2.22931	10.39	0	0	1	1	0	0	0	1	2	2	0	1		5603	6
221962_s_at	UBE2H	ubiquitin-conjugating enzyme E2H (UBC8 homolog, yeast)	1.1524	2.22283	7.473	0	0	1	0	0	1	0	1	2	2	0			7328	7
205633_s_at	ALAS1	aminolevulinate, delta-, synthase 1	1.1523	2.22268	14.1547	0	0	1	1	0	0	0	1	2	2	0	1		211	3
206034_at	SERPINB8	serpin peptidase inhibitor, clade B (ovalbumin), member 8	1.1523	2.22268	4.9888	0	0	1	1	0	0	0	1	2	2	0	1		5271	18
220800_s_at	TMOD3	tropomodulin 3 (ubiquitous)	1.1468	2.21422	4.6149	0	0	1	0	0	1	0	1	2	2	0	1		29766	15
206036_s_at	REL	v-rel reticuloendotheliosis viral oncogene homolog (avian)	1.1462	2.2133	10.1624	0	0	1	1	0	1	0	0	2	2	0			5966	2
207455_at	P2RY1	purinergic receptor P2Y, G-protein coupled, 1	1.1435	2.20916	4.5308	0	0	1	0	0	1	0	1	2	2	0			5028	3
201571_s_at	DCTD	dCMP deaminase	1.1414	2.20595	4.1689	0	0	1	0	0	1	0	1	2	2	0	1		1635	4
201629_s_at	ACP1	acid phosphatase 1, soluble	1.1412	2.20564	4.8545	0	0	1	1	0	0	0	1	2	2	0	1	1	52	2
206265_s_at	GPLD1	glycosylphosphatidylinositol specific phospholipase D1	1.1407	2.20488	2.6585	0.0078	0.0085	1	1	0	0	0	1	2	2	0	1		2822	6
209037_s_at	EHD1	EH-domain containing 1	1.1376	2.20015	8.5119	0	0	1	1	0	0	0	1	2	2	0	1		10938	11
218209_s_at	RPRD1A	regulation of nuclear pre-mRNA domain containing 1A	1.1318	2.19132	4.2197	0	0	1	0	0	1	0	1	2	2	0			55197	18
217930_s_at	TOLLIP	toll interacting protein	1.1309	2.18995	13.3429	0	0	1	1	0	0	0	1	2	2	0			54472	11
219395_at	ESRP2	epithelial splicing regulatory protein 2	1.1298	2.18828	13.1313	0	0	1	0	1	0	0	1	2	2	0	1		80004	16
210029_at	IDO1	indoleamine 2,3-dioxygenase 1	1.1272	2.18434	2.3955	0.0166	0.0174	1	1	0	0	1	0	2	2	0			3620	8
209247_s_at	ABCF2	ATP-binding cassette, sub-family F (GCN20), member 2	1.1252	2.18132	11.3458	0	0	1	1	0	0	0	1	2	2	0	-1	-1	10061	7
219990_at	E2F8	E2F transcription factor 8	1.1209	2.17483	4.387	0	0	1	0	0	0	1	1	2	2	0			79733	11
211834_s_at	TP63	tumor protein p63	1.1204	2.17407	2.2537	0.0242	0.0251	1	0	0	1	0	1	2	2	0			8626	3
209142_s_at	UBE2G1	ubiquitin-conjugating enzyme E2G 1 (UBC7 homolog, yeast)	1.1199	2.17332	6.8403	0	0	1	0	0	1	0	1	2	2	0			7326	17
201584_s_at	DDX39	DEAD (Asp-Glu-Ala-Asp) box polypeptide 39	1.1117	2.161	9.0407	0	0	1	0	0	0	1	1	2	2	0			10212	19
205194_at	PSPH	phosphoserine phosphatase	1.1111	2.1601	4.6599	0	0	1	0	0	1	1	0	2	2	0	1		5723	7
201853_s_at	CDC25B	cell division cycle 25 homolog B (S. pombe)	1.1029	2.14786	12.565	0	0	1	1	0	1	0	0	2	2	0			994	20
209606_at	CYTIP	cytohesin 1 interacting protein	1.1011	2.14518	7.1471	0	0	1	1	0	0	0	1	2	2	0			9595	2
211122_s_at	CXCL11	chemokine (C-X-C motif) ligand 11	1.0986	2.14147	2.3079	0.021	0.0219	1	1	0	0	1	0	2	2	0			6373	4
204241_at	ACOX3	acyl-CoA oxidase 3, pristanoyl	1.0973	2.13954	17.9174	0	0	1	1	0	0	0	1	2	2	0			8310	4
205008_s_at	CIB2	calcium and integrin binding family member 2	1.0962	2.13791	6.5521	0	0	1	0	0	1	0	1	2	2	0			10518	15
219806_s_at	C11orf75	chromosome 11 open reading frame 75	1.0911	2.13036	11.2325	0	0	1	1	0	0	0	1	2	2	0	1		56935	11
219118_at	FKBP11	FK506 binding protein 11, 19 kDa	1.0901	2.12889	10.7978	0	0	1	1	0	0	0	1	2	2	0			51303	12
219253_at	TMEM185B	transmembrane protein 185B (pseudogene)	1.0881	2.12594	12.1216	0	0	1	1	0	0	0	1	2	2	0	1	1	79134	2
220413_at	SLC39A2	solute carrier family 39 (zinc transporter), member 2	1.0878	2.1255	7.3115	0	0	1	1	0	0	0	1	2	2	0	1		29986	14
201564_s_at	FSCN1	fascin homolog 1, actin-bundling protein (Strongylocentrotus purpuratus)	1.0763	2.10862	7.9197	0	0	1	1	0	0	1	0	2	2	0	1	1	6624	7
204549_at	IKBKE	inhibitor of kappa light polypeptide gene enhancer in B-cells, kinase epsilon	1.0762	2.10848	3.5383	0.0004	0.0005	1	1	0	0	0	1	2	2	0			9641	1
204146_at	RAD51AP1	RAD51 associated protein 1	1.0752	2.10701	4.1934	0	0	1	1	0	0	0	1	2	2	0			10635	12
216607_s_at	CYP51A1	cytochrome P450, family 51, subfamily A, polypeptide 1	1.0743	2.1057	4.4598	0	0	1	0	0	1	0	1	2	2	0			1595	7
209124_at	MYD88	myeloid differentiation primary response gene (88)	1.0702	2.09972	17.81	0	0	1	1	0	0	0	1	2	2	0			4615	3
213537_at	HLA-DPA1	major histocompatibility complex, class II, DP alpha 1	1.065	2.09217	6.1829	0	0	1	1	0	1	0	0	2	2	0		1	3113	6, 6_apd_hap1, 6_cox_hap2, 6_dbb_hap3, 6_mann_hap4, 6_mcf_hap5, 6_qbl_hap6, 6_ssto_hap7
205758_at	CD8A	CD8a molecule	1.0612	2.08667	3.554	0.0004	0.0005	1	1	0	0	0	1	2	2	0			925	2
206571_s_at	MAP4K4	mitogen-activated protein kinase kinase kinase kinase 4	1.0534	2.07542	14.8594	0	0	1	0	0	0	1	1	2	2	0	1		9448	2
212141_at	MCM4	minichromosome maintenance complex component 4	1.0534	2.07542	13.1224	0	0	1	1	0	1	0	0	2	2	0			4173	8
210609_s_at	TP53I3	tumor protein p53 inducible protein 3	1.0523	2.07383	7.2397	0	0	1	1	0	0	0	1	2	2	0	1		9540	2
202275_at	G6PD	glucose-6-phosphate dehydrogenase	1.0484	2.06823	5.6609	0	0	1	1	0	0	0	1	2	2	0			2539	X
204768_s_at	FEN1	flap structure-specific endonuclease 1	1.0465	2.06551	5.4345	0	0	1	1	0	0	0	1	2	2	0			2237	11
218678_at	NES	nestin	1.0457	2.06437	3.7726	0.0002	0.0002	1	1	0	0	0	1	2	2	0	1		10763	1
202064_s_at	SEL1L	sel-1 suppressor of lin-12-like (C. elegans)	1.0432	2.06079	2.7659	0.0057	0.0062	1	0	0	1	0	1	2	2	0			6400	14
208744_x_at	HSPH1	heat shock 105kDa/110kDa protein 1	1.0427	2.06008	8.7598	0	0	1	0	0	1	0	1	2	2	0			10808	13
218890_x_at	MRPL35	mitochondrial ribosomal protein L35	1.0391	2.05495	10.7891	0	0	1	0	0	1	0	1	2	2	0			51318	2
208952_s_at	LARP4B	La ribonucleoprotein domain family, member 4B	1.0375	2.05267	4.9303	0	0	1	0	0	1	0	1	2	2	0	1		23185	10
200815_s_at	PAFAH1B1	platelet-activating factor acetylhydrolase 1b, regulatory subunit 1 (45kDa)	1.0367	2.05153	8.5942	0	0	1	0	0	1	0	1	2	2	0	1		5048	17
204616_at	UCHL3	ubiquitin carboxyl-terminal esterase L3 (ubiquitin thiolesterase)	1.0324	2.04542	12.9483	0	0	1	1	0	0	0	1	2	2	0	1		7347	13
204166_at	SBNO2	strawberry notch homolog 2 (Drosophila)	1.0317	2.04443	3.387	0.0007	0.0009	1	1	0	0	0	1	2	2	0			22904	19
222231_s_at	LRRC59	leucine rich repeat containing 59	1.0297	2.0416	10.0573	0	0	1	1	0	0	0	1	2	2	0	1		55379	17
201118_at	PGD	phosphogluconate dehydrogenase	1.0293	2.04103	11.6452	0	0	1	1	0	1	0	0	2	2	0	1		5226	1
217294_s_at	ENO1	enolase 1, (alpha)	1.0282	2.03948	11.1558	0	0	1	1	0	0	0	1	2	2	0	1		2023	1
201762_s_at	PSME2	proteasome (prosome, macropain) activator subunit 2 (PA28 beta)	1.0282	2.03948	5.1943	0	0	1	1	0	0	1	0	2	2	0	1		5721	14
202352_s_at	PSMD12	proteasome (prosome, macropain) 26S subunit, non-ATPase, 12	1.0255	2.03566	9.9272	0	0	1	1	0	0	0	1	2	2	0		1	5718	17
212807_s_at	SORT1	sortilin 1	1.024	2.03355	5.2502	0	0	1	0	0	1	0	1	2	2	0	1		6272	1
220608_s_at	ZNF770	zinc finger protein 770	1.0207	2.0289	3.3749	0.0007	0.0009	1	0	0	1	0	1	2	2	0			54989	15
203971_at	SLC31A1	solute carrier family 31 (copper transporters), member 1	1.0186	2.02595	6.2321	0	0	1	1	0	0	0	1	2	2	0	1		1317	9
218188_s_at	TIMM13	translocase of inner mitochondrial membrane 13 homolog (yeast)	1.0126	2.01754	14.6387	0	0	1	1	0	0	0	1	2	2	0			26517	19
212432_at	GRPEL1	GrpE-like 1, mitochondrial (E. coli)	1.0122	2.01698	9.2993	0	0	1	0	0	1	0	1	2	2	0	1		80273	4
202199_s_at	SRPK1	SRSF protein kinase 1	1.0092	2.01279	6.2951	0	0	1	0	0	1	0	1	2	2	0			6732	6
201739_at	SGK1	serum/glucocorticoid regulated kinase 1	1.0082	2.0114	4.5192	0	0	1	1	0	1	0	0	2	2	0	1		6446	6
220201_at	RC3H2	ring finger and CCCH-type zinc finger domains 2	1.0058	2.00806	4.636	0	0	1	1	0	0	0	1	2	2	0	1	1	54542	9
200889_s_at	SSR1	signal sequence receptor, alpha	1.0058	2.00806	12.5571	0	0	1	0	0	1	0	1	2	2	0	1		6745	6
203931_s_at	MRPL12	mitochondrial ribosomal protein L12	1.0033	2.00458	17.8353	0	0	1	1	0	0	0	1	2	2	0			6182	17
203046_s_at	TIMELESS	timeless homolog (Drosophila)	1.0024	2.00333	6.2301	0	0	1	1	0	0	0	1	2	2	0			8914	12
207540_s_at	SYK	spleen tyrosine kinase	1.0017	2.00236	12.4521	0	0	1	1	0	1	0	0	2	2	0	1		6850	9
205339_at	STIL	SCL/TAL1 interrupting locus	1.0015	2.00208	6.5228	0	0	1	0	0	1	0	1	2	2	0			6491	1
209925_at	OCLN	occludin	1.0009	2.00125	4.5393	0	0	1	0	0	1	0	1	2	2	0			4950	5
45288_at	ABHD6	abhydrolase domain containing 6	-1.0066	-2.00917	-9.7896	0	0	-1	-1	0	-1	0	0	2	0	2	-1		57406	3
221589_s_at	ALDH6A1	aldehyde dehydrogenase 6 family, member A1	-1.0158	-2.02202	-13.3251	0	0	-1	-1	0	-1	0	0	2	0	2	-1	-1	4329	14
205110_s_at	FGF13	fibroblast growth factor 13	-1.0174	-2.02427	-8.2296	0	0	-1	0	0	-1	0	-1	2	0	2			2258	X
210762_s_at	DLC1	deleted in liver cancer 1	-1.0176	-2.02455	-6.9814	0	0	-1	0	0	-1	0	-1	2	0	2			10395	8
202267_at	LAMC2	laminin, gamma 2	-1.0183	-2.02553	-6.3376	0	0	-1	-1	0	0	0	-1	2	0	2	-1		3918	1
215513_at	HYMAI	hydatidiform mole associated and imprinted (non-protein coding)	-1.0218	-2.03045	-4.242	0	0	-1	0	0	-1	0	-1	2	0	2			57061	6
203757_s_at	CEACAM6	carcinoembryonic antigen-related cell adhesion molecule 6 (non-specific cross reacting antigen)	-1.022	-2.03073	-6.6142	0	0	-1	0	0	-1	0	-1	2	0	2	1		4680	19
212504_at	DIP2C	DIP2 disco-interacting protein 2 homolog C (Drosophila)	-1.0254	-2.03552	-6.4074	0	0	-1	0	0	-1	0	-1	2	0	2	-1		22982	10
204404_at	SLC12A2	solute carrier family 12 (sodium/potassium/chloride transporters), member 2	-1.0263	-2.03679	-3.961	0.0001	0.0001	-1	0	0	-1	0	-1	2	0	2			6558	5
204788_s_at	PPOX	protoporphyrinogen oxidase	-1.0299	-2.04188	-12.8098	0	0	-1	0	0	-1	0	-1	2	0	2	-1	-1	5498	1
205730_s_at	ABLIM3	actin binding LIM protein family, member 3	-1.0307	-2.04302	-7.7393	0	0	-1	0	0	-1	0	-1	2	0	2			22885	5
212446_s_at	LASS6	LAG1 homolog, ceramide synthase 6	-1.0342	-2.04798	-6.2798	0	0	-1	-1	0	-1	0	0	2	0	2	-1		253782	2
222125_s_at	P4HTM	prolyl 4-hydroxylase, transmembrane (endoplasmic reticulum)	-1.0355	-2.04982	-12.5662	0	0	-1	-1	0	-1	0	0	2	0	2			54681	3
200672_x_at	SPTBN1	spectrin, beta, non-erythrocytic 1	-1.0394	-2.05537	-4.2398	0	0	-1	-1	0	0	0	-1	2	0	2	-1		6711	2
212226_s_at	PPAP2B	phosphatidic acid phosphatase type 2B	-1.0437	-2.06151	-8.4994	0	0	-1	0	0	-1	0	-1	2	0	2			8613	1
204777_s_at	MAL	mal, T-cell differentiation protein	-1.0441	-2.06208	-6.114	0	0	-1	0	0	-1	0	-1	2	0	2			4118	2
205422_s_at	ITGBL1	integrin, beta-like 1 (with EGF-like repeat domains)	-1.051	-2.07197	-4.0766	0	0.0001	-1	0	0	-1	0	-1	2	0	2		-1	9358	13
201801_s_at	SLC29A1	solute carrier family 29 (nucleoside transporters), member 1	-1.0537	-2.07585	-6.0452	0	0	-1	-1	0	-1	0	0	2	0	2			2030	6
218638_s_at	SPON2	spondin 2, extracellular matrix protein	-1.0551	-2.07786	-8.4071	0	0	-1	-1	0	-1	0	0	2	0	2	-1		10417	4
212980_at	USP34	ubiquitin specific peptidase 34	-1.0553	-2.07815	-5.2783	0	0	-1	-1	0	-1	0	0	2	0	2	-1		9736	2
205382_s_at	CFD	complement factor D (adipsin)	-1.0554	-2.07829	-8.1509	0	0	-1	-1	0	-1	0	0	2	0	2		-1	1675	19
212343_at	YIPF6	Yip1 domain family, member 6	-1.0557	-2.07873	-8.8889	0	0	-1	-1	0	-1	0	0	2	0	2			286451	X
205752_s_at	GSTM5	glutathione S-transferase mu 5	-1.0562	-2.07945	-4.7698	0	0	-1	0	0	-1	0	-1	2	0	2		-1	2949	1
200696_s_at	GSN	gelsolin	-1.0639	-2.09058	-7.1377	0	0	-1	-1	0	0	0	-1	2	0	2			2934	9
203088_at	FBLN5	fibulin 5	-1.0656	-2.09304	-6.675	0	0	-1	0	0	-1	0	-1	2	0	2			10516	14
213036_x_at	ATP2A3	ATPase, Ca++ transporting, ubiquitous	-1.0676	-2.09594	-4.341	0	0	-1	0	0	-1	0	-1	2	0	2			489	17
221123_x_at	ZNF395	zinc finger protein 395	-1.069	-2.09798	-3.7624	0.0002	0.0002	-1	-1	0	-1	0	0	2	0	2	-1		55893	8
218574_s_at	LMCD1	LIM and cysteine-rich domains 1	-1.071	-2.10089	-6.823	0	0	-1	0	0	-1	0	-1	2	0	2			29995	3
202071_at	SDC4	syndecan 4	-1.0777	-2.11067	-17.8093	0	0	-1	-1	0	-1	0	0	2	0	2	-1		6385	20
221016_s_at	TCF7L1	transcription factor 7-like 1 (T-cell specific, HMG-box)	-1.0827	-2.118	-6.2811	0	0	-1	0	0	-1	0	-1	2	0	2			83439	2
213106_at	ATP8A1	ATPase, aminophospholipid transporter (APLT), class I, type 8A, member 1	-1.0876	-2.1252	-9.6895	0	0	-1	0	0	-1	0	-1	2	0	2			10396	4
215017_s_at	FNBP1L	formin binding protein 1-like	-1.0882	-2.12609	-11.225	0	0	-1	-1	0	-1	0	0	2	0	2	-1	-1	54874	1
211538_s_at	HSPA2	heat shock 70kDa protein 2	-1.0892	-2.12756	-11.1127	0	0	-1	-1	0	-1	0	0	2	0	2			3306	14
216331_at	ITGA7	integrin, alpha 7	-1.0923	-2.13214	-5.9309	0	0	-1	0	0	-1	0	-1	2	0	2			3679	12
205407_at	RECK	reversion-inducing-cysteine-rich protein with kazal motifs	-1.0952	-2.13643	-6.7353	0	0	-1	-1	0	-1	0	0	2	0	2			8434	9
205739_x_at	ZNF107	zinc finger protein 107	-1.0973	-2.13954	-4.2313	0	0	-1	-1	0	-1	0	0	2	0	2			51427	7
214102_at	ARAP2	ArfGAP with RhoGAP domain, ankyrin repeat and PH domain 2	-1.1027	-2.14756	-4.8875	0	0	-1	-1	0	-1	0	0	2	0	2	-1		116984	4
203151_at	MAP1A	microtubule-associated protein 1A	-1.1162	-2.16775	-15.9199	0	0	-1	0	0	-1	0	-1	2	0	2			4130	15
219263_at	RNF128	ring finger protein 128	-1.1249	-2.18086	-12.7474	0	0	-1	0	0	-1	0	-1	2	0	2	-1	-1	79589	X
213071_at	DPT	dermatopontin	-1.1298	-2.18828	-5.2395	0	0	-1	0	0	-1	0	-1	2	0	2			1805	1
204422_s_at	FGF2	fibroblast growth factor 2 (basic)	-1.1351	-2.19634	-5.2912	0	0	-1	0	0	-1	0	-1	2	0	2			2247	4
201313_at	ENO2	enolase 2 (gamma, neuronal)	-1.1357	-2.19725	-6.1269	0	0	-1	0	0	-1	0	-1	2	0	2	-1		2026	12
204985_s_at	TRAPPC6A	trafficking protein particle complex 6A	-1.1401	-2.20396	-7.2349	0	0	-1	-1	0	-1	0	0	2	0	2			79090	19
205132_at	ACTC1	actin, alpha, cardiac muscle 1	-1.1406	-2.20473	-4.8972	0	0	-1	0	0	0	-1	-1	2	0	2			70	15
214475_x_at	CAPN3	calpain 3, (p94)	-1.1408	-2.20503	-6.0383	0	0	-1	-1	0	-1	0	0	2	0	2	-1		825	15
215116_s_at	DNM1	dynamin 1	-1.147	-2.21453	-4.4867	0	0	-1	-1	0	-1	0	0	2	0	2		-1	1759	9
213329_at	SRGAP2	SLIT-ROBO Rho GTPase activating protein 2	-1.1546	-2.22623	-8.8895	0	0	-1	-1	0	-1	0	0	2	0	2	-1		23380	1
208476_s_at	FRMD4A	FERM domain containing 4A	-1.1597	-2.23411	-3.4461	0.0006	0.0007	-1	-1	0	0	0	-1	2	0	2	-1		55691	10
205765_at	CYP3A5	cytochrome P450, family 3, subfamily A, polypeptide 5	-1.1603	-2.23504	-5.1658	0	0	-1	-1	0	-1	0	0	2	0	2	-1		1577	7
209737_at	MAGI2	membrane associated guanylate kinase, WW and PDZ domain containing 2	-1.1616	-2.23705	-10.4526	0	0	-1	0	0	-1	0	-1	2	0	2			9863	7
205803_s_at	TRPC1	transient receptor potential cation channel, subfamily C, member 1	-1.1633	-2.23969	-6.8433	0	0	-1	-1	0	-1	0	0	2	0	2	-1		7220	3
208741_at	SAP18	Sin3A-associated protein, 18kDa	-1.1639	-2.24062	-9.3438	0	0	-1	0	0	-1	0	-1	2	0	2			10284	13
205364_at	ACOX2	acyl-CoA oxidase 2, branched chain	-1.1685	-2.24778	-4.692	0	0	-1	-1	0	0	0	-1	2	0	2			8309	3
220244_at	LOH3CR2A	loss of heterozygosity, 3, chromosomal region 2, gene A	-1.1695	-2.24934	-3.8425	0.0001	0.0002	-1	-1	0	0	0	-1	2	0	2			29931	3
217025_s_at	DBN1	drebrin 1	-1.171	-2.25168	-9.414	0	0	-1	0	0	-1	0	-1	2	0	2			1627	5
202500_at	DNAJB2	DnaJ (Hsp40) homolog, subfamily B, member 2	-1.1771	-2.26122	-5.8971	0	0	-1	-1	0	-1	0	0	2	0	2			3300	2
212326_at	VPS13D	vacuolar protein sorting 13 homolog D (S. cerevisiae)	-1.1807	-2.26687	-7.4024	0	0	-1	-1	0	-1	0	0	2	0	2			55187	1
204894_s_at	AOC3	amine oxidase, copper containing 3 (vascular adhesion protein 1)	-1.1838	-2.27174	-8.1368	0	0	-1	0	0	-1	0	-1	2	0	2			8639	17
205226_at	PDGFRL	platelet-derived growth factor receptor-like	-1.1849	-2.27348	-6.5943	0	0	-1	0	0	-1	0	-1	2	0	2			5157	8
209016_s_at	KRT7	keratin 7	-1.1881	-2.27852	-4.8015	0	0	-1	0	0	-1	0	-1	2	0	2			3855	12
213317_at	CLIC5	chloride intracellular channel 5	-1.1892	-2.28026	-5.3188	0	0	-1	0	0	-1	0	-1	2	0	2			53405	6
213424_at	KIAA0895	KIAA0895	-1.1966	-2.29199	-9.8975	0	0	-1	-1	0	0	0	-1	2	0	2	-1		23366	7
218418_s_at	KANK2	KN motif and ankyrin repeat domains 2	-1.2082	-2.31049	-8.5622	0	0	-1	0	-1	-1	0	0	2	0	2			25959	19
210078_s_at	KCNAB1	potassium voltage-gated channel, shaker-related subfamily, beta member 1	-1.2082	-2.31049	-6.0552	0	0	-1	0	0	-1	0	-1	2	0	2			7881	3
208760_at	UBE2I	ubiquitin-conjugating enzyme E2I (UBC9 homolog, yeast)	-1.2096	-2.31274	-6.8367	0	0	-1	-1	0	-1	0	0	2	0	2	-1		7329	16
213222_at	PLCB1	phospholipase C, beta 1 (phosphoinositide-specific)	-1.2115	-2.31578	-6.1686	0	0	-1	0	0	-1	0	-1	2	0	2			23236	20
208383_s_at	PCK1	phosphoenolpyruvate carboxykinase 1 (soluble)	-1.2143	-2.32028	-9.7864	0	0	-1	-1	0	-1	0	0	2	0	2			5105	20
206201_s_at	MEOX2	mesenchyme homeobox 2	-1.2193	-2.32834	-8.7863	0	0	-1	-1	0	-1	0	0	2	0	2		-1	4223	7
206140_at	LHX2	LIM homeobox 2	-1.227	-2.3408	-7.6979	0	0	-1	-1	0	0	0	-1	2	0	2			9355	9
213693_s_at	MUC1	mucin 1, cell surface associated	-1.227	-2.3408	-5.9939	0	0	-1	0	0	-1	0	-1	2	0	2			4582	1
204688_at	SGCE	sarcoglycan, epsilon	-1.2313	-2.34778	-7.6529	0	0	-1	0	0	-1	0	-1	2	0	2			8910	7
203929_s_at	MAPT	microtubule-associated protein tau	-1.233	-2.35055	-4.7455	0	0	-1	0	0	-1	0	-1	2	0	2	-1		4137	17, 17_ctg5_hap1
219615_s_at	KCNK5	potassium channel, subfamily K, member 5	-1.2461	-2.37199	-5.98	0	0	-1	0	0	-1	0	-1	2	0	2		-1	8645	6
212099_at	RHOB	ras homolog gene family, member B	-1.2471	-2.37364	-7.5361	0	0	-1	-1	0	-1	0	0	2	0	2	-1		388	2
213611_at	AQP5	aquaporin 5	-1.2536	-2.38436	-4.8972	0	0	-1	0	0	-1	0	-1	2	0	2			362	12
212510_at	GPD1L	glycerol-3-phosphate dehydrogenase 1-like	-1.2538	-2.38469	-7.796	0	0	-1	-1	0	-1	0	0	2	0	2			23171	3
209183_s_at	C10orf10	chromosome 10 open reading frame 10	-1.2551	-2.38684	-8.1236	0	0	-1	0	0	-1	0	-1	2	0	2			11067	10
209209_s_at	FERMT2	fermitin family member 2	-1.2558	-2.388	-4.6631	0	0	-1	0	-1	-1	0	0	2	0	2			10979	14
58780_s_at	ARHGEF40	Rho guanine nucleotide exchange factor (GEF) 40	-1.2569	-2.38982	-6.4178	0	0	-1	0	0	-1	0	-1	2	0	2			55701	14
213122_at	TSPYL5	TSPY-like 5	-1.2649	-2.40311	-9.6411	0	0	-1	0	0	-1	0	-1	2	0	2			85453	8
209242_at	PEG3	paternally expressed 3	-1.2712	-2.41362	-10.6048	0	0	-1	0	0	-1	0	-1	2	0	2			5178	19
220559_at	EN1	engrailed homeobox 1	-1.2749	-2.41982	-8.0476	0	0	-1	-1	0	-1	0	0	2	0	2			2019	2
212741_at	MAOA	monoamine oxidase A	-1.2754	-2.42066	-8.3437	0	0	-1	-1	0	-1	0	0	2	0	2	-1		4128	X
203872_at	ACTA1	actin, alpha 1, skeletal muscle	-1.2764	-2.42234	-5.549	0	0	-1	0	0	-1	-1	0	2	0	2			58	1
218966_at	MYO5C	myosin VC	-1.2802	-2.42873	-7.9189	0	0	-1	-1	0	-1	0	0	2	0	2			55930	15
208978_at	CRIP2	cysteine-rich protein 2	-1.2813	-2.43058	-8.8824	0	0	-1	0	0	-1	0	-1	2	0	2			1397	14
214434_at	HSPA12A	heat shock 70kDa protein 12A	-1.2827	-2.43294	-9.2348	0	0	-1	-1	0	-1	0	0	2	0	2			259217	10
210002_at	GATA6	GATA binding protein 6	-1.2921	-2.44884	-5.3317	0	0	-1	0	0	-1	0	-1	2	0	2			2627	18
219946_x_at	MYH14	myosin, heavy chain 14, non-muscle	-1.2947	-2.45326	-7.2048	0	0	-1	-1	0	0	0	-1	2	0	2			79784	19
221988_at	C19orf42	chromosome 19 open reading frame 42	-1.3024	-2.46639	-6.078	0	0	-1	-1	0	-1	0	0	2	0	2			79086	19
218651_s_at	LARP6	La ribonucleoprotein domain family, member 6	-1.3067	-2.47375	-7.7241	0	0	-1	-1	0	0	0	-1	2	0	2		-1	55323	15
205384_at	FXYD1	FXYD domain containing ion transport regulator 1	-1.3091	-2.47787	-10.0438	0	0	-1	-1	0	0	0	-1	2	0	2			5348	19
219778_at	ZFPM2	zinc finger protein, multitype 2	-1.3123	-2.48337	-8.0949	0	0	-1	0	0	-1	0	-1	2	0	2			23414	8
220076_at	ANKH	ankylosis, progressive homolog (mouse)	-1.3126	-2.48389	-8.4969	0	0	-1	-1	0	0	0	-1	2	0	2			56172	5
209220_at	GPC3	glypican 3	-1.3144	-2.48699	-5.0841	0	0	-1	-1	0	0	0	-1	2	0	2			2719	X
209685_s_at	PRKCB	protein kinase C, beta	-1.3153	-2.48854	-8.5225	0	0	-1	0	0	-1	0	-1	2	0	2	-1	1	5579	16
205857_at	SLC18A2	solute carrier family 18 (vesicular monoamine), member 2	-1.3205	-2.49753	-16.1041	0	0	-1	0	0	-1	0	-1	2	0	2			6571	10
218934_s_at	HSPB7	heat shock 27kDa protein family, member 7 (cardiovascular)	-1.3321	-2.51769	-10.6584	0	0	-1	-1	0	-1	0	0	2	0	2			27129	1
213479_at	NPTX2	neuronal pentraxin II	-1.3384	-2.52871	-6.6373	0	0	-1	0	0	-1	0	-1	2	0	2			4885	7
203240_at	FCGBP	Fc fragment of IgG binding protein	-1.3493	-2.54788	-6.353	0	0	-1	0	0	-1	-1	0	2	0	2			8857	19
219407_s_at	LAMC3	laminin, gamma 3	-1.3548	-2.55762	-7.9435	0	0	-1	0	0	-1	0	-1	2	0	2		-1	10319	9
218974_at	SOBP	sine oculis binding protein homolog (Drosophila)	-1.366	-2.57755	-5.1689	0	0	-1	0	0	-1	0	-1	2	0	2		-1	55084	6
209621_s_at	PDLIM3	PDZ and LIM domain 3	-1.378	-2.59908	-3.0756	0.0021	0.0024	-1	-1	0	-1	0	0	2	0	2			27295	4
213925_at	C1orf95	chromosome 1 open reading frame 95	-1.3812	-2.60485	-4.1188	0	0.0001	-1	-1	0	0	0	-1	2	0	2			375057	1
206167_s_at	ARHGAP6	Rho GTPase activating protein 6	-1.3824	-2.60702	-7.6513	0	0	-1	0	0	-1	0	-1	2	0	2			395	X
207981_s_at	ESRRG	estrogen-related receptor gamma	-1.3989	-2.637	-4.9873	0	0	-1	-1	0	0	0	-1	2	0	2			2104	1
206068_s_at	ACADL	acyl-CoA dehydrogenase, long chain	-1.4366	-2.70682	-5.663	0	0	-1	-1	0	0	-1	0	2	0	2	-1		33	2
217276_x_at	SERHL2	serine hydrolase-like 2	-1.4402	-2.71358	-6.6194	0	0	-1	-1	0	-1	0	0	2	0	2			253190	22
205856_at	SLC14A1	solute carrier family 14 (urea transporter), member 1 (Kidd blood group)	-1.4627	-2.75624	-4.8778	0	0	-1	-1	0	0	0	-1	2	0	2			6563	18
209343_at	EFHD1	EF-hand domain family, member D1	-1.4716	-2.77329	-7.3709	0	0	-1	-1	0	-1	0	0	2	0	2			80303	2
207317_s_at	CASQ2	calsequestrin 2 (cardiac muscle)	-1.4812	-2.79181	-9.2133	0	0	-1	-1	0	0	0	-1	2	0	2			845	1
220197_at	ATP6V0A4	ATPase, H+ transporting, lysosomal V0 subunit a4	-1.5258	-2.87946	-4.9433	0	0	-1	0	0	-1	0	-1	2	0	2			50617	7
209581_at	PLA2G16	phospholipase A2, group XVI	-1.5384	-2.90472	-4.6038	0	0	-1	0	0	-1	0	-1	2	0	2			11145	11
220801_s_at	HAO2	hydroxyacid oxidase 2 (long chain)	-1.5628	-2.95427	-3.6174	0.0003	0.0004	-1	-1	0	0	0	-1	2	0	2			51179	1
206243_at	TIMP4	TIMP metallopeptidase inhibitor 4	-1.6081	-3.0485	-12.2181	0	0	-1	-1	0	-1	0	0	2	0	2			7079	3
219127_at	PRR15L	proline rich 15-like	-1.6492	-3.1366	-7.4093	0	0	-1	-1	0	-1	0	0	2	0	2			79170	17
204416_x_at	APOC1	apolipoprotein C-I	-1.9066	-3.74924	-5.494	0	0	-1	-1	0	0	0	-1	2	0	2			341	19
211788_s_at	TREX2	three prime repair exonuclease 2	3.3159	9.9583	2.7966	0.0052	0.0057	1	1	0	1	1	0	3	3	0			11219	X
210038_at	PRKCQ	protein kinase C, theta	2.4648	5.5205	2.9253	0.0034	0.0039	1	1	0	0	1	1	3	3	0			5588	10
39402_at	IL1B	interleukin 1, beta	2.4278	5.38072	9.5653	0	0	1	1	0	1	1	0	3	3	0			3553	2
205916_at	S100A7	S100 calcium binding protein A7	2.2872	4.88108	2.7321	0.0063	0.0069	1	1	0	1	1	0	3	3	0	1		6278	1
205724_at	PKP1	plakophilin 1 (ectodermal dysplasia/skin fragility syndrome)	2.2632	4.80055	4.022	0.0001	0.0001	1	1	0	1	0	1	3	3	0	1		5317	1
207018_s_at	RAB27B	RAB27B, member RAS oncogene family	2.2345	4.706	4.4141	0	0	1	1	0	1	0	1	3	3	0			5874	18
219836_at	ZBED2	zinc finger, BED-type containing 2	2.1911	4.56654	4.3737	0	0	1	1	0	0	1	1	3	3	0			79413	3
219716_at	APOL6	apolipoprotein L, 6	2.0914	4.26161	3.2995	0.001	0.0012	1	1	0	0	1	1	3	3	0	1		80830	22
209231_s_at	DCTN5	dynactin 5 (p25)	2.0841	4.24011	4.4101	0	0	1	1	0	1	0	1	3	3	0	1		84516	16
214470_at	KLRB1	killer cell lectin-like receptor subfamily B, member 1	2.0554	4.15659	8.0086	0	0	1	1	0	0	1	1	3	3	0		1	3820	12
209408_at	KIF2C	kinesin family member 2C	2.0028	4.00777	6.62	0	0	1	1	0	1	1	0	3	3	0			11004	1
217763_s_at	RAB31	RAB31, member RAS oncogene family	1.98	3.94493	5.1855	0	0	1	1	0	1	0	1	3	3	0	1		11031	18
204033_at	TRIP13	thyroid hormone receptor interactor 13	1.9348	3.82325	7.8582	0	0	1	1	0	1	0	1	3	3	0			9319	5
208126_s_at	CYP2C18	cytochrome P450, family 2, subfamily C, polypeptide 18	1.9288	3.80738	5.3996	0	0	1	1	0	1	0	1	3	3	0	1		1562	10
221009_s_at	ANGPTL4	angiopoietin-like 4	1.9275	3.80395	5.688	0	0	1	1	0	1	0	1	3	3	0	1		51129	19
210827_s_at	ELF3	E74-like factor 3 (ets domain transcription factor, epithelial-specific )	1.8777	3.67489	7.5105	0	0	1	1	0	1	0	1	3	3	0			1999	1
221690_s_at	NLRP2	NLR family, pyrin domain containing 2	1.848	3.60001	4.5418	0	0	1	1	0	0	1	1	3	3	0			55655	19
212902_at	SEC24A	SEC24 family, member A (S. cerevisiae)	1.8279	3.5502	6.3919	0	0	1	1	0	1	0	1	3	3	0			10802	5
205822_s_at	HMGCS1	3-hydroxy-3-methylglutaryl-CoA synthase 1 (soluble)	1.8176	3.52494	10.288	0	0	1	1	0	1	0	1	3	3	0			3157	5
209891_at	SPC25	SPC25, NDC80 kinetochore complex component, homolog (S. cerevisiae)	1.7944	3.46871	5.5822	0	0	1	1	0	1	0	1	3	3	0	1		57405	2
205829_at	HSD17B1	hydroxysteroid (17-beta) dehydrogenase 1	1.7526	3.36965	3.6396	0.0003	0.0004	1	1	0	1	1	0	3	3	0	1		3292	17
209642_at	BUB1	budding uninhibited by benzimidazoles 1 homolog (yeast)	1.7222	3.29939	5.2095	0	0	1	1	0	0	1	1	3	3	0			699	2
206513_at	AIM2	absent in melanoma 2	1.7199	3.29414	3.1636	0.0016	0.0018	1	1	0	0	1	1	3	3	0			9447	1
209803_s_at	PHLDA2	pleckstrin homology-like domain, family A, member 2	1.7112	3.27433	7.9759	0	0	1	1	0	0	1	1	3	3	0	1		7262	11
200648_s_at	GLUL	glutamate-ammonia ligase	1.6771	3.19784	4.0228	0.0001	0.0001	1	0	0	1	1	1	3	3	0	1		2752	1
212365_at	MYO1B	myosin IB	1.6587	3.15732	5.5093	0	0	1	1	0	1	0	1	3	3	0	1		4430	2
220599_s_at	CARD14	caspase recruitment domain family, member 14	1.639	3.1145	5.3884	0	0	1	1	0	1	0	1	3	3	0			79092	17
205046_at	CENPE	centromere protein E, 312kDa	1.6323	3.10007	2.4014	0.0163	0.0172	1	1	0	1	0	1	3	3	0			1062	4
213696_s_at	MED8	mediator complex subunit 8	1.6	3.03143	13.1137	0	0	1	1	0	1	0	1	3	3	0	1		112950	1
205246_at	PEX13	peroxisomal biogenesis factor 13	1.5997	3.0308	5.4855	0	0	1	1	0	1	0	1	3	3	0	1		5194	2
211622_s_at	ARF3	ADP-ribosylation factor 3	1.594	3.01885	7.9709	0	0	1	1	0	1	0	1	3	3	0			377	12
203770_s_at	STS	steroid sulfatase (microsomal), isozyme S	1.5861	3.00237	4.7349	0	0	1	1	0	1	0	1	3	3	0	1		412	X
37152_at	PPARD	peroxisome proliferator-activated receptor delta	1.5852	3.00049	7.4898	0	0	1	1	0	1	0	1	3	3	0			5467	6
207861_at	CCL22	chemokine (C-C motif) ligand 22	1.5627	2.95406	6.003	0	0	1	1	0	0	1	1	3	3	0		1	6367	16
218900_at	CNNM4	cyclin M4	1.5437	2.91541	7.6079	0	0	1	1	0	1	0	1	3	3	0			26504	2
204638_at	ACP5	acid phosphatase 5, tartrate resistant	1.5415	2.91097	10.5731	0	0	1	1	0	1	0	1	3	3	0	1		54	19
204702_s_at	NFE2L3	nuclear factor (erythroid-derived 2)-like 3	1.5341	2.89608	12.0399	0	0	1	1	0	1	0	1	3	3	0	1		9603	7
218880_at	FOSL2	FOS-like antigen 2	1.5294	2.88666	6.3653	0	0	1	0	0	1	1	1	3	3	0	1		2355	2
202083_s_at	SEC14L1	SEC14-like 1 (S. cerevisiae)	1.5262	2.88026	5.871	0	0	1	1	0	1	0	1	3	3	0			6397	17
213457_at	MFHAS1	malignant fibrous histiocytoma amplified sequence 1	1.5221	2.87209	8.4213	0	0	1	1	0	1	0	1	3	3	0			9258	8
205419_at	GPR183	G protein-coupled receptor 183	1.513	2.85403	7.5439	0	0	1	1	0	1	0	1	3	3	0			1880	13
204657_s_at	SHB	Src homology 2 domain containing adaptor protein B	1.5088	2.84573	4.2835	0	0	1	1	0	1	0	1	3	3	0			6461	9
218340_s_at	UBA6	ubiquitin-like modifier activating enzyme 6	1.5065	2.8412	5.2925	0	0	1	0	0	1	1	1	3	3	0			55236	4
209853_s_at	PSME3	proteasome (prosome, macropain) activator subunit 3 (PA28 gamma; Ki)	1.4864	2.80189	7.6448	0	0	1	1	0	1	0	1	3	3	0	1		10197	17
215395_x_at	TRY6	trypsinogen C	1.4817	2.79278	20.5505	0	0	1	1	0	1	0	1	3	3	0			154754	7
220620_at	CRCT1	cysteine-rich C-terminal 1	1.4624	2.75566	4.7678	0	0	1	1	0	1	0	1	3	3	0	1		54544	1
202543_s_at	GMFB	glia maturation factor, beta	1.4487	2.72962	4.9041	0	0	1	1	0	1	0	1	3	3	0	1	1	2764	14
212527_at	PPPDE2	PPPDE peptidase domain containing 2	1.4435	2.7198	7.7537	0	0	1	1	0	1	0	1	3	3	0	1		27351	22
219389_at	SUSD4	sushi domain containing 4	1.4429	2.71867	6.9508	0	0	1	1	0	1	0	1	3	3	0	1		55061	1
205729_at	OSMR	oncostatin M receptor	1.4418	2.7166	2.7545	0.0059	0.0065	1	0	0	1	1	1	3	3	0			9180	5
205402_x_at	PRSS2	protease, serine, 2 (trypsin 2)	1.4399	2.71302	11.0071	0	0	1	1	0	1	0	1	3	3	0	1		5645	7
60474_at	FERMT1	fermitin family member 1	1.4379	2.70926	10.9186	0	0	1	0	0	1	1	1	3	3	0			55612	20
216244_at	IL1RN	interleukin 1 receptor antagonist	1.4338	2.70157	3.8146	0.0001	0.0002	1	0	0	1	1	1	3	3	0			3557	2
214076_at	GFOD2	glucose-fructose oxidoreductase domain containing 2	1.4271	2.68906	7.8043	0	0	1	1	0	1	0	1	3	3	0			81577	16
209872_s_at	PKP3	plakophilin 3	1.4267	2.68831	6.9176	0	0	1	1	0	1	1	0	3	3	0			11187	11
202533_s_at	DHFR	dihydrofolate reductase	1.4209	2.67752	5.8452	0	0	1	1	0	1	0	1	3	3	0			1719	5
204478_s_at	RABIF	RAB interacting factor	1.4207	2.67715	6.3876	0	0	1	1	0	1	0	1	3	3	0			5877	1
219211_at	USP18	ubiquitin specific peptidase 18	1.4206	2.67697	4.9942	0	0	1	1	0	1	0	1	3	3	0	1		11274	22
210845_s_at	PLAUR	plasminogen activator, urokinase receptor	1.4204	2.6766	9.1349	0	0	1	1	0	1	0	1	3	3	0			5329	19
204976_s_at	AMMECR1	Alport syndrome, mental retardation, midface hypoplasia and elliptocytosis chromosomal region gene 1	1.4165	2.66937	7.7927	0	0	1	1	0	0	1	1	3	3	0			9949	X
217785_s_at	YKT6	YKT6 v-SNARE homolog (S. cerevisiae)	1.416	2.66845	5.2218	0	0	1	1	0	1	1	0	3	3	0			10652	7
202787_s_at	MAPKAPK3	mitogen-activated protein kinase-activated protein kinase 3	1.4119	2.66087	6.9717	0	0	1	1	0	1	0	1	3	3	0	1		7867	3
208309_s_at	MALT1	mucosa associated lymphoid tissue lymphoma translocation gene 1	1.3936	2.62733	6.6141	0	0	1	1	0	1	0	1	3	3	0	1		10892	18
214038_at	CCL8	chemokine (C-C motif) ligand 8	1.3929	2.62606	3.8226	0.0001	0.0002	1	1	0	0	1	1	3	3	0			6355	17
205666_at	FMO1	flavin containing monooxygenase 1	1.3914	2.62333	14.896	0	0	1	1	0	1	0	1	3	3	0			2326	1
201196_s_at	AMD1	adenosylmethionine decarboxylase 1	1.3875	2.61625	5.0293	0	0	1	1	1	0	0	1	3	3	0	1		262	6
206113_s_at	RAB5A	RAB5A, member RAS oncogene family	1.3862	2.61389	5.5889	0	0	1	0	1	1	0	1	3	3	0			5868	3
204268_at	S100A2	S100 calcium binding protein A2	1.3808	2.60413	5.9974	0	0	1	1	0	1	1	0	3	3	0			6273	1
204240_s_at	SMC2	structural maintenance of chromosomes 2	1.3802	2.60304	5.3541	0	0	1	1	0	1	0	1	3	3	0			10592	9
205767_at	EREG	epiregulin	1.3707	2.58596	6.3744	0	0	1	1	0	1	0	1	3	3	0	1		2069	4
204715_at	PANX1	pannexin 1	1.3702	2.58506	7.6759	0	0	1	0	0	1	1	1	3	3	0			24145	11
221291_at	ULBP2	UL16 binding protein 2	1.3699	2.58453	4.7827	0	0	1	1	0	0	1	1	3	3	0			80328	6
202613_at	CTPS	CTP synthase	1.3668	2.57898	11.8699	0	0	1	1	0	0	1	1	3	3	0	1	1	1503	1
219493_at	SHCBP1	SHC SH2-domain binding protein 1	1.3573	2.56205	4.822	0	0	1	1	0	0	1	1	3	3	0			79801	16
213358_at	KIAA0802	KIAA0802	1.354	2.5562	8.2357	0	0	1	1	0	1	0	1	3	3	0	1		23255	18
219787_s_at	ECT2	epithelial cell transforming sequence 2 oncogene	1.3499	2.54894	8.1144	0	0	1	1	0	0	1	1	3	3	0			1894	3
211725_s_at	BID	BH3 interacting domain death agonist	1.347	2.54383	6.6324	0	0	1	1	0	0	1	1	3	3	0			637	22
205909_at	POLE2	polymerase (DNA directed), epsilon 2 (p59 subunit)	1.3428	2.53643	7.7646	0	0	1	1	0	0	1	1	3	3	0			5427	14
214697_s_at	ROD1	ROD1 regulator of differentiation 1 (S. pombe)	1.3371	2.52643	6.0202	0	0	1	0	1	1	0	1	3	3	0	1		9991	9
219187_at	FKBPL	FK506 binding protein like	1.3355	2.52363	27.6143	0	0	1	1	0	1	0	1	3	3	0			63943	6, 6_cox_hap2, 6_dbb_hap3, 6_mcf_hap5
201523_x_at	UBE2N	ubiquitin-conjugating enzyme E2N (UBC13 homolog, yeast)	1.3291	2.51246	8.6262	0	0	1	1	0	1	0	1	3	3	0	1		7334	12
207291_at	PRRG4	proline rich Gla (G-carboxyglutamic acid) 4 (transmembrane)	1.3204	2.49735	8.0339	0	0	1	1	0	1	1	0	3	3	0			79056	11
212246_at	MCFD2	multiple coagulation factor deficiency 2	1.3164	2.49044	5.7248	0	0	1	0	1	1	0	1	3	3	0			90411	2
209679_s_at	SMAGP	small cell adhesion glycoprotein	1.3119	2.48268	13.7356	0	0	1	1	0	1	0	1	3	3	0	1		57228	12
211367_s_at	CASP1	caspase 1, apoptosis-related cysteine peptidase (interleukin 1, beta, convertase)	1.3088	2.47735	6.3267	0	0	1	1	0	1	0	1	3	3	0	1		834	11
220941_s_at	C21orf91	chromosome 21 open reading frame 91	1.3043	2.46964	3.1769	0.0015	0.0018	1	1	0	1	0	1	3	3	0			54149	21
204118_at	CD48	CD48 molecule	1.2996	2.46161	7.1901	0	0	1	1	0	1	0	1	3	3	0		1	962	1
205436_s_at	H2AFX	H2A histone family, member X	1.2879	2.44172	9.9586	0	0	1	0	1	0	1	1	3	3	0			3014	11
209744_x_at	ITCH	itchy E3 ubiquitin protein ligase homolog (mouse)	1.283	2.43344	3.393	0.0007	0.0009	1	1	0	1	0	1	3	3	0			83737	20
219428_s_at	PXMP4	peroxisomal membrane protein 4, 24kDa	1.2788	2.42637	7.3339	0	0	1	1	0	1	0	1	3	3	0	1		11264	20
218120_s_at	HMOX2	heme oxygenase (decycling) 2	1.2744	2.41898	17.0154	0	0	1	1	0	1	0	1	3	3	0			3163	16
213603_s_at	RAC2	ras-related C3 botulinum toxin substrate 2 (rho family, small GTP binding protein Rac2)	1.2732	2.41697	7.6124	0	0	1	1	0	1	0	1	3	3	0			5880	22
207414_s_at	PCSK6	proprotein convertase subtilisin/kexin type 6	1.2614	2.39728	4.4376	0	0	1	1	0	1	0	1	3	3	0	1		5046	15
205159_at	CSF2RB	colony stimulating factor 2 receptor, beta, low-affinity (granulocyte-macrophage)	1.2555	2.3875	11.4957	0	0	1	1	0	1	0	1	3	3	0			1439	22
202589_at	TYMS	thymidylate synthetase	1.2523	2.38221	11.3813	0	0	1	1	0	0	1	1	3	3	0		1	7298	18
212290_at	SLC7A1	solute carrier family 7 (cationic amino acid transporter, y+ system), member 1	1.2518	2.38138	5.4676	0	0	1	0	0	1	1	1	3	3	0			6541	13
204026_s_at	ZWINT	ZW10 interactor	1.2354	2.35447	9.2623	0	0	1	1	0	1	1	0	3	3	0		1	11130	10
211801_x_at	MFN1	mitofusin 1	1.2265	2.33999	12.3871	0	0	1	0	0	1	1	1	3	3	0			55669	3
204563_at	SELL	selectin L	1.2255	2.33836	2.5483	0.0108	0.0115	1	1	0	0	1	1	3	3	0		1	6402	1
220651_s_at	MCM10	minichromosome maintenance complex component 10	1.224	2.33593	3.852	0.0001	0.0002	1	1	0	0	1	1	3	3	0			55388	10
213793_s_at	HOMER1	homer homolog 1 (Drosophila)	1.2218	2.33238	15.0512	0	0	1	1	0	0	1	1	3	3	0			9456	5
206102_at	GINS1	GINS complex subunit 1 (Psf1 homolog)	1.2179	2.32608	15.6783	0	0	1	1	0	0	1	1	3	3	0	1		9837	20
209762_x_at	SP110	SP110 nuclear body protein	1.2177	2.32576	10.0505	0	0	1	1	0	1	0	1	3	3	0	1		3431	2
201858_s_at	SRGN	serglycin	1.205	2.30537	16.6018	0	0	1	1	0	1	0	1	3	3	0	1	1	5552	10
204224_s_at	GCH1	GTP cyclohydrolase 1	1.1934	2.28691	11.8283	0	0	1	1	0	1	1	0	3	3	0		1	2643	14
202595_s_at	LEPROTL1	leptin receptor overlapping transcript-like 1	1.1926	2.28564	15.987	0	0	1	1	0	1	0	1	3	3	0	1		23484	8
219272_at	TRIM62	tripartite motif-containing 62	1.1915	2.2839	6.1605	0	0	1	1	0	1	0	1	3	3	0			55223	1
206364_at	KIF14	kinesin family member 14	1.1888	2.27963	3.6462	0.0003	0.0003	1	1	0	1	0	1	3	3	0			9928	1
213131_at	OLFM1	olfactomedin 1	1.1839	2.2719	9.9556	0	0	1	1	0	1	0	1	3	3	0	1		10439	9
211715_s_at	BDH1	3-hydroxybutyrate dehydrogenase, type 1	1.1821	2.26907	13.5612	0	0	1	0	0	1	1	1	3	3	0	1		622	3
219015_s_at	ALG13	asparagine-linked glycosylation 13 homolog (S. cerevisiae)	1.171	2.25168	7.963	0	0	1	1	0	1	0	1	3	3	0	-1		79868	X
202687_s_at	TNFSF10	tumor necrosis factor (ligand) superfamily, member 10	1.1709	2.25152	6.951	0	0	1	1	0	1	1	0	3	3	0	1		8743	3
218392_x_at	SFXN1	sideroflexin 1	1.1697	2.24965	12.4736	0	0	1	1	0	1	0	1	3	3	0			94081	5
220104_at	ZC3HAV1	zinc finger CCCH-type, antiviral 1	1.1685	2.24778	3.6229	0.0003	0.0004	1	0	0	1	1	1	3	3	0			56829	7
205269_at	LCP2	lymphocyte cytosolic protein 2 (SH2 domain containing leukocyte protein of 76kDa)	1.1591	2.23318	5.4746	0	0	1	1	0	1	0	1	3	3	0			3937	5
202671_s_at	PDXK	pyridoxal (pyridoxine, vitamin B6) kinase	1.158	2.23148	16.3039	0	0	1	1	0	1	0	1	3	3	0	1		8566	21
203882_at	IRF9	interferon regulatory factor 9	1.157	2.22993	14.6369	0	0	1	1	0	0	1	1	3	3	0			10379	14
202580_x_at	FOXM1	forkhead box M1	1.1559	2.22823	3.0507	0.0023	0.0026	1	1	0	0	1	1	3	3	0			2305	12
209080_x_at	GLRX3	glutaredoxin 3	1.1555	2.22762	21.4423	0	0	1	1	0	1	0	1	3	3	0	1		10539	10
201912_s_at	GSPT1	G1 to S phase transition 1	1.1533	2.22422	15.4687	0	0	1	0	0	1	1	1	3	3	0	1		2935	16
213274_s_at	CTSB	cathepsin B	1.1515	2.22145	4.9703	0	0	1	1	0	1	0	1	3	3	0	1	1	1508	8
222309_at	C6orf62	chromosome 6 open reading frame 62	1.145	2.21146	5.2562	0	0	1	1	0	1	0	1	3	3	0	1	1	81688	6
218095_s_at	TMEM165	transmembrane protein 165	1.1401	2.20396	4.1976	0	0	1	1	0	1	1	0	3	3	0	1		55858	4
202779_s_at	UBE2S	ubiquitin-conjugating enzyme E2S	1.1289	2.18692	2.6168	0.0089	0.0096	1	1	0	1	1	0	3	3	0			27338	19
209417_s_at	IFI35	interferon-induced protein 35	1.1284	2.18616	9.6945	0	0	1	1	0	1	0	1	3	3	0			3430	17
208384_s_at	MID2	midline 2	1.1166	2.16835	3.3786	0.0007	0.0009	1	1	0	-1	0	1	3	2	1			11043	X
210830_s_at	PON2	paraoxonase 2	1.1127	2.1625	32.9274	0	0	1	0	0	1	1	1	3	3	0	1		5445	7
219580_s_at	TMC5	transmembrane channel-like 5	1.1114	2.16055	2.6468	0.0081	0.0088	1	1	0	0	1	1	3	3	0			79838	16
210538_s_at	BIRC3	baculoviral IAP repeat-containing 3	1.1075	2.15472	5.2989	0	0	1	1	0	0	1	1	3	3	0			330	11
205778_at	KLK7	kallikrein-related peptidase 7	1.0993	2.14251	9.1601	0	0	1	1	0	1	0	1	3	3	0	1		5650	19
203416_at	CD53	CD53 molecule	1.0979	2.14043	6.3159	0	0	1	1	0	1	0	1	3	3	0			963	1
217919_s_at	MRPL42	mitochondrial ribosomal protein L42	1.0973	2.13954	9.8489	0	0	1	1	0	1	0	1	3	3	0	1		28977	12
222262_s_at	ETNK1	ethanolamine kinase 1	1.0846	2.12079	4.434	0	0	1	1	0	1	0	1	3	3	0	1		55500	12
202659_at	PSMB10	proteasome (prosome, macropain) subunit, beta type, 10	1.0764	2.10877	8.2158	0	0	1	1	0	1	0	1	3	3	0			5699	16
212479_s_at	RMND5A	required for meiotic nuclear division 5 homolog A (S. cerevisiae)	1.0692	2.09827	17.6207	0	0	1	1	0	1	0	1	3	3	0			64795	2
204059_s_at	ME1	malic enzyme 1, NADP(+)-dependent, cytosolic	1.0673	2.09551	6.4317	0	0	1	1	0	1	0	1	3	3	0	1		4199	6
206421_s_at	SERPINB7	serpin peptidase inhibitor, clade B (ovalbumin), member 7	1.0662	2.09391	4.5772	0	0	1	1	0	1	0	1	3	3	0	1		8710	18
210935_s_at	WDR1	WD repeat domain 1	1.0555	2.07844	6.6609	0	0	1	0	1	1	0	1	3	3	0	1	1	9948	4
217496_s_at	IDE	insulin-degrading enzyme	1.0528	2.07455	4.4324	0	0	1	1	0	1	0	1	3	3	0	1	1	3416	10
201543_s_at	SAR1A	SAR1 homolog A (S. cerevisiae)	1.0184	2.02567	10.2072	0	0	1	1	0	1	1	0	3	3	0	1		56681	10
221487_s_at	ENSA	endosulfine alpha	1.0147	2.02048	5.1152	0	0	1	1	0	0	1	1	3	3	0			2029	1
218254_s_at	SAR1B	SAR1 homolog B (S. cerevisiae)	1.0145	2.0202	11.2368	0	0	1	1	0	0	1	1	3	3	0	1		51128	5
202089_s_at	SLC39A6	solute carrier family 39 (zinc transporter), member 6	1.0126	2.01754	20.3064	0	0	1	1	0	0	1	1	3	3	0	1		25800	18
206858_s_at	HOXC6	homeobox C6	-1.0032	-2.00444	-4.4859	0	0	-1	-1	0	-1	-1	0	3	0	3	-1		3223	12
202723_s_at	FOXO1	forkhead box O1	-1.0084	-2.01168	-8.6913	0	0	-1	0	-1	-1	0	-1	3	0	3			2308	13
208868_s_at	GABARAPL1	GABA(A) receptor-associated protein like 1	-1.0121	-2.01684	-10.6731	0	0	-1	-1	0	-1	0	-1	3	0	3			23710	12
212158_at	SDC2	syndecan 2	-1.0121	-2.01684	-9.4	0	0	-1	-1	0	-1	0	-1	3	0	3		-1	6383	8
212762_s_at	TCF7L2	transcription factor 7-like 2 (T-cell specific, HMG-box)	-1.0253	-2.03538	-5.8081	0	0	-1	-1	0	-1	0	-1	3	0	3	-1	-1	6934	10
205792_at	WISP2	WNT1 inducible signaling pathway protein 2	-1.0286	-2.04004	-11.6151	0	0	-1	-1	0	-1	0	-1	3	0	3			8839	20
213375_s_at	N4BP2L1	NEDD4 binding protein 2-like 1	-1.0313	-2.04387	-11.9563	0	0	-1	-1	0	-1	0	-1	3	0	3	-1		90634	13
202437_s_at	CYP1B1	cytochrome P450, family 1, subfamily B, polypeptide 1	-1.0315	-2.04415	-5.2602	0	0	-1	-1	0	-1	0	-1	3	0	3	-1		1545	2
210517_s_at	AKAP12	A kinase (PRKA) anchor protein 12	-1.0334	-2.04684	-7.2314	0	0	-1	-1	0	-1	0	-1	3	0	3			9590	6
209493_at	PDZD2	PDZ domain containing 2	-1.0351	-2.04926	-6.6219	0	0	-1	-1	0	0	-1	-1	3	0	3			23037	5
221600_s_at	C11orf67	chromosome 11 open reading frame 67	-1.0374	-2.05253	-11.1514	0	0	-1	-1	0	-1	0	-1	3	0	3	-1		28971	11
205383_s_at	ZBTB20	zinc finger and BTB domain containing 20	-1.0379	-2.05324	-5.997	0	0	-1	-1	0	-1	0	-1	3	0	3	-1		26137	3
213032_at	NFIB	nuclear factor I/B	-1.0415	-2.05837	-13.498	0	0	-1	-1	0	-1	0	-1	3	0	3	-1		4781	9
202760_s_at	PALM2-AKAP2	PALM2-AKAP2 readthrough	-1.0461	-2.06494	-4.4859	0	0	-1	-1	0	-1	0	-1	3	0	3			445815	9
221264_s_at	TARDBP	TAR DNA binding protein	-1.0473	-2.06666	-3.9849	0.0001	0.0001	-1	-1	0	-1	-1	0	3	0	3	-1		23435	1
202259_s_at	N4BP2L2	NEDD4 binding protein 2-like 2	-1.0487	-2.06866	-7.4881	0	0	-1	-1	0	-1	0	-1	3	0	3	-1		10443	13
206179_s_at	TPPP	tubulin polymerization promoting protein	-1.0532	-2.07513	-9.1591	0	0	-1	-1	0	0	-1	-1	3	0	3			11076	5
209842_at	SOX10	SRY (sex determining region Y)-box 10	-1.0681	-2.09667	-7.3369	0	0	-1	-1	0	-1	0	-1	3	0	3			6663	22
221928_at	ACACB	acetyl-CoA carboxylase beta	-1.0708	-2.1006	-8.6682	0	0	-1	-1	0	-1	0	-1	3	0	3	-1	-1	32	12
203222_s_at	TLE1	transducin-like enhancer of split 1 (E(sp1) homolog, Drosophila)	-1.071	-2.10089	-10.9686	0	0	-1	-1	0	-1	0	-1	3	0	3	-1		7088	9
220161_s_at	EPB41L4B	erythrocyte membrane protein band 4.1 like 4B	-1.0717	-2.10191	-9.6441	0	0	-1	-1	0	-1	0	-1	3	0	3	-1	-1	54566	9
209184_s_at	IRS2	insulin receptor substrate 2	-1.072	-2.10235	-10.0314	0	0	-1	-1	0	-1	0	-1	3	0	3			8660	13
209465_x_at	PTN	pleiotrophin	-1.0764	-2.10877	-6.2018	0	0	-1	0	0	-1	-1	-1	3	0	3			5764	7
202994_s_at	FBLN1	fibulin 1	-1.085	-2.12138	-5.2958	0	0	-1	-1	0	-1	0	-1	3	0	3	-1	-1	2192	22
217627_at	ZNF573	zinc finger protein 573	-1.0868	-2.12402	-7.7123	0	0	-1	-1	0	-1	0	-1	3	0	3	-1	-1	126231	19
203705_s_at	FZD7	frizzled homolog 7 (Drosophila)	-1.0953	-2.13658	-7.5136	0	0	-1	-1	0	-1	0	-1	3	0	3			8324	2
204719_at	ABCA8	ATP-binding cassette, sub-family A (ABC1), member 8	-1.1084	-2.15606	-6.1132	0	0	-1	-1	-1	-1	0	0	3	0	3			10351	17
204259_at	MMP7	matrix metallopeptidase 7 (matrilysin, uterine)	-1.1096	-2.15786	-5.0319	0	0	-1	-1	0	-1	0	-1	3	0	3			4316	11
212239_at	PIK3R1	phosphoinositide-3-kinase, regulatory subunit 1 (alpha)	-1.1128	-2.16265	-27.885	0	0	-1	-1	0	-1	0	-1	3	0	3	-1		5295	5
205872_x_at	PDE4DIP	phosphodiesterase 4D interacting protein	-1.1136	-2.16385	-4.4465	0	0	-1	-1	0	-1	0	-1	3	0	3	-1		9659	1
214203_s_at	PRODH	proline dehydrogenase (oxidase) 1	-1.1239	-2.17935	-6.1418	0	0	-1	-1	0	-1	0	-1	3	0	3	-1		5625	22
214175_x_at	PDLIM4	PDZ and LIM domain 4	-1.1252	-2.18132	-12.8642	0	0	-1	-1	0	-1	0	-1	3	0	3	-1		8572	5
202342_s_at	TRIM2	tripartite motif-containing 2	-1.1494	-2.21822	-8.5775	0	0	-1	-1	0	-1	0	-1	3	0	3			23321	4
202242_at	TSPAN7	tetraspanin 7	-1.1504	-2.21975	-10.4552	0	0	-1	-1	0	-1	0	-1	3	0	3			7102	X
202350_s_at	MATN2	matrilin 2	-1.1592	-2.23334	-10.9797	0	0	-1	-1	-1	-1	0	0	3	0	3	-1		4147	8
204997_at	GPD1	glycerol-3-phosphate dehydrogenase 1 (soluble)	-1.1596	-2.23395	-10.888	0	0	-1	-1	0	-1	0	-1	3	0	3			2819	12
220994_s_at	STXBP6	syntaxin binding protein 6 (amisyn)	-1.1597	-2.23411	-4.1168	0	0.0001	-1	-1	0	0	-1	-1	3	0	3			29091	14
213030_s_at	PLXNA2	plexin A2	-1.1603	-2.23504	-22.7193	0	0	-1	-1	0	-1	0	-1	3	0	3			5362	1
212914_at	CBX7	chromobox homolog 7	-1.1623	-2.23814	-25.4806	0	0	-1	-1	0	-1	0	-1	3	0	3	-1		23492	22
201009_s_at	TXNIP	thioredoxin interacting protein	-1.1651	-2.24249	-10.1985	0	0	-1	-1	0	-1	0	-1	3	0	3	-1		10628	1
221272_s_at	C1orf21	chromosome 1 open reading frame 21	-1.1759	-2.25934	-15.2095	0	0	-1	-1	0	-1	0	-1	3	0	3	-1	-1	81563	1
204288_s_at	SORBS2	sorbin and SH3 domain containing 2	-1.1848	-2.27332	-4.4112	0	0	-1	-1	0	-1	0	-1	3	0	3			8470	4
204466_s_at	SNCA	synuclein, alpha (non A4 component of amyloid precursor)	-1.1896	-2.28089	-7.4732	0	0	-1	-1	0	-1	0	-1	3	0	3	-1		6622	4
219682_s_at	TBX3	T-box 3	-1.1923	-2.28517	-7.6312	0	0	-1	-1	0	-1	0	-1	3	0	3			6926	12
221675_s_at	CHPT1	choline phosphotransferase 1	-1.1961	-2.29119	-13.3675	0	0	-1	-1	0	-1	0	-1	3	0	3			56994	12
201431_s_at	DPYSL3	dihydropyrimidinase-like 3	-1.2004	-2.29803	-9.7451	0	0	-1	-1	0	-1	0	-1	3	0	3			1809	5
212494_at	TENC1	tensin like C1 domain containing phosphatase (tensin 2)	-1.2135	-2.319	-16.2073	0	0	-1	-1	0	-1	0	-1	3	0	3			23371	12
207191_s_at	ISLR	immunoglobulin superfamily containing leucine-rich repeat	-1.2189	-2.32769	-6.6734	0	0	-1	0	-1	-1	0	-1	3	0	3		-1	3671	15
219229_at	SLCO3A1	solute carrier organic anion transporter family, member 3A1	-1.2217	-2.33221	-8.0941	0	0	-1	-1	0	-1	0	-1	3	0	3	-1		28232	15
214823_at	ZNF204P	zinc finger protein 204, pseudogene	-1.2225	-2.33351	-3.7638	0.0002	0.0002	-1	-1	0	-1	0	-1	3	0	3			7754	6
214925_s_at	SPTAN1	spectrin, alpha, non-erythrocytic 1 (alpha-fodrin)	-1.225	-2.33755	-4.7522	0	0	-1	-1	0	-1	0	-1	3	0	3			6709	9
217901_at	DSG2	desmoglein 2	-1.229	-2.34404	-11.6299	0	0	-1	-1	0	-1	0	-1	3	0	3		-1	1829	18
209447_at	SYNE1	spectrin repeat containing, nuclear envelope 1	-1.2294	-2.34469	-9.83	0	0	-1	-1	0	-1	0	-1	3	0	3	-1		23345	6
222362_at	AGFG2	ArfGAP with FG repeats 2	-1.2314	-2.34795	-8.4504	0	0	-1	-1	0	-1	0	-1	3	0	3			3268	7
212845_at	SAMD4A	sterile alpha motif domain containing 4A	-1.2322	-2.34925	-7.9929	0	0	-1	-1	0	-1	0	-1	3	0	3			23034	14
205547_s_at	TAGLN	transgelin	-1.2337	-2.35169	-7.3619	0	0	-1	-1	0	-1	0	-1	3	0	3			6876	11
202519_at	MLXIP	MLX interacting protein	-1.2388	-2.36002	-8.5715	0	0	-1	-1	0	-1	0	-1	3	0	3			22877	12
203571_s_at	C10orf116	chromosome 10 open reading frame 116	-1.2439	-2.36838	-9.852	0	0	-1	-1	-1	-1	0	0	3	0	3		-1	10974	10
205051_s_at	KIT	v-kit Hardy-Zuckerman 4 feline sarcoma viral oncogene homolog	-1.2458	-2.3715	-7.848	0	0	-1	-1	-1	-1	0	0	3	0	3			3815	4
202661_at	ITPR2	inositol 1,4,5-triphosphate receptor, type 2	-1.2647	-2.40277	-7.8432	0	0	-1	-1	0	-1	0	-1	3	0	3	-1		3709	12
211998_at	H3F3B	H3 histone, family 3B (H3.3B)	-1.2736	-2.41764	-7.4416	0	0	-1	0	-1	-1	-1	0	3	0	3			3021	17
212427_at	KIAA0368	KIAA0368	-1.2736	-2.41764	-15.2674	0	0	-1	-1	0	-1	0	-1	3	0	3			23392	9
205794_s_at	NOVA1	neuro-oncological ventral antigen 1	-1.274	-2.41831	-9.8385	0	0	-1	0	0	-1	-1	-1	3	0	3			4857	14
219087_at	ASPN	asporin	-1.281	-2.43007	-8.506	0	0	-1	-1	0	-1	0	-1	3	0	3	-1		54829	9
212793_at	DAAM2	dishevelled associated activator of morphogenesis 2	-1.2825	-2.4326	-10.2805	0	0	-1	-1	0	-1	0	-1	3	0	3			23500	6
209604_s_at	GATA3	GATA binding protein 3	-1.2838	-2.43479	-7.955	0	0	-1	-1	0	-1	-1	0	3	0	3	-1		2625	10
211958_at	IGFBP5	insulin-like growth factor binding protein 5	-1.2898	-2.44494	-10.4342	0	0	-1	-1	0	-1	0	-1	3	0	3	-1		3488	2
206595_at	CST6	cystatin E/M	-1.2908	-2.44664	-5.2329	0	0	-1	-1	0	-1	-1	0	3	0	3	1		1474	11
202908_at	WFS1	Wolfram syndrome 1 (wolframin)	-1.2918	-2.44833	-10.3144	0	0	-1	-1	0	-1	0	-1	3	0	3			7466	4
203335_at	PHYH	phytanoyl-CoA 2-hydroxylase	-1.2925	-2.44952	-9.3512	0	0	-1	0	-1	-1	0	-1	3	0	3	-1		5264	10
208609_s_at	TNXB	tenascin XB	-1.2935	-2.45122	-14.0536	0	0	-1	-1	0	-1	0	-1	3	0	3			7148	6, 6_cox_hap2, 6_dbb_hap3, 6_mann_hap4, 6_mcf_hap5, 6_qbl_hap6, 6_ssto_hap7
212695_at	CRY2	cryptochrome 2 (photolyase-like)	-1.2948	-2.45343	-8.1799	0	0	-1	-1	0	-1	0	-1	3	0	3	-1		1408	11
219295_s_at	PCOLCE2	procollagen C-endopeptidase enhancer 2	-1.3012	-2.46434	-9.9259	0	0	-1	-1	0	-1	0	-1	3	0	3			26577	3
201124_at	ITGB5	integrin, beta 5	-1.3069	-2.47409	-10.1378	0	0	-1	-1	0	-1	0	-1	3	0	3	-1		3693	3
220037_s_at	LYVE1	lymphatic vessel endothelial hyaluronan receptor 1	-1.3103	-2.47993	-12.2618	0	0	-1	0	0	-1	-1	-1	3	0	3			10894	11
217087_at	C1orf68	chromosome 1 open reading frame 68	-1.3109	-2.48096	-3.045	0.0023	0.0027	-1	-1	0	-1	-1	0	3	0	3			100129271	1
205907_s_at	OMD	osteomodulin	-1.3142	-2.48664	-8.3683	0	0	-1	-1	0	-1	0	-1	3	0	3		-1	4958	9
213364_s_at	SNX1	sorting nexin 1	-1.3194	-2.49562	-6.9291	0	0	-1	-1	0	-1	-1	0	3	0	3	-1		6642	15
205380_at	PDZK1	PDZ domain containing 1	-1.323	-2.50186	-7.5318	0	0	-1	-1	0	-1	0	-1	3	0	3			5174	1
206227_at	CILP	cartilage intermediate layer protein, nucleotide pyrophosphohydrolase	-1.3234	-2.50255	-3.5216	0.0004	0.0005	-1	-1	0	-1	-1	0	3	0	3		-1	8483	15
204570_at	COX7A1	cytochrome c oxidase subunit VIIa polypeptide 1 (muscle)	-1.3321	-2.51769	-6.8484	0	0	-1	0	-1	-1	0	-1	3	0	3			1346	19
40524_at	PTPN21	protein tyrosine phosphatase, non-receptor type 21	-1.3436	-2.53784	-4.8349	0	0	-1	-1	0	-1	-1	0	3	0	3			11099	14
214433_s_at	SELENBP1	selenium binding protein 1	-1.345	-2.5403	-8.4671	0	0	-1	-1	0	-1	0	-1	3	0	3	-1		8991	1
216620_s_at	ARHGEF10	Rho guanine nucleotide exchange factor (GEF) 10	-1.3694	-2.58363	-8.3246	0	0	-1	-1	0	-1	0	-1	3	0	3	-1		9639	8
219132_at	PELI2	pellino homolog 2 (Drosophila)	-1.3719	-2.58811	-22.4648	0	0	-1	-1	0	-1	0	-1	3	0	3			57161	14
221249_s_at	FAM117A	family with sequence similarity 117, member A	-1.3726	-2.58937	-16.0395	0	0	-1	-1	0	-1	0	-1	3	0	3	-1		81558	17
203881_s_at	DMD	dystrophin	-1.3798	-2.60232	-9.7578	0	0	-1	-1	0	-1	-1	0	3	0	3	-1		1756	X
204734_at	KRT15	keratin 15	-1.3854	-2.61244	-10.1819	0	0	-1	-1	0	0	-1	-1	3	0	3	-1		3866	17
205529_s_at	RUNX1T1	runt-related transcription factor 1; translocated to, 1 (cyclin D-related)	-1.3875	-2.61625	-3.7353	0.0002	0.0002	-1	-1	0	-1	0	-1	3	0	3		-1	862	8
204223_at	PRELP	proline/arginine-rich end leucine-rich repeat protein	-1.3894	-2.6197	-7.4189	0	0	-1	-1	0	-1	0	-1	3	0	3			5549	1
40837_at	TLE2	transducin-like enhancer of split 2 (E(sp1) homolog, Drosophila)	-1.3974	-2.63426	-11.5044	0	0	-1	-1	0	-1	0	-1	3	0	3			7089	19
204160_s_at	ENPP4	ectonucleotide pyrophosphatase/phosphodiesterase 4 (putative)	-1.4044	-2.64708	-8.6764	0	0	-1	-1	0	-1	0	-1	3	0	3			22875	6
204749_at	NAP1L3	nucleosome assembly protein 1-like 3	-1.4057	-2.64946	-8.2745	0	0	-1	-1	0	-1	0	-1	3	0	3			4675	X
203685_at	BCL2	B-cell CLL/lymphoma 2	-1.4072	-2.65222	-10.653	0	0	-1	-1	0	-1	0	-1	3	0	3	-1		596	18
200962_at	RPL31	ribosomal protein L31	-1.4098	-2.657	-11.6273	0	0	-1	-1	0	-1	0	-1	3	0	3	-1		6160	2
201058_s_at	MYL9	myosin, light chain 9, regulatory	-1.413	-2.6629	-9.2609	0	0	-1	-1	0	-1	0	-1	3	0	3			10398	20
218692_at	SYBU	syntabulin (syntaxin-interacting)	-1.4156	-2.66771	-18.6361	0	0	-1	-1	0	-1	0	-1	3	0	3			55638	8
205440_s_at	NPY1R	neuropeptide Y receptor Y1	-1.4167	-2.66974	-7.7594	0	0	-1	-1	0	-1	0	-1	3	0	3			4886	4
215239_x_at	ZNF273	zinc finger protein 273	-1.4203	-2.67641	-4.9336	0	0	-1	-1	0	-1	-1	0	3	0	3	-1		10793	7
208096_s_at	COL21A1	collagen, type XXI, alpha 1	-1.4285	-2.69167	-10.2945	0	0	-1	-1	0	-1	0	-1	3	0	3	-1		81578	6
204284_at	PPP1R3C	protein phosphatase 1, regulatory (inhibitor) subunit 3C	-1.4295	-2.69353	-5.6661	0	0	-1	-1	0	-1	0	-1	3	0	3			5507	10
203523_at	LSP1	lymphocyte-specific protein 1	-1.4307	-2.69577	-10.192	0	0	-1	-1	0	-1	0	-1	3	0	3			4046	11
215695_s_at	GYG2	glycogenin 2	-1.4382	-2.70983	-5.5996	0	0	-1	-1	0	-1	0	-1	3	0	3			8908	X
215129_at	PIK3C2G	phosphoinositide-3-kinase, class 2, gamma polypeptide	-1.4418	-2.7166	-11.8506	0	0	-1	-1	0	-1	0	-1	3	0	3	-1		5288	12
203697_at	FRZB	frizzled-related protein	-1.4421	-2.71716	-7.4057	0	0	-1	0	-1	-1	0	-1	3	0	3			2487	2
203980_at	FABP4	fatty acid binding protein 4, adipocyte	-1.4441	-2.72093	-7.7006	0	0	-1	-1	0	-1	0	-1	3	0	3			2167	8
205258_at	INHBB	inhibin, beta B	-1.4555	-2.74252	-10.3768	0	0	-1	-1	0	-1	0	-1	3	0	3			3625	2
206030_at	ASPA	aspartoacylase	-1.4583	-2.74784	-12.8744	0	0	-1	-1	0	-1	0	-1	3	0	3	-1		443	17
218876_at	TPPP3	tubulin polymerization-promoting protein family member 3	-1.4951	-2.81884	-8.4145	0	0	-1	-1	0	-1	0	-1	3	0	3	-1		51673	16
218517_at	PHF17	PHD finger protein 17	-1.496	-2.8206	-6.8818	0	0	-1	-1	0	-1	0	-1	3	0	3	-1		79960	4
203851_at	IGFBP6	insulin-like growth factor binding protein 6	-1.503	-2.83431	-8.3221	0	0	-1	-1	0	-1	0	-1	3	0	3		-1	3489	12
204515_at	HSD3B1	hydroxy-delta-5-steroid dehydrogenase, 3 beta- and steroid delta-isomerase 1	-1.5072	-2.84258	-4.3077	0	0	-1	-1	0	0	-1	-1	3	0	3			3283	1
204154_at	CDO1	cysteine dioxygenase, type I	-1.5114	-2.85087	-14.9428	0	0	-1	-1	0	-1	0	-1	3	0	3			1036	5
205381_at	LRRC17	leucine rich repeat containing 17	-1.5204	-2.86871	-6.4359	0	0	-1	0	0	-1	-1	-1	3	0	3			10234	7
210198_s_at	PLP1	proteolipid protein 1	-1.5253	-2.87847	-6.0516	0	0	-1	-1	0	-1	0	-1	3	0	3			5354	X
218546_at	C1orf115	chromosome 1 open reading frame 115	-1.537	-2.9019	-6.4196	0	0	-1	-1	0	-1	0	-1	3	0	3			79762	1
205200_at	CLEC3B	C-type lectin domain family 3, member B	-1.5675	-2.96391	-6.3117	0	0	-1	-1	0	-1	0	-1	3	0	3		-1	7123	3
203951_at	CNN1	calponin 1, basic, smooth muscle	-1.5693	-2.96761	-6.4602	0	0	-1	-1	0	-1	-1	0	3	0	3			1264	19
219689_at	SEMA3G	sema domain, immunoglobulin domain (Ig), short basic domain, secreted, (semaphorin) 3G	-1.5809	-2.99156	-10.1913	0	0	-1	-1	0	-1	0	-1	3	0	3			56920	3
213800_at	CFH	complement factor H	-1.5933	-3.01739	-6.854	0	0	-1	-1	0	-1	0	-1	3	0	3			3075	1
214724_at	DIXDC1	DIX domain containing 1	-1.6043	-3.04048	-4.9749	0	0	-1	-1	0	-1	0	-1	3	0	3	-1		85458	11
209543_s_at	CD34	CD34 molecule	-1.6278	-3.09041	-10.5638	0	0	-1	-1	0	-1	0	-1	3	0	3			947	1
206898_at	CDH19	cadherin 19, type 2	-1.6317	-3.09878	-6.2183	0	0	-1	-1	0	-1	0	-1	3	0	3			28513	18
213234_at	KIAA1467	KIAA1467	-1.6333	-3.10222	-12.5593	0	0	-1	-1	0	-1	0	-1	3	0	3			57613	12
219304_s_at	PDGFD	platelet derived growth factor D	-1.6805	-3.20539	-6.1988	0	0	-1	-1	0	-1	0	-1	3	0	3			80310	11
202992_at	C7	complement component 7	-1.7239	-3.30328	-8.1581	0	0	-1	-1	0	-1	0	-1	3	0	3			730	5
205325_at	PHYHIP	phytanoyl-CoA 2-hydroxylase interacting protein	-1.7899	-3.45791	-4.6501	0	0	-1	-1	0	-1	0	-1	3	0	3			9796	8
204032_at	BCAR3	breast cancer anti-estrogen resistance 3	-1.83	-3.55537	-6.6962	0	0	-1	-1	0	-1	0	-1	3	0	3	-1		8412	1
205044_at	GABRP	gamma-aminobutyric acid (GABA) A receptor, pi	-1.8585	-3.6263	-5.3847	0	0	-1	-1	0	-1	0	-1	3	0	3			2568	5
219398_at	CIDEC	cell death-inducing DFFA-like effector c	-1.9125	-3.76461	-6.9194	0	0	-1	-1	0	-1	0	-1	3	0	3			63924	3
220428_at	CD207	CD207 molecule, langerin	-1.9315	-3.81452	-6.2776	0	0	-1	0	0	-1	-1	-1	3	0	3			50489	2
201596_x_at	KRT18	keratin 18	-1.9524	-3.87018	-3.8915	0.0001	0.0001	-1	-1	0	-1	0	-1	3	0	3			3875	12
217897_at	FXYD6	FXYD domain containing ion transport regulator 6	-1.9602	-3.89116	-9.4541	0	0	-1	-1	0	-1	0	-1	3	0	3			53826	11
220276_at	RERGL	RERG/RAS-like	-2.0286	-4.08009	-6.6547	0	0	-1	-1	0	-1	0	-1	3	0	3			79785	12
219909_at	MMP28	matrix metallopeptidase 28	-2.0944	-4.27049	-8.4558	0	0	-1	-1	0	-1	0	-1	3	0	3	-1	-1	79148	17
201650_at	KRT19	keratin 19	-2.1467	-4.42814	-4.928	0	0	-1	-1	0	-1	0	-1	3	0	3			3880	17
205229_s_at	COCH	coagulation factor C homolog, cochlin (Limulus polyphemus)	-2.3097	-4.9578	-8.3818	0	0	-1	-1	0	0	-1	-1	3	0	3			1690	14
207326_at	BTC	betacellulin	-2.3991	-5.27474	-2.4927	0.0127	0.0135	-1	-1	0	0	-1	-1	3	0	3			685	4
205029_s_at	FABP7	fatty acid binding protein 7, brain	-2.7044	-6.51787	-7.7998	0	0	-1	-1	0	0	-1	-1	3	0	3			2173	6
211906_s_at	SERPINB4	serpin peptidase inhibitor, clade B (ovalbumin), member 4	9.0192	518.859	16.1448	0	0	1	1	0	1	1	1	4	4	0	1		6318	18
205513_at	TCN1	transcobalamin I (vitamin B12 binding protein, R binder family)	8.9162	483.107	11.2053	0	0	1	1	0	1	1	1	4	4	0	1		6947	11
207356_at	DEFB4A	defensin, beta 4A	7.5916	192.885	4.8664	0	0	1	1	0	1	1	1	4	4	0			1673	8
220664_at	SPRR2C	small proline-rich protein 2C (pseudogene)	6.8594	116.114	18.377	0	0	1	1	0	1	1	1	4	4	0	1		6702	1
206561_s_at	AKR1B10	aldo-keto reductase family 1, member B10 (aldose reductase)	6.5178	91.6333	13.6118	0	0	1	1	0	1	1	1	4	4	0	1		57016	7
202859_x_at	IL8	interleukin 8	6.4756	88.9918	14.2234	0	0	1	1	0	1	1	1	4	4	0	1		3576	4
219554_at	RHCG	Rh family, C glycoprotein	6.2959	78.5696	14.3777	0	0	1	1	0	1	1	1	4	4	0	1		51458	15
41469_at	PI3	peptidase inhibitor 3, skin-derived	6.2109	74.0742	4.549	0	0	1	1	0	1	1	1	4	4	0	1		5266	20
217388_s_at	KYNU	kynureninase (L-kynurenine hydrolase)	6.1687	71.9389	14.0984	0	0	1	1	0	1	1	1	4	4	0	1	1	8942	2
205660_at	OASL	2'-5'-oligoadenylate synthetase-like	5.9603	62.2629	8.0145	0	0	1	1	0	1	1	1	4	4	0	1		8638	12
207367_at	ATP12A	ATPase, H+/K+ transporting, nongastric, alpha polypeptide	5.9251	60.7621	12.0988	0	0	1	1	0	1	1	1	4	4	0	1		479	13
204733_at	KLK6	kallikrein-related peptidase 6	5.7619	54.2631	17.8904	0	0	1	1	0	1	1	1	4	4	0			5653	19
212531_at	LCN2	lipocalin 2	5.7355	53.2792	37.8196	0	0	1	1	0	1	1	1	4	4	0	1		3934	9
220322_at	IL1F9	interleukin 1 family, member 9	5.454	43.8347	16.5108	0	0	1	1	0	1	1	1	4	4	0	1		56300	2
207602_at	TMPRSS11D	transmembrane protease, serine 11D	5.3441	40.6195	7.2601	0	0	1	1	0	1	1	1	4	4	0	1		9407	4
203535_at	S100A9	S100 calcium binding protein A9	5.1832	36.3328	12.294	0	0	1	1	0	1	1	1	4	4	0	1		6280	1
219403_s_at	HPSE	heparanase	5.0738	33.6795	16.2843	0	0	1	1	0	1	1	1	4	4	0	1		10855	4
205476_at	CCL20	chemokine (C-C motif) ligand 20	4.9081	30.0252	9.6906	0	0	1	1	0	1	1	1	4	4	0	1		6364	2
202018_s_at	LTF	lactotransferrin	4.8286	28.4154	9.3528	0	0	1	1	0	1	1	1	4	4	0			4057	3
213060_s_at	CHI3L2	chitinase 3-like 2	4.6721	25.4943	10.4323	0	0	1	1	0	1	1	1	4	4	0	1		1117	1
204972_at	OAS2	2'-5'-oligoadenylate synthetase 2, 69/71kDa	4.5674	23.7096	22.2108	0	0	1	1	0	1	1	1	4	4	0			4939	12
209773_s_at	RRM2	ribonucleotide reductase M2	4.4537	21.9128	9.2969	0	0	1	1	0	1	1	1	4	4	0		1	6241	2
209800_at	KRT16	keratin 16	4.2693	19.2836	9.337	0	0	1	1	0	1	1	1	4	4	0	1		3868	17
218810_at	ZC3H12A	zinc finger CCCH-type containing 12A	4.2228	18.6719	17.7137	0	0	1	1	0	1	1	1	4	4	0	1		80149	1
204580_at	MMP12	matrix metallopeptidase 12 (macrophage elastase)	4.1844	18.1815	11.7581	0	0	1	1	0	1	1	1	4	4	0	1		4321	11
213797_at	RSAD2	radical S-adenosyl methionine domain containing 2	4.0356	16.3997	8.6319	0	0	1	1	0	1	1	1	4	4	0			91543	2
219352_at	HERC6	hect domain and RLD 6	3.9982	15.98	31.5906	0	0	1	1	0	1	1	1	4	4	0	1		55008	4
205552_s_at	OAS1	2',5'-oligoadenylate synthetase 1, 40/46kDa	3.9741	15.7153	12.2886	0	0	1	1	0	1	1	1	4	4	0	1		4938	12
219270_at	CHAC1	ChaC, cation transport regulator homolog 1 (E. coli)	3.8337	14.258	8.7802	0	0	1	1	0	1	1	1	4	4	0			79094	15
220658_s_at	ARNTL2	aryl hydrocarbon receptor nuclear translocator-like 2	3.784	13.7752	9.529	0	0	1	1	0	1	1	1	4	4	0	1		56938	12
220249_at	HYAL4	hyaluronoglucosaminidase 4	3.7314	13.282	7.8352	0	0	1	1	0	1	1	1	4	4	0	1		23553	7
221107_at	CHRNA9	cholinergic receptor, nicotinic, alpha 9	3.6983	12.9807	8.9527	0	0	1	1	0	1	1	1	4	4	0			55584	4
215808_at	KLK10	kallikrein-related peptidase 10	3.6302	12.3822	13.3882	0	0	1	1	0	1	1	1	4	4	0	1		5655	19
214490_at	ARSF	arylsulfatase F	3.5463	11.6827	9.1601	0	0	1	1	0	1	1	1	4	4	0	1		416	X
210164_at	GZMB	granzyme B (granzyme 2, cytotoxic T-lymphocyte-associated serine esterase 1)	3.5405	11.6358	4.9559	0	0	1	1	0	1	1	1	4	4	0	1	1	3002	14
205242_at	CXCL13	chemokine (C-X-C motif) ligand 13	3.5279	11.5346	8.0114	0	0	1	1	0	1	1	1	4	4	0	1	1	10563	4
209969_s_at	STAT1	signal transducer and activator of transcription 1, 91kDa	3.5146	11.4288	14.7907	0	0	1	1	0	1	1	1	4	4	0	1	1	6772	2
203915_at	CXCL9	chemokine (C-X-C motif) ligand 9	3.4886	11.2247	10.8194	0	0	1	1	0	1	1	1	4	4	0			4283	4
218960_at	TMPRSS4	transmembrane protease, serine 4	3.4609	11.0112	8.5955	0	0	1	1	0	1	1	1	4	4	0	1		56649	11
219691_at	SAMD9	sterile alpha motif domain containing 9	3.4444	10.886	6.9167	0	0	1	1	0	1	1	1	4	4	0			54809	7
205844_at	VNN1	vanin 1	3.4033	10.5802	5.3496	0	0	1	1	0	1	1	1	4	4	0	1		8876	6
204533_at	CXCL10	chemokine (C-X-C motif) ligand 10	3.3953	10.5217	6.5036	0	0	1	1	0	1	1	1	4	4	0			3627	4
220528_at	VNN3	vanin 3	3.3543	10.2269	3.1822	0.0015	0.0017	1	1	0	1	1	1	4	4	0	1		55350	6
210119_at	KCNJ15	potassium inwardly-rectifying channel, subfamily J, member 15	3.3415	10.1366	12.8228	0	0	1	1	0	1	1	1	4	4	0	1		3772	21
209774_x_at	CXCL2	chemokine (C-X-C motif) ligand 2	3.2781	9.70077	11.4121	0	0	1	1	0	1	1	1	4	4	0		1	2920	4
216834_at	RGS1	regulator of G-protein signaling 1	3.2389	9.44074	11.4502	0	0	1	1	0	1	1	1	4	4	0	1	1	5996	1
206628_at	SLC5A1	solute carrier family 5 (sodium/glucose cotransporter), member 1	3.2249	9.34957	16.3471	0	0	1	1	0	1	1	1	4	4	0	1		6523	22
203234_at	UPP1	uridine phosphorylase 1	3.2231	9.33791	17.1079	0	0	1	1	0	1	1	1	4	4	0	1		7378	7
205483_s_at	ISG15	ISG15 ubiquitin-like modifier	3.2162	9.29336	13.4033	0	0	1	1	0	1	1	1	4	4	0	1		9636	1
209921_at	SLC7A11	solute carrier family 7, (cationic amino acid transporter, y+ system) member 11	3.1126	8.6494	7.977	0	0	1	1	0	1	1	1	4	4	0	1		23657	4
202086_at	MX1	myxovirus (influenza virus) resistance 1, interferon-inducible protein p78 (mouse)	3.1026	8.58965	37.1984	0	0	1	1	0	1	1	1	4	4	0	1		4599	21
204858_s_at	TYMP	thymidine phosphorylase	3.0889	8.50847	3.1039	0.0019	0.0022	1	1	0	1	1	1	4	4	0	1		1890	22
204415_at	IFI6	interferon, alpha-inducible protein 6	3.0313	8.17546	10.7678	0	0	1	1	0	1	1	1	4	4	0	1		2537	1
210652_s_at	TTC39A	tetratricopeptide repeat domain 39A	2.9971	7.98394	12.1233	0	0	1	1	0	1	1	1	4	4	0	1		22996	1
202134_s_at	WWTR1	WW domain containing transcription regulator 1	2.9849	7.9167	5.3631	0	0	1	1	0	1	1	1	4	4	0			25937	3
215977_x_at	GK	glycerol kinase	2.9249	7.59421	8.671	0	0	1	1	0	1	1	1	4	4	0	1		2710	X
32128_at	CCL18	chemokine (C-C motif) ligand 18 (pulmonary and activation-regulated)	2.8993	7.46064	8.5672	0	0	1	1	0	1	1	1	4	4	0			6362	17
204439_at	IFI44L	interferon-induced protein 44-like	2.8839	7.38143	20.6537	0	0	1	1	0	1	1	1	4	4	0			10964	1
219684_at	RTP4	receptor (chemosensory) transporter protein 4	2.8779	7.35079	7.0422	0	0	1	1	0	1	1	1	4	4	0			64108	3
202833_s_at	SERPINA1	serpin peptidase inhibitor, clade A (alpha-1 antiproteinase, antitrypsin), member 1	2.8714	7.31775	9.6743	0	0	1	1	0	1	1	1	4	4	0			5265	14
219956_at	GALNT6	UDP-N-acetyl-alpha-D-galactosamine:polypeptide N-acetylgalactosaminyltransferase 6 (GalNAc-T6)	2.8655	7.28788	9.1277	0	0	1	1	0	1	1	1	4	4	0	1		11226	12
220330_s_at	SAMSN1	SAM domain, SH3 domain and nuclear localization signals 1	2.8626	7.27325	13.0419	0	0	1	1	0	1	1	1	4	4	0		1	64092	21
203764_at	DLGAP5	discs, large (Drosophila) homolog-associated protein 5	2.8516	7.218	11.9038	0	0	1	1	0	1	1	1	4	4	0	1		9787	14
220745_at	IL19	interleukin 19	2.8183	7.05331	6.3923	0	0	1	1	0	1	1	1	4	4	0			29949	1
219722_s_at	GDPD3	glycerophosphodiester phosphodiesterase domain containing 3	2.8124	7.02452	14.9167	0	0	1	1	0	1	1	1	4	4	0	1		79153	16
218384_at	CARHSP1	calcium regulated heat stable protein 1, 24kDa	2.783	6.88282	42.0356	0	0	1	1	0	1	1	1	4	4	0	1		23589	16
205681_at	BCL2A1	BCL2-related protein A1	2.7414	6.68719	9.0261	0	0	1	1	0	1	1	1	4	4	0			597	15
206912_at	FOXE1	forkhead box E1 (thyroid transcription factor 2)	2.7192	6.58508	3.4254	0.0006	0.0008	1	1	0	1	1	1	4	4	0	1		2304	9
204465_s_at	INA	internexin neuronal intermediate filament protein, alpha	2.7158	6.56957	4.7226	0	0	1	1	0	1	1	1	4	4	0	1		9118	10
203946_s_at	ARG2	arginase, type II	2.709	6.53868	17.4366	0	0	1	1	0	1	1	1	4	4	0	1		384	14
208436_s_at	IRF7	interferon regulatory factor 7	2.6916	6.46029	19.7992	0	0	1	1	0	1	1	1	4	4	0	1		3665	11
202411_at	IFI27	interferon, alpha-inducible protein 27	2.6504	6.27841	9.2773	0	0	1	1	0	1	1	1	4	4	0	1		3429	14
218888_s_at	NETO2	neuropilin (NRP) and tolloid (TLL)-like 2	2.6184	6.14069	10.0144	0	0	1	1	0	1	1	1	4	4	0	1		81831	16
204475_at	MMP1	matrix metallopeptidase 1 (interstitial collagenase)	2.6169	6.13431	7.2629	0	0	1	1	0	1	1	1	4	4	0			4312	11
214453_s_at	IFI44	interferon-induced protein 44	2.5766	5.96532	12.0861	0	0	1	1	0	1	1	1	4	4	0	1		10561	1
203418_at	CCNA2	cyclin A2	2.5713	5.94345	6.74	0	0	1	1	0	1	1	1	4	4	0			890	4
207008_at	CXCR2	chemokine (C-X-C motif) receptor 2	2.5489	5.85188	11.4448	0	0	1	1	0	1	1	1	4	4	0			3579	2
215966_x_at	GK3P	glycerol kinase 3 pseudogene	2.5425	5.82598	10.4863	0	0	1	1	0	1	1	1	4	4	0			2713	4
219181_at	LIPG	lipase, endothelial	2.4987	5.65176	4.69	0	0	1	1	0	1	1	1	4	4	0			9388	18
202870_s_at	CDC20	cell division cycle 20 homolog (S. cerevisiae)	2.4852	5.59912	4.8943	0	0	1	1	0	1	1	1	4	4	0	1		991	1
214226_at	PRSS53	protease, serine, 53	2.4718	5.54735	10.8811	0	0	1	1	0	1	1	1	4	4	0			339105	16
220187_at	STEAP4	STEAP family member 4	2.4688	5.53583	7.0108	0	0	1	1	0	1	1	1	4	4	0	1	1	79689	7
204420_at	FOSL1	FOS-like antigen 1	2.466	5.5251	4.3797	0	0	1	1	0	1	1	1	4	4	0			8061	11
204995_at	CDK5R1	cyclin-dependent kinase 5, regulatory subunit 1 (p35)	2.4316	5.39491	13.996	0	0	1	1	0	1	1	1	4	4	0	1		8851	17
210873_x_at	APOBEC3A	apolipoprotein B mRNA editing enzyme, catalytic polypeptide-like 3A	2.4175	5.34244	14.2598	0	0	1	1	0	1	1	1	4	4	0			200315	22
219225_at	PGBD5	piggyBac transposable element derived 5	2.412	5.32212	7.1604	0	0	1	1	0	1	1	1	4	4	0	1		79605	1
209125_at	KRT6A	keratin 6A	2.4058	5.29929	7.2554	0	0	1	1	0	1	1	1	4	4	0	1		3853	12
204698_at	ISG20	interferon stimulated exonuclease gene 20kDa	2.3881	5.23468	9.7385	0	0	1	1	0	1	1	1	4	4	0			3669	15
217028_at	CXCR4	chemokine (C-X-C motif) receptor 4	2.3872	5.23141	4.5136	0	0	1	1	1	1	1	0	4	4	0	1		7852	2
205239_at	AREG	amphiregulin	2.3868	5.22996	13.9377	0	0	1	1	0	1	1	1	4	4	0	1		374	4
203153_at	IFIT1	interferon-induced protein with tetratricopeptide repeats 1	2.3758	5.19024	11.2393	0	0	1	1	0	1	1	1	4	4	0	1		3434	10
214088_s_at	FUT3	fucosyltransferase 3 (galactoside 3(4)-L-fucosyltransferase, Lewis blood group)	2.3751	5.18772	4.3624	0	0	1	1	0	1	1	1	4	4	0	1		2525	19
203180_at	ALDH1A3	aldehyde dehydrogenase 1 family, member A3	2.368	5.16225	11.1221	0	0	1	1	0	1	1	1	4	4	0	1		220	15
212268_at	SERPINB1	serpin peptidase inhibitor, clade B (ovalbumin), member 1	2.3563	5.12055	26.8273	0	0	1	1	0	1	1	1	4	4	0	1		1992	6
219358_s_at	ADAP2	ArfGAP with dual PH domains 2	2.3443	5.07814	9.4269	0	0	1	1	0	1	1	1	4	4	0	1		55803	17
209714_s_at	CDKN3	cyclin-dependent kinase inhibitor 3	2.3306	5.03015	8.7187	0	0	1	1	0	1	1	1	4	4	0			1033	14
202917_s_at	S100A8	S100 calcium binding protein A8	2.3009	4.92765	4.3437	0	0	1	1	0	1	1	1	4	4	0	1		6279	1
212021_s_at	MKI67	antigen identified by monoclonal antibody Ki-67	2.294	4.90414	10.8318	0	0	1	1	0	1	1	1	4	4	0	1	1	4288	10
202376_at	SERPINA3	serpin peptidase inhibitor, clade A (alpha-1 antiproteinase, antitrypsin), member 3	2.2939	4.9038	10.02	0	0	1	1	0	1	1	1	4	4	0			12	14
209546_s_at	APOL1	apolipoprotein L, 1	2.2933	4.90176	13.2891	0	0	1	1	0	1	1	1	4	4	0	1		8542	22
220655_at	TNIP3	TNFAIP3 interacting protein 3	2.2895	4.88887	4.0541	0.0001	0.0001	1	1	0	1	1	1	4	4	0	1		79931	4
206211_at	SELE	selectin E	2.2811	4.86048	17.6782	0	0	1	1	0	1	1	1	4	4	0		1	6401	1
219918_s_at	ASPM	asp (abnormal spindle) homolog, microcephaly associated (Drosophila)	2.2753	4.84098	6.2099	0	0	1	1	0	1	1	1	4	4	0			259266	1
218755_at	KIF20A	kinesin family member 20A	2.2687	4.81889	7.3319	0	0	1	1	0	1	1	1	4	4	0			10112	5
220944_at	PGLYRP4	peptidoglycan recognition protein 4	2.2685	4.81822	5.6862	0	0	1	1	0	1	1	1	4	4	0			57115	1
208079_s_at	AURKA	aurora kinase A	2.2517	4.76244	9.3198	0	0	1	1	0	1	1	1	4	4	0	1		6790	20
219799_s_at	DHRS9	dehydrogenase/reductase (SDR family) member 9	2.2498	4.75617	8.4954	0	0	1	1	0	1	1	1	4	4	0			10170	2
218990_s_at	SPRR3	small proline-rich protein 3	2.2336	4.70306	5.2331	0	0	1	1	0	1	1	1	4	4	0			6707	1
202831_at	GPX2	glutathione peroxidase 2 (gastrointestinal)	2.2256	4.67705	10.3387	0	0	1	1	0	1	1	1	4	4	0			2877	14
210834_s_at	PTGER3	prostaglandin E receptor 3 (subtype EP3)	2.2052	4.61138	6.9254	0	0	1	1	0	1	1	1	4	4	0	1		5733	1
214446_at	ELL2	elongation factor, RNA polymerase II, 2	2.1923	4.57034	5.6961	0	0	1	1	0	1	1	1	4	4	0			22936	5
201195_s_at	SLC7A5	solute carrier family 7 (cationic amino acid transporter, y+ system), member 5	2.1805	4.53311	9.863	0	0	1	1	0	1	1	1	4	4	0			8140	16
213523_at	CCNE1	cyclin E1	2.1803	4.53248	13.8926	0	0	1	1	0	1	1	1	4	4	0	1		898	19
202269_x_at	GBP1	guanylate binding protein 1, interferon-inducible, 67kDa	2.1675	4.49244	6.9036	0	0	1	1	0	1	1	1	4	4	0	1		2633	1
209882_at	RIT1	Ras-like without CAAX 1	2.1594	4.46729	6.0293	0	0	1	1	0	1	1	1	4	4	0	1		6016	1
204162_at	NDC80	NDC80 homolog, kinetochore complex component (S. cerevisiae)	2.1561	4.45708	8.5502	0	0	1	1	0	1	1	1	4	4	0			10403	18
204825_at	MELK	maternal embryonic leucine zipper kinase	2.1556	4.45554	10.3822	0	0	1	1	0	1	1	1	4	4	0			9833	9
204941_s_at	ALDH3B2	aldehyde dehydrogenase 3 family, member B2	2.145	4.42292	5.6088	0	0	1	1	0	1	1	1	4	4	0	1		222	11
210357_s_at	SMOX	spermine oxidase	2.1343	4.39024	16.3405	0	0	1	1	0	1	1	1	4	4	0	1		54498	20
205241_at	SCO2	SCO cytochrome oxidase deficient homolog 2 (yeast)	2.1333	4.3872	7.8102	0	0	1	1	0	1	1	1	4	4	0	1		9997	22
203699_s_at	DIO2	deiodinase, iodothyronine, type II	2.1327	4.38537	2.8233	0.0048	0.0053	1	1	0	1	1	1	4	4	0	1		1734	14
206133_at	XAF1	XIAP associated factor 1	2.1304	4.37839	11.0128	0	0	1	1	0	1	1	1	4	4	0			54739	17
218943_s_at	DDX58	DEAD (Asp-Glu-Ala-Asp) box polypeptide 58	2.127	4.36808	14.6386	0	0	1	1	0	1	1	1	4	4	0	1		23586	9
204891_s_at	LCK	lymphocyte-specific protein tyrosine kinase	2.1171	4.33821	8.5351	0	0	1	1	0	1	1	1	4	4	0	1	1	3932	1
204822_at	TTK	TTK protein kinase	2.0983	4.28205	6.6313	0	0	1	1	0	1	1	1	4	4	0			7272	6
209126_x_at	KRT6B	keratin 6B	2.0867	4.24775	9.3984	0	0	1	1	0	1	1	1	4	4	0	1		3854	12
202626_s_at	LYN	v-yes-1 Yamaguchi sarcoma viral related oncogene homolog	2.0846	4.24157	9.6753	0	0	1	1	0	1	1	1	4	4	0	1		4067	8
202095_s_at	BIRC5	baculoviral IAP repeat-containing 5	2.0807	4.23012	8.193	0	0	1	1	0	1	1	1	4	4	0			332	17
204393_s_at	ACPP	acid phosphatase, prostate	2.0745	4.21198	7.6115	0	0	1	1	0	1	1	1	4	4	0	1		55	3
200730_s_at	PTP4A1	protein tyrosine phosphatase type IVA, member 1	2.0736	4.20936	5.119	0	0	1	0	1	1	1	1	4	4	0	1		7803	6
204818_at	HSD17B2	hydroxysteroid (17-beta) dehydrogenase 2	2.0471	4.13274	6.1408	0	0	1	1	0	1	1	1	4	4	0	1		3294	16
205831_at	CD2	CD2 molecule	2.0411	4.11559	8.8408	0	0	1	1	0	1	1	1	4	4	0		1	914	1
205488_at	GZMA	granzyme A (granzyme 1, cytotoxic T-lymphocyte-associated serine esterase 3)	2.0253	4.07077	6.9121	0	0	1	1	0	1	1	1	4	4	0			3001	5
210608_s_at	FUT2	fucosyltransferase 2 (secretor status included)	2.0188	4.05247	6.9863	0	0	1	1	0	1	1	1	4	4	0			2524	19
205064_at	SPRR1B	small proline-rich protein 1B	2.0111	4.03089	8.5678	0	0	1	1	0	1	1	1	4	4	0	1		6699	1
204170_s_at	CKS2	CDC28 protein kinase regulatory subunit 2	1.9972	3.99224	9.7482	0	0	1	1	0	1	1	1	4	4	0			1164	9
214070_s_at	ATP10B	ATPase, class V, type 10B	1.9639	3.90115	10.2354	0	0	1	1	0	1	1	1	4	4	0	1		23120	5
214581_x_at	TNFRSF21	tumor necrosis factor receptor superfamily, member 21	1.9588	3.88739	14.7556	0	0	1	1	0	1	1	1	4	4	0	1		27242	6
210915_x_at	TRBC1	T cell receptor beta constant 1	1.9587	3.88712	9.1271	0	0	1	1	0	1	1	1	4	4	0			28639
206932_at	CH25H	cholesterol 25-hydroxylase	1.9552	3.8777	16.8428	0	0	1	1	0	1	1	1	4	4	0	1		9023	10
207386_at	CYP7B1	cytochrome P450, family 7, subfamily B, polypeptide 1	1.9503	3.86455	10.9709	0	0	1	1	0	1	1	1	4	4	0	1	1	9420	8
208992_s_at	STAT3	signal transducer and activator of transcription 3 (acute-phase response factor)	1.9469	3.85545	7.5252	0	0	1	1	0	1	1	1	4	4	0	1		6774	17
203256_at	CDH3	cadherin 3, type 1, P-cadherin (placental)	1.9425	3.84371	9.4669	0	0	1	1	0	1	1	1	4	4	0	1		1001	16
210087_s_at	MPZL1	myelin protein zero-like 1	1.9349	3.82352	11.6582	0	0	1	1	0	1	1	1	4	4	0	1		9019	1
206643_at	HAL	histidine ammonia-lyase	1.9271	3.8029	10.2814	0	0	1	1	0	1	1	1	4	4	0	1		3034	12
203821_at	HBEGF	heparin-binding EGF-like growth factor	1.9213	3.78764	6.0491	0	0	1	1	0	1	1	1	4	4	0	1		1839	5
205554_s_at	DNASE1L3	deoxyribonuclease I-like 3	1.9184	3.78004	12.2129	0	0	1	1	0	1	1	1	4	4	0			1776	3
214838_at	SFT2D2	SFT2 domain containing 2	1.9166	3.77532	6.7841	0	0	1	1	0	1	1	1	4	4	0	1		375035	1
204641_at	NEK2	NIMA (never in mitosis gene a)-related kinase 2	1.9145	3.76983	8.4081	0	0	1	1	0	1	1	1	4	4	0			4751	1
218355_at	KIF4A	kinesin family member 4A	1.9124	3.76435	7.1417	0	0	1	1	0	1	1	1	4	4	0			24137	X
213562_s_at	SQLE	squalene epoxidase	1.9091	3.75575	14.3866	0	0	1	1	0	1	1	1	4	4	0	1		6713	8
220318_at	EPN3	epsin 3	1.8953	3.71999	7.695	0	0	1	1	0	1	1	1	4	4	0			55040	17
207165_at	HMMR	hyaluronan-mediated motility receptor (RHAMM)	1.8796	3.67973	8.8835	0	0	1	1	0	1	1	1	4	4	0		1	3161	5
204747_at	IFIT3	interferon-induced protein with tetratricopeptide repeats 3	1.877	3.6731	13.9629	0	0	1	1	0	1	1	1	4	4	0			3437	10
206653_at	POLR3G	polymerase (RNA) III (DNA directed) polypeptide G (32kD)	1.8728	3.66243	9.6946	0	0	1	1	0	1	1	1	4	4	0	1		10622	5
218663_at	NCAPG	non-SMC condensin I complex, subunit G	1.8553	3.61827	8.0998	0	0	1	1	0	1	1	1	4	4	0		1	64151	4
219369_s_at	OTUB2	OTU domain, ubiquitin aldehyde binding 2	1.8532	3.61301	10.0407	0	0	1	1	0	1	1	1	4	4	0	1		78990	14
206877_at	MXD1	MAX dimerization protein 1	1.8372	3.57316	3.7995	0.0001	0.0002	1	1	0	1	1	1	4	4	0			4084	2
218295_s_at	NUP50	nucleoporin 50kDa	1.8256	3.54454	6.2131	0	0	1	1	0	1	1	1	4	4	0			10762	22
220066_at	NOD2	nucleotide-binding oligomerization domain containing 2	1.8244	3.5416	12.9394	0	0	1	1	0	1	1	1	4	4	0	1		64127	16
220865_s_at	PDSS1	prenyl (decaprenyl) diphosphate synthase, subunit 1	1.8214	3.53424	9.4633	0	0	1	1	0	1	1	1	4	4	0	1		23590	10
212942_s_at	KIAA1199	KIAA1199	1.8025	3.48824	13.8949	0	0	1	1	0	1	1	1	4	4	0	1	1	57214	15
205774_at	F12	coagulation factor XII (Hageman factor)	1.7889	3.45551	18.8608	0	0	1	1	0	1	1	1	4	4	0			2161	5
204994_at	MX2	myxovirus (influenza virus) resistance 2 (mouse)	1.7882	3.45384	9.4569	0	0	1	1	0	1	1	1	4	4	0			4600	21
203233_at	IL4R	interleukin 4 receptor	1.7754	3.42333	12.7704	0	0	1	1	0	1	1	1	4	4	0	1		3566	16
219555_s_at	CENPN	centromere protein N	1.7624	3.39262	14.8482	0	0	1	1	0	1	1	1	4	4	0	1		55839	16
203755_at	BUB1B	budding uninhibited by benzimidazoles 1 homolog beta (yeast)	1.7603	3.38769	7.1096	0	0	1	1	0	1	1	1	4	4	0			701	15
209723_at	SERPINB9	serpin peptidase inhibitor, clade B (ovalbumin), member 9	1.7467	3.3559	7.1955	0	0	1	1	0	1	1	1	4	4	0	1		5272	6
221521_s_at	GINS2	GINS complex subunit 2 (Psf2 homolog)	1.7294	3.3159	26.125	0	0	1	1	0	1	1	1	4	4	0			51659	16
219209_at	IFIH1	interferon induced with helicase C domain 1	1.7286	3.31406	18.1617	0	0	1	1	0	1	1	1	4	4	0			64135	2
220780_at	PLA2G3	phospholipase A2, group III	1.7268	3.30993	15.9741	0	0	1	1	0	1	1	1	4	4	0	1		50487	22
210052_s_at	TPX2	TPX2, microtubule-associated, homolog (Xenopus laevis)	1.7218	3.29848	7.7635	0	0	1	1	0	1	1	1	4	4	0			22974	20
207038_at	SLC16A6	solute carrier family 16, member 6 (monocarboxylic acid transporter 7)	1.7114	3.27478	7.5817	0	0	1	1	0	1	1	1	4	4	0			9120	17
204351_at	S100P	S100 calcium binding protein P	1.7063	3.26323	16.9012	0	0	1	1	0	1	1	1	4	4	0	1		6286	4
204962_s_at	CENPA	centromere protein A	1.7046	3.25939	11.857	0	0	1	1	0	1	1	1	4	4	0			1058	2
218542_at	CEP55	centrosomal protein 55kDa	1.6986	3.24586	6.9052	0	0	1	1	0	1	1	1	4	4	0	1		55165	10
218817_at	SPCS3	signal peptidase complex subunit 3 homolog (S. cerevisiae)	1.6958	3.23956	6.4319	0	0	1	1	0	1	1	1	4	4	0	1		60559	4
205394_at	CHEK1	CHK1 checkpoint homolog (S. pombe)	1.6892	3.22478	6.2553	0	0	1	1	0	1	1	1	4	4	0			1111	11
204034_at	ETHE1	ethylmalonic encephalopathy 1	1.6838	3.21273	19.9248	0	0	1	1	0	1	1	1	4	4	0	1		23474	19
204967_at	SHROOM2	shroom family member 2	1.6795	3.20317	6.4089	0	0	1	1	0	1	1	1	4	4	0			357	X
206632_s_at	APOBEC3B	apolipoprotein B mRNA editing enzyme, catalytic polypeptide-like 3B	1.6788	3.20162	7.5617	0	0	1	1	0	1	1	1	4	4	0		1	9582	22
219316_s_at	FLVCR2	feline leukemia virus subgroup C cellular receptor family, member 2	1.6775	3.19873	14.7257	0	0	1	1	0	1	1	1	4	4	0			55640	14
205543_at	HSPA4L	heat shock 70kDa protein 4-like	1.6739	3.19076	7.2236	0	0	1	1	0	1	1	1	4	4	0	1	-1	22824	4
204527_at	MYO5A	myosin VA (heavy chain 12, myoxin)	1.6721	3.18678	14.0564	0	0	1	1	0	1	1	1	4	4	0		1	4644	15
205282_at	LRP8	low density lipoprotein receptor-related protein 8, apolipoprotein e receptor	1.67	3.18215	3.0893	0.002	0.0023	1	1	0	1	1	1	4	4	0	1		7804	1
209589_s_at	EPHB2	EPH receptor B2	1.64	3.11666	6.5625	0	0	1	1	0	1	1	1	4	4	0	1		2048	1
217192_s_at	PRDM1	PR domain containing 1, with ZNF domain	1.637	3.11018	10.4126	0	0	1	1	0	1	1	1	4	4	0			639	6
204007_at	FCGR3B	Fc fragment of IgG, low affinity IIIb, receptor (CD16b)	1.6215	3.07695	5.8183	0	0	1	1	0	1	1	1	4	4	0	1		2215	1
219978_s_at	NUSAP1	nucleolar and spindle associated protein 1	1.6004	3.03227	7.4401	0	0	1	1	0	1	1	1	4	4	0		1	51203	15
203554_x_at	PTTG1	pituitary tumor-transforming 1	1.5846	2.99925	20.2447	0	0	1	1	0	1	1	1	4	4	0			9232	5
210589_s_at	GBAP1	glucosidase, beta, acid pseudogene 1	1.5807	2.99115	20.8255	0	0	1	1	0	1	1	1	4	4	0			2630	1
211572_s_at	SLC23A2	solute carrier family 23 (nucleobase transporters), member 2	1.5783	2.98618	2.6145	0.0089	0.0096	1	1	0	1	1	1	4	4	0	1		9962	20
219680_at	NLRX1	NLR family member X1	1.5773	2.98411	7.7922	0	0	1	1	0	1	1	1	4	4	0	1		79671	11
202338_at	TK1	thymidine kinase 1, soluble	1.5752	2.97977	11.0261	0	0	1	1	0	1	1	1	4	4	0			7083	17
219695_at	SMPD3	sphingomyelin phosphodiesterase 3, neutral membrane (neutral sphingomyelinase II)	1.5736	2.97647	9.0562	0	0	1	1	0	1	1	1	4	4	0			55512	16
214382_at	UNC93A	unc-93 homolog A (C. elegans)	1.5632	2.95509	19.3478	0	0	1	1	0	1	1	1	4	4	0	1		54346	6
208937_s_at	ID1	inhibitor of DNA binding 1, dominant negative helix-loop-helix protein	1.5533	2.93488	6.2014	0	0	1	0	1	1	1	1	4	4	0	1		3397	20
201292_at	TOP2A	topoisomerase (DNA) II alpha 170kDa	1.547	2.92209	15.511	0	0	1	1	0	1	1	1	4	4	0		1	7153	17
202954_at	UBE2C	ubiquitin-conjugating enzyme E2C	1.5401	2.90815	8.7226	0	0	1	1	0	1	1	1	4	4	0			11065	20
221539_at	EIF4EBP1	eukaryotic translation initiation factor 4E binding protein 1	1.5349	2.89768	13.494	0	0	1	1	0	1	1	1	4	4	0			1978	8
209976_s_at	CYP2E1	cytochrome P450, family 2, subfamily E, polypeptide 1	1.5219	2.87169	8.7202	0	0	1	1	0	1	1	1	4	4	0			1571	10
216598_s_at	CCL2	chemokine (C-C motif) ligand 2	1.515	2.85799	12.8549	0	0	1	1	0	1	1	1	4	4	0		1	6347	17
218719_s_at	GINS3	GINS complex subunit 3 (Psf3 homolog)	1.5148	2.85759	11.249	0	0	1	1	0	1	1	1	4	4	0	1		64785	16
203974_at	HDHD1	haloacid dehalogenase-like hydrolase domain containing 1	1.5134	2.85482	6.1504	0	0	1	1	0	1	1	1	4	4	0			8226	X
209825_s_at	UCK2	uridine-cytidine kinase 2	1.5039	2.83608	12.3917	0	0	1	1	0	1	1	1	4	4	0			7371	1
210852_s_at	AASS	aminoadipate-semialdehyde synthase	1.5021	2.83255	6.7451	0	0	1	1	0	1	1	1	4	4	0		-1	10157	7
203471_s_at	PLEK	pleckstrin	1.5008	2.83	11.6123	0	0	1	1	0	1	1	1	4	4	0		1	5341	2
203087_s_at	KIF2A	kinesin heavy chain member 2A	1.4971	2.82275	12.9047	0	0	1	1	0	1	1	1	4	4	0	1	1	3796	5
205847_at	PRSS22	protease, serine, 22	1.4957	2.82001	9.8853	0	0	1	1	1	1	0	1	4	4	0			64063	16
202345_s_at	FABP5	fatty acid binding protein 5 (psoriasis-associated)	1.4916	2.81201	17.7205	0	0	1	1	0	1	1	1	4	4	0	1		2171	8
200923_at	LGALS3BP	lectin, galactoside-binding, soluble, 3 binding protein	1.4861	2.80131	12.6481	0	0	1	1	0	1	1	1	4	4	0			3959	17
207655_s_at	BLNK	B-cell linker	1.4805	2.79045	15.9975	0	0	1	1	0	1	1	1	4	4	0	1		29760	10
201649_at	UBE2L6	ubiquitin-conjugating enzyme E2L 6	1.479	2.78755	14.8693	0	0	1	1	0	1	1	1	4	4	0	1		9246	11
203573_s_at	RABGGTA	Rab geranylgeranyltransferase, alpha subunit	1.4659	2.76236	7.0475	0	0	1	1	0	1	1	1	4	4	0	1		5875	14
204444_at	KIF11	kinesin family member 11	1.4421	2.71716	9.0282	0	0	1	1	0	1	1	1	4	4	0		1	3832	10
200628_s_at	WARS	tryptophanyl-tRNA synthetase	1.4304	2.69521	8.6299	0	0	1	1	0	1	1	1	4	4	0	1		7453	14
218986_s_at	DDX60	DEAD (Asp-Glu-Ala-Asp) box polypeptide 60	1.4198	2.67548	12.6834	0	0	1	1	0	1	1	1	4	4	0	1		55601	4
213293_s_at	TRIM22	tripartite motif-containing 22	1.4149	2.66641	10.9303	0	0	1	1	0	1	1	1	4	4	0	1		10346	11
221765_at	UGCG	UDP-glucose ceramide glucosyltransferase	1.41	2.65737	4.4566	0	0	1	1	1	1	0	1	4	4	0	1		7357	9
219079_at	CYB5R4	cytochrome b5 reductase 4	1.404	2.64634	12.5681	0	0	1	1	0	1	1	1	4	4	0	1		51167	6
221803_s_at	NRBF2	nuclear receptor binding factor 2	1.4004	2.63975	10.7294	0	0	1	1	0	1	1	1	4	4	0			29982	10
202805_s_at	ABCC1	ATP-binding cassette, sub-family C (CFTR/MRP), member 1	1.3974	2.63426	10.0347	0	0	1	1	0	1	1	1	4	4	0			4363	16
205034_at	CCNE2	cyclin E2	1.3971	2.63372	11.7878	0	0	1	1	0	1	1	1	4	4	0			9134	8
202069_s_at	IDH3A	isocitrate dehydrogenase 3 (NAD+) alpha	1.3751	2.59386	8.4861	0	0	1	1	1	1	1	0	4	4	0	1		3419	15
204057_at	IRF8	interferon regulatory factor 8	1.3666	2.57862	11.2632	0	0	1	1	0	1	1	1	4	4	0		1	3394	16
216641_s_at	LAD1	ladinin 1	1.3543	2.55673	8.7322	0	0	1	1	1	0	1	1	4	4	0	1		3898	1
222039_at	KIF18B	kinesin family member 18B	1.3423	2.53555	4.0682	0	0.0001	1	1	0	1	1	1	4	4	0			146909	17
207238_s_at	PTPRC	protein tyrosine phosphatase, receptor type, C	1.3411	2.53344	9.0948	0	0	1	1	0	1	1	1	4	4	0	1	1	5788	1
202531_at	IRF1	interferon regulatory factor 1	1.3345	2.52188	8.6176	0	0	1	1	0	1	1	1	4	4	0		1	3659	5
218498_s_at	ERO1L	ERO1-like (S. cerevisiae)	1.3075	2.47512	12.65	0	0	1	1	0	1	1	1	4	4	0			30001	14
205534_at	PCDH7	protocadherin 7	1.3072	2.47461	6.3624	0	0	1	-1	0	1	1	1	4	3	1			5099	4
203964_at	NMI	N-myc (and STAT) interactor	1.3021	2.46588	18.4404	0	0	1	1	0	1	1	1	4	4	0	1		9111	2
202236_s_at	SLC16A1	solute carrier family 16, member 1 (monocarboxylic acid transporter 1)	1.2987	2.46007	14.4038	0	0	1	1	0	1	1	1	4	4	0	1		6566	1
201487_at	CTSC	cathepsin C	1.2949	2.4536	11.9089	0	0	1	1	0	1	1	1	4	4	0	1		1075	11
209555_s_at	CD36	CD36 molecule (thrombospondin receptor)	1.2899	2.44511	13.813	0	0	1	1	0	1	1	1	4	4	0	1		948	7
213975_s_at	LYZ	lysozyme	1.2815	2.43092	5.976	0	0	1	1	0	1	1	1	4	4	0	1		4069	12
204769_s_at	TAP2	transporter 2, ATP-binding cassette, sub-family B (MDR/TAP)	1.2603	2.39546	19.664	0	0	1	1	0	1	1	1	4	4	0			6891	6, 6_apd_hap1, 6_cox_hap2, 6_dbb_hap3, 6_mann_hap4, 6_mcf_hap5, 6_qbl_hap6, 6_ssto_hap7
219503_s_at	TMEM40	transmembrane protein 40	1.2353	2.3543	9.6853	0	0	1	1	0	1	1	1	4	4	0	1		55287	3
217835_x_at	C20orf24	chromosome 20 open reading frame 24	1.2331	2.35072	20.769	0	0	1	1	0	1	1	1	4	4	0	1		55969	20
221666_s_at	PYCARD	PYD and CARD domain containing	1.2289	2.34388	12.85	0	0	1	1	1	0	1	1	4	4	0	1		29108	16
219648_at	MREG	melanoregulin	1.2196	2.32882	9.256	0	0	1	1	1	1	1	0	4	4	0		1	55686	2
212978_at	LRRC8B	leucine rich repeat containing 8 family, member B	1.1942	2.28818	13.7345	0	0	1	1	0	1	1	1	4	4	0	1		23507	1
209191_at	TUBB6	tubulin, beta 6	1.1755	2.25871	15.8735	0	0	1	1	1	0	1	1	4	4	0	1		84617	18
213007_at	FANCI	Fanconi anemia, complementation group I	1.1573	2.2304	19.4155	0	0	1	1	0	1	1	1	4	4	0			55215	15
203021_at	SLPI	secretory leukocyte peptidase inhibitor	1.1248	2.18071	13.0461	0	0	1	1	0	1	1	1	4	4	0	1		6590	20
208965_s_at	IFI16	interferon, gamma-inducible protein 16	1.1023	2.14697	6.9724	0	0	1	1	1	1	1	0	4	4	0			3428	1
212379_at	GART	phosphoribosylglycinamide formyltransferase, phosphoribosylglycinamide synthetase, phosphoribosylaminoimidazole synthetase	1.0946	2.13554	14.3277	0	0	1	1	0	1	1	1	4	4	0			2618	21
214512_s_at	SUB1	SUB1 homolog (S. cerevisiae)	1.0918	2.1314	37.0868	0	0	1	1	1	1	0	1	4	4	0	1		10923	5
221896_s_at	HIGD1A	HIG1 hypoxia inducible domain family, member 1A	1.0347	2.04869	12.7237	0	0	1	1	0	1	1	1	4	4	0	1		25994	3
212594_at	PDCD4	programmed cell death 4 (neoplastic transformation inhibitor)	-1.046	-2.0648	-7.4579	0	0	-1	-1	-1	-1	0	-1	4	0	4	-1		27250	10
204589_at	NUAK1	NUAK family, SNF1-like kinase, 1	-1.0672	-2.09536	-7.1432	0	0	-1	-1	-1	-1	-1	0	4	0	4	-1		9891	12
210986_s_at	TPM1	tropomyosin 1 (alpha)	-1.0852	-2.12167	-5.5186	0	0	-1	-1	-1	-1	0	-1	4	0	4			7168	15
203381_s_at	APOE	apolipoprotein E	-1.0864	-2.12344	-11.6679	0	0	-1	-1	-1	-1	-1	0	4	0	4	-1		348	19
203543_s_at	KLF9	Kruppel-like factor 9	-1.1001	-2.1437	-12.797	0	0	-1	-1	0	-1	-1	-1	4	0	4	-1		687	9
221748_s_at	TNS1	tensin 1	-1.1089	-2.15681	-7.7208	0	0	-1	-1	-1	-1	0	-1	4	0	4			7145	2
215536_at	HLA-DQB2	major histocompatibility complex, class II, DQ beta 2	-1.1321	-2.19178	-6.1452	0	0	-1	0	-1	-1	-1	-1	4	0	4			3120	6, 6_apd_hap1, 6_cox_hap2, 6_dbb_hap3, 6_mann_hap4, 6_mcf_hap5, 6_qbl_hap6, 6_ssto_hap7
206884_s_at	SCEL	sciellin	-1.1326	-2.19254	-3.8358	0.0001	0.0002	-1	-1	0	-1	-1	-1	4	0	4			8796	13
212992_at	AHNAK2	AHNAK nucleoprotein 2	-1.1352	-2.19649	-5.1274	0	0	-1	-1	0	-1	-1	-1	4	0	4		-1	113146	14
201952_at	ALCAM	activated leukocyte cell adhesion molecule	-1.1687	-2.24809	-8.3216	0	0	-1	-1	-1	-1	0	-1	4	0	4	-1		214	3
211354_s_at	LEPR	leptin receptor	-1.1724	-2.25386	-2.4281	0.0152	0.016	-1	-1	0	-1	-1	-1	4	0	4	-1	-1	3953	1
201843_s_at	EFEMP1	EGF-containing fibulin-like extracellular matrix protein 1	-1.2051	-2.30553	-10.7013	0	0	-1	-1	-1	-1	0	-1	4	0	4	-1	-1	2202	2
221523_s_at	RRAGD	Ras-related GTP binding D	-1.2278	-2.3421	-6.7641	0	0	-1	-1	-1	-1	0	-1	4	0	4			58528	6
220432_s_at	CYP39A1	cytochrome P450, family 39, subfamily A, polypeptide 1	-1.2407	-2.36313	-12.7523	0	0	-1	-1	0	-1	-1	-1	4	0	4	-1		51302	6
208712_at	CCND1	cyclin D1	-1.25	-2.37841	-7.3722	0	0	-1	-1	-1	-1	-1	0	4	0	4	-1		595	11
219908_at	DKK2	dickkopf homolog 2 (Xenopus laevis)	-1.2552	-2.387	-6.7299	0	0	-1	0	-1	-1	-1	-1	4	0	4		-1	27123	4
202972_s_at	FAM13A	family with sequence similarity 13, member A	-1.2611	-2.39678	-3.5025	0.0005	0.0006	-1	-1	-1	-1	0	-1	4	0	4	-1		10144	4
209763_at	CHRDL1	chordin-like 1	-1.2637	-2.40111	-8.3153	0	0	-1	-1	-1	-1	0	-1	4	0	4		-1	91851	X
204948_s_at	FST	follistatin	-1.276	-2.42167	-8.6633	0	0	-1	-1	0	-1	-1	-1	4	0	4			10468	5
203081_at	CTNNBIP1	catenin, beta interacting protein 1	-1.277	-2.42335	-9.0246	0	0	-1	-1	-1	-1	-1	0	4	0	4	-1		56998	1
201116_s_at	CPE	carboxypeptidase E	-1.2852	-2.43716	-3.8012	0.0001	0.0002	-1	-1	-1	-1	0	-1	4	0	4			1363	4
214451_at	TFAP2B	transcription factor AP-2 beta (activating enhancer binding protein 2 beta)	-1.2875	-2.44105	-10.2491	0	0	-1	-1	0	-1	-1	-1	4	0	4	-1		7021	6
218718_at	PDGFC	platelet derived growth factor C	-1.2915	-2.44782	-10.5626	0	0	-1	-1	-1	-1	0	-1	4	0	4	-1		56034	4
213765_at	MFAP5	microfibrillar associated protein 5	-1.2938	-2.45173	-12.1653	0	0	-1	-1	0	-1	-1	-1	4	0	4		-1	8076	12
204754_at	HLF	hepatic leukemia factor	-1.3098	-2.47907	-10.1957	0	0	-1	0	-1	-1	-1	-1	4	0	4	-1		3131	17
203896_s_at	PLCB4	phospholipase C, beta 4	-1.3183	-2.49372	-5.3966	0	0	-1	-1	0	-1	-1	-1	4	0	4			5332	20
219368_at	NAP1L2	nucleosome assembly protein 1-like 2	-1.3431	-2.53696	-10.0135	0	0	-1	-1	0	-1	-1	-1	4	0	4			4674	X
201150_s_at	TIMP3	TIMP metallopeptidase inhibitor 3	-1.3462	-2.54242	-12.3628	0	0	-1	-1	-1	-1	0	-1	4	0	4	-1		7078	22
204793_at	GPRASP1	G protein-coupled receptor associated sorting protein 1	-1.3594	-2.56578	-8.43	0	0	-1	-1	0	-1	-1	-1	4	0	4			9737	X
201525_at	APOD	apolipoprotein D	-1.3843	-2.61045	-6.9181	0	0	-1	-1	-1	-1	-1	0	4	0	4		-1	347	3
210809_s_at	POSTN	periostin, osteoblast specific factor	-1.4092	-2.6559	-9.6006	0	0	-1	-1	0	-1	-1	-1	4	0	4	-1	1	10631	13
36829_at	PER1	period homolog 1 (Drosophila)	-1.4102	-2.65774	-16.3277	0	0	-1	-1	0	-1	-1	-1	4	0	4			5187	17
213075_at	OLFML2A	olfactomedin-like 2A	-1.4205	-2.67678	-8.22	0	0	-1	-1	-1	-1	0	-1	4	0	4			169611	9
202975_s_at	RHOBTB3	Rho-related BTB domain containing 3	-1.4279	-2.69055	-2.9599	0.0031	0.0035	-1	-1	0	-1	-1	-1	4	0	4	-1		22836	5
213260_at	FOXC1	forkhead box C1	-1.4345	-2.70288	-12.8689	0	0	-1	-1	0	-1	-1	-1	4	0	4			2296	6
212850_s_at	LRP4	low density lipoprotein receptor-related protein 4	-1.4451	-2.72282	-10.1765	0	0	-1	-1	0	-1	-1	-1	4	0	4	-1		4038	11
210325_at	CD1A	CD1a molecule	-1.4462	-2.72489	-5.4831	0	0	-1	0	-1	-1	-1	-1	4	0	4			909	1
218532_s_at	FAM134B	family with sequence similarity 134, member B	-1.4502	-2.73246	-13.1173	0	0	-1	-1	0	-1	-1	-1	4	0	4	-1		54463	5
212805_at	PRUNE2	prune homolog 2 (Drosophila)	-1.4531	-2.73796	-9.7167	0	0	-1	-1	0	-1	-1	-1	4	0	4			158471	9
208763_s_at	TSC22D3	TSC22 domain family, member 3	-1.4598	-2.7507	-13.3598	0	0	-1	-1	-1	-1	0	-1	4	0	4	-1		1831	X
221868_at	PAIP2B	poly(A) binding protein interacting protein 2B	-1.4752	-2.78022	-17.5481	0	0	-1	-1	0	-1	-1	-1	4	0	4			400961	2
221796_at	NTRK2	neurotrophic tyrosine kinase, receptor, type 2	-1.4795	-2.78852	-5.2833	0	0	-1	-1	-1	-1	0	-1	4	0	4			4915	9
209283_at	CRYAB	crystallin, alpha B	-1.4857	-2.80053	-19.0622	0	0	-1	-1	0	-1	-1	-1	4	0	4			1410	11
206378_at	SCGB2A2	secretoglobin, family 2A, member 2	-1.4944	-2.81747	-6.7559	0	0	-1	-1	-1	-1	0	-1	4	0	4			4250	11
204963_at	SSPN	sarcospan (Kras oncogene-associated gene)	-1.5081	-2.84435	-8.4019	0	0	-1	-1	0	-1	-1	-1	4	0	4			8082	12
213568_at	OSR2	odd-skipped related 2 (Drosophila)	-1.5098	-2.84771	-22.5873	0	0	-1	-1	0	-1	-1	-1	4	0	4		-1	116039	8
202052_s_at	RAI14	retinoic acid induced 14	-1.5144	-2.8568	-12.1005	0	0	-1	-1	0	-1	-1	-1	4	0	4	-1		26064	5
202274_at	ACTG2	actin, gamma 2, smooth muscle, enteric	-1.534	-2.89588	-13.0881	0	0	-1	-1	0	-1	-1	-1	4	0	4			72	2
204940_at	PLN	phospholamban	-1.5497	-2.92756	-11.2276	0	0	-1	-1	0	-1	-1	-1	4	0	4			5350	6
221527_s_at	PARD3	par-3 partitioning defective 3 homolog (C. elegans)	-1.5711	-2.97131	-9.1526	0	0	-1	-1	0	-1	-1	-1	4	0	4	-1		56288	10
205073_at	CYP2J2	cytochrome P450, family 2, subfamily J, polypeptide 2	-1.619	-3.07162	-11.8329	0	0	-1	-1	0	-1	-1	-1	4	0	4			1573	1
218309_at	CAMK2N1	calcium/calmodulin-dependent protein kinase II inhibitor 1	-1.6226	-3.07929	-8.8137	0	0	-1	-1	-1	-1	0	-1	4	0	4			55450	1
219440_at	RAI2	retinoic acid induced 2	-1.6312	-3.09771	-17.2285	0	0	-1	-1	0	-1	-1	-1	4	0	4			10742	X
202555_s_at	MYLK	myosin light chain kinase	-1.6331	-3.10179	-9.2016	0	0	-1	-1	0	-1	-1	-1	4	0	4			4638	3
209522_s_at	CRAT	carnitine O-acetyltransferase	-1.6351	-3.10609	-8.6298	0	0	-1	-1	0	-1	-1	-1	4	0	4			1384	9
203498_at	RCAN2	regulator of calcineurin 2	-1.6423	-3.12163	-7.5786	0	0	-1	-1	-1	-1	0	-1	4	0	4	-1		10231	6
217506_at	LOC339290	hypothetical LOC339290	-1.6482	-3.13442	-9.5943	0	0	-1	-1	0	-1	-1	-1	4	0	4	-1		339290	18
202222_s_at	DES	desmin	-1.6643	-3.1696	-8.9131	0	0	-1	-1	0	-1	-1	-1	4	0	4			1674	2
207302_at	SGCG	sarcoglycan, gamma (35kDa dystrophin-associated glycoprotein)	-1.6703	-3.18281	-7.3851	0	0	-1	-1	0	-1	-1	-1	4	0	4		-1	6445	13
207175_at	ADIPOQ	adiponectin, C1Q and collagen domain containing	-1.6723	-3.18722	-5.9054	0	0	-1	-1	0	-1	-1	-1	4	0	4			9370	3
206726_at	HPGDS	hematopoietic prostaglandin D synthase	-1.7015	-3.25239	-6.3903	0	0	-1	-1	0	-1	-1	-1	4	0	4			27306	4
209866_s_at	LPHN3	latrophilin 3	-1.7142	-3.28115	-5.5141	0	0	-1	-1	0	-1	-1	-1	4	0	4			23284	4
201839_s_at	EPCAM	epithelial cell adhesion molecule	-1.7377	-3.33503	-9.2173	0	0	-1	-1	0	-1	-1	-1	4	0	4	-1		4072	2
209613_s_at	ADH1B	alcohol dehydrogenase 1B (class I), beta polypeptide	-1.7517	-3.36755	-10.4411	0	0	-1	-1	0	-1	-1	-1	4	0	4		-1	125	4
205141_at	ANG	angiogenin, ribonuclease, RNase A family, 5	-1.765	-3.39874	-13.4136	0	0	-1	-1	0	-1	-1	-1	4	0	4			283	14
219429_at	FA2H	fatty acid 2-hydroxylase	-1.7819	-3.43879	-8.8984	0	0	-1	-1	0	-1	-1	-1	4	0	4			79152	16
221950_at	EMX2	empty spiracles homeobox 2	-1.7853	-3.4469	-12.3635	0	0	-1	-1	0	-1	-1	-1	4	0	4			2018	10
205478_at	PPP1R1A	protein phosphatase 1, regulatory (inhibitor) subunit 1A	-1.7866	-3.45001	-8.6321	0	0	-1	-1	0	-1	-1	-1	4	0	4			5502	12
213217_at	ADCY2	adenylate cyclase 2 (brain)	-1.7926	-3.46439	-10.8476	0	0	-1	-1	0	-1	-1	-1	4	0	4	-1	-1	108	5
208016_s_at	AGTR1	angiotensin II receptor, type 1	-1.7978	-3.4769	-7.6047	0	0	-1	-1	0	-1	-1	-1	4	0	4		-1	185	3
222102_at	GSTA3	glutathione S-transferase alpha 3	-1.7991	-3.48003	-5.2461	0	0	-1	-1	0	-1	-1	-1	4	0	4			2940	6
208964_s_at	FADS1	fatty acid desaturase 1	-1.8081	-3.50181	-7.7527	0	0	-1	-1	0	-1	-1	-1	4	0	4			3992	11
209616_s_at	CES1	carboxylesterase 1 (monocyte/macrophage serine esterase 1)	-1.8357	-3.56945	-7.9356	0	0	-1	-1	0	-1	-1	-1	4	0	4			1066	16
206873_at	CA6	carbonic anhydrase VI	-1.8522	-3.6105	-10.0162	0	0	-1	-1	0	-1	-1	-1	4	0	4			765	1
219195_at	PPARGC1A	peroxisome proliferator-activated receptor gamma, coactivator 1 alpha	-1.8616	-3.6341	-10.4647	0	0	-1	-1	0	-1	-1	-1	4	0	4			10891	4
203549_s_at	LPL	lipoprotein lipase	-1.8726	-3.66192	-8.3351	0	0	-1	-1	0	-1	-1	-1	4	0	4			4023	8
204919_at	PRR4	proline rich 4 (lacrimal)	-1.9194	-3.78266	-6.4986	0	0	-1	-1	0	-1	-1	-1	4	0	4			11272	12
205549_at	PCP4	Purkinje cell protein 4	-1.9212	-3.78738	-14.0803	0	0	-1	-1	0	-1	-1	-1	4	0	4			5121	21
210571_s_at	CMAH	cytidine monophosphate-N-acetylneuraminic acid hydroxylase (CMP-N-acetylneuraminate monooxygenase) pseudogene	-1.9222	-3.79001	-10.0846	0	0	-1	-1	0	-1	-1	-1	4	0	4	-1		8418	6
203766_s_at	LMOD1	leiomodin 1 (smooth muscle)	-1.9346	-3.82272	-8.7399	0	0	-1	-1	0	-1	-1	-1	4	0	4			25802	1
218312_s_at	ZSCAN18	zinc finger and SCAN domain containing 18	-1.9503	-3.86455	-9.5346	0	0	-1	-1	0	-1	-1	-1	4	0	4	-1		65982	19
210096_at	CYP4B1	cytochrome P450, family 4, subfamily B, polypeptide 1	-1.9522	-3.86964	-9.6394	0	0	-1	-1	0	-1	-1	-1	4	0	4		-1	1580	1
204591_at	CHL1	cell adhesion molecule with homology to L1CAM (close homolog of L1)	-1.9674	-3.91063	-8.7361	0	0	-1	-1	0	-1	-1	-1	4	0	4	-1		10752	3
211685_s_at	NCALD	neurocalcin delta	-2.0511	-4.14422	-5.9722	0	0	-1	-1	-1	-1	0	-1	4	0	4			83988	8
219895_at	FAM70A	family with sequence similarity 70, member A	-2.0604	-4.17102	-10.2052	0	0	-1	-1	0	-1	-1	-1	4	0	4			55026	X
203296_s_at	ATP1A2	ATPase, Na+/K+ transporting, alpha 2 polypeptide	-2.0608	-4.17218	-10.1209	0	0	-1	-1	0	-1	-1	-1	4	0	4			477	1
206170_at	ADRB2	adrenergic, beta-2-, receptor, surface	-2.0904	-4.25866	-9.7759	0	0	-1	-1	0	-1	-1	-1	4	0	4	-1		154	5
204363_at	F3	coagulation factor III (thromboplastin, tissue factor)	-2.1065	-4.30645	-5.9272	0	0	-1	-1	0	-1	-1	-1	4	0	4			2152	1
207092_at	LEP	leptin	-2.1094	-4.31512	-8.2736	0	0	-1	-1	0	-1	-1	-1	4	0	4			3952	7
213900_at	FAM189A2	family with sequence similarity 189, member A2	-2.1206	-4.34875	-10.4947	0	0	-1	-1	0	-1	-1	-1	4	0	4	-1	-1	9413	9
205913_at	PLIN1	perilipin 1	-2.1218	-4.35237	-7.0889	0	0	-1	-1	0	-1	-1	-1	4	0	4			5346	15
221646_s_at	ZDHHC11	zinc finger, DHHC-type containing 11	-2.1396	-4.4064	-8.5166	0	0	-1	-1	0	-1	-1	-1	4	0	4	-1		79844	5
221530_s_at	BHLHE41	basic helix-loop-helix family, member e41	-2.154	-4.4506	-8.614	0	0	-1	-1	0	-1	-1	-1	4	0	4	-1		79365	12
206465_at	ACSBG1	acyl-CoA synthetase bubblegum family member 1	-2.1613	-4.47318	-8.8533	0	0	-1	-1	0	-1	-1	-1	4	0	4			23205	15
202218_s_at	FADS2	fatty acid desaturase 2	-2.167	-4.49089	-9.3804	0	0	-1	-1	0	-1	-1	-1	4	0	4			9415	11
215516_at	LAMB4	laminin, beta 4	-2.1746	-4.51461	-11.9457	0	0	-1	-1	0	-1	-1	-1	4	0	4	-1		22798	7
220615_s_at	FAR2	fatty acyl CoA reductase 2	-2.1938	-4.57509	-12.876	0	0	-1	-1	0	-1	-1	-1	4	0	4			55711	12
205139_s_at	UST	uronyl-2-sulfotransferase	-2.2086	-4.62227	-8.2436	0	0	-1	-1	0	-1	-1	-1	4	0	4	-1	-1	10090	6
213880_at	LGR5	leucine-rich repeat-containing G protein-coupled receptor 5	-2.2225	-4.66701	-8.5363	0	0	-1	-1	0	-1	-1	-1	4	0	4			8549	12
220065_at	TNMD	tenomodulin	-2.2452	-4.74103	-8.6704	0	0	-1	-1	0	-1	-1	-1	4	0	4		-1	64102	X
205259_at	NR3C2	nuclear receptor subfamily 3, group C, member 2	-2.2471	-4.74728	-9.6671	0	0	-1	-1	0	-1	-1	-1	4	0	4		-1	4306	4
213661_at	PAMR1	peptidase domain containing associated with muscle regeneration 1	-2.2874	-4.88176	-8.3573	0	0	-1	-1	0	-1	-1	-1	4	0	4	-1		25891	11
203824_at	TSPAN8	tetraspanin 8	-2.3255	-5.01239	-14.2025	0	0	-1	-1	0	-1	-1	-1	4	0	4		-1	7103	12
219140_s_at	RBP4	retinol binding protein 4, plasma	-2.3483	-5.09224	-7.2316	0	0	-1	-1	0	-1	-1	-1	4	0	4			5950	10
205568_at	AQP9	aquaporin 9	-2.4065	-5.30187	-5.1415	0	0	-1	-1	0	-1	-1	-1	4	0	4			366	15
213369_at	CDHR1	cadherin-related family member 1	-2.4513	-5.46909	-14.0903	0	0	-1	-1	0	-1	-1	-1	4	0	4			92211	10
204607_at	HMGCS2	3-hydroxy-3-methylglutaryl-CoA synthase 2 (mitochondrial)	-2.5087	-5.69107	-5.7907	0	0	-1	-1	0	-1	-1	-1	4	0	4			3158	1
206149_at	CHP2	calcineurin B homologous protein 2	-2.5846	-5.99849	-7.3941	0	0	-1	-1	0	-1	-1	-1	4	0	4	-1		63928	16
213050_at	COBL	cordon-bleu homolog (mouse)	-2.6301	-6.19069	-6.5315	0	0	-1	-1	0	-1	-1	-1	4	0	4	-1		23242	7
217059_at	MUC7	mucin 7, secreted	-2.7469	-6.71273	-3.904	0.0001	0.0001	-1	-1	0	-1	-1	-1	4	0	4			4589	4
205979_at	SCGB2A1	secretoglobin, family 2A, member 1	-2.7966	-6.94801	-4.6011	0	0	-1	-1	0	-1	-1	-1	4	0	4			4246	11
205883_at	ZBTB16	zinc finger and BTB domain containing 16	-2.9493	-7.72374	-8.5292	0	0	-1	-1	0	-1	-1	-1	4	0	4	-1	-1	7704	11
214240_at	GAL	galanin prepropeptide	-3.0502	-8.28327	-12.1754	0	0	-1	-1	0	-1	-1	-1	4	0	4			51083	11
214598_at	CLDN8	claudin 8	-3.1138	-8.6566	-13.8792	0	0	-1	-1	0	-1	-1	-1	4	0	4	-1		9073	21
207955_at	CCL27	chemokine (C-C motif) ligand 27	-3.386	-10.4541	-13.3863	0	0	-1	-1	0	-1	-1	-1	4	0	4	-1		10850	9
210297_s_at	MSMB	microseminoprotein, beta-	-3.4117	-10.642	-8.3321	0	0	-1	-1	0	-1	-1	-1	4	0	4			4477	10
221470_s_at	IL1F7	interleukin 1 family, member 7 (zeta)	-3.7771	-13.7095	-7.9382	0	0	-1	-1	0	-1	-1	-1	4	0	4			27178	2
204712_at	WIF1	WNT inhibitory factor 1	-4.2724	-19.325	-16.6806	0	0	-1	-1	0	-1	-1	-1	4	0	4			11197	12
205863_at	S100A12	S100 calcium binding protein A12	8.4225	343.103	20.1766	0	0	1	1	1	1	1	1	5	5	0	1		6283	1
209720_s_at	SERPINB3	serpin peptidase inhibitor, clade B (ovalbumin), member 3	5.7099	52.3421	14.9873	0	0	1	1	1	1	1	1	5	5	0	1		6317	18
205783_at	KLK13	kallikrein-related peptidase 13	5.27	38.5859	9.9989	0	0	1	1	1	1	1	1	5	5	0	1		26085	19
206134_at	ADAMDEC1	ADAM-like, decysin 1	4.8621	29.0829	9.7006	0	0	1	1	1	1	1	1	5	5	0		1	27299	8
204470_at	CXCL1	chemokine (C-X-C motif) ligand 1 (melanoma growth stimulating activity, alpha)	4.8045	27.9446	8.1575	0	0	1	1	1	1	1	1	5	5	0		1	2919	4
216258_s_at	SERPINB13	serpin peptidase inhibitor, clade B (ovalbumin), member 13	4.3701	20.6791	8.3006	0	0	1	1	1	1	1	1	5	5	0	1		5275	18
33646_g_at	GM2A	GM2 ganglioside activator	4.206	18.4558	6.5845	0	0	1	1	1	1	1	1	5	5	0	1		2760	5
219795_at	SLC6A14	solute carrier family 6 (amino acid transporter), member 14	3.677	12.7905	8.7245	0	0	1	1	1	1	1	1	5	5	0	1		11254	X
203779_s_at	MPZL2	myelin protein zero-like 2	3.6362	12.4338	14.5087	0	0	1	1	1	1	1	1	5	5	0	1		10205	11
209772_s_at	CD24	CD24 molecule	3.5635	11.8228	12.5502	0	0	1	1	1	1	1	1	5	5	0	1	-1	100133941	Y
206008_at	TGM1	transglutaminase 1 (K polypeptide epidermal type I, protein-glutamine-gamma-glutamyltransferase)	3.3806	10.4151	8.3371	0	0	1	1	1	1	1	1	5	5	0	1		7051	14
204751_x_at	DSC2	desmocollin 2	3.3119	9.93073	9.4951	0	0	1	1	1	1	1	1	5	5	0	1		1824	18
210138_at	RGS20	regulator of G-protein signaling 20	3.3019	9.86213	7.8709	0	0	1	1	1	1	1	1	5	5	0	1		8601	8
205990_s_at	WNT5A	wingless-type MMTV integration site family, member 5A	3.2439	9.47352	11.7242	0	0	1	1	1	1	1	1	5	5	0	1		7474	3
203127_s_at	SPTLC2	serine palmitoyltransferase, long chain base subunit 2	3.1687	8.99236	7.1256	0	0	1	1	1	1	1	1	5	5	0	1		9517	14
215223_s_at	SOD2	superoxide dismutase 2, mitochondrial	3.1281	8.74283	15.7944	0	0	1	1	1	1	1	1	5	5	0	1	1	6648	6
209514_s_at	RAB27A	RAB27A, member RAS oncogene family	2.9844	7.91396	6.5851	0	0	1	1	1	1	1	1	5	5	0	1	1	5873	15
219850_s_at	EHF	ets homologous factor	2.9025	7.47721	9.239	0	0	1	1	1	1	1	1	5	5	0	1		26298	11
218400_at	OAS3	2'-5'-oligoadenylate synthetase 3, 100kDa	2.8625	7.27275	11.4632	0	0	1	1	1	1	1	1	5	5	0			4940	12
214710_s_at	CCNB1	cyclin B1	2.8614	7.2672	12.6471	0	0	1	1	1	1	1	1	5	5	0	1		891	5
201860_s_at	PLAT	plasminogen activator, tissue	2.8493	7.20651	8.375	0	0	1	1	1	1	1	1	5	5	0	1	-1	5327	8
222223_s_at	IL1F5	interleukin 1 family, member 5 (delta)	2.5563	5.88197	19.6008	0	0	1	1	1	1	1	1	5	5	0	1		26525	2
201490_s_at	PPIF	peptidylprolyl isomerase F	2.4997	5.65568	13.5701	0	0	1	1	1	1	1	1	5	5	0	1		10105	10
214549_x_at	SPRR1A	small proline-rich protein 1A	2.4994	5.6545	9.282	0	0	1	1	1	1	1	1	5	5	0	1		6698	1
221698_s_at	CLEC7A	C-type lectin domain family 7, member A	2.4662	5.52586	6.8604	0	0	1	1	1	1	1	1	5	5	0	1		64581	12
206004_at	TGM3	transglutaminase 3 (E polypeptide, protein-glutamine-gamma-glutamyltransferase)	2.4015	5.28352	14.4106	0	0	1	1	1	1	1	1	5	5	0	1		7053	20
203214_x_at	CDK1	cyclin-dependent kinase 1	2.3559	5.11913	8.545	0	0	1	1	1	1	1	1	5	5	0			983	10
201695_s_at	PNP	purine nucleoside phosphorylase	2.3351	5.04586	28.084	0	0	1	1	1	1	1	1	5	5	0			4860	14
219630_at	PDZK1IP1	PDZK1 interacting protein 1	2.2903	4.89158	16.6046	0	0	1	1	1	1	1	1	5	5	0	1		10158	1
205595_at	DSG3	desmoglein 3	2.2837	4.86925	6.3998	0	0	1	1	1	1	1	1	5	5	0	1		1830	18
205569_at	LAMP3	lysosomal-associated membrane protein 3	2.2579	4.78295	8.502	0	0	1	1	1	1	1	1	5	5	0		1	27074	3
207381_at	ALOX12B	arachidonate 12-lipoxygenase, 12R type	2.2443	4.73807	15.7604	0	0	1	1	1	1	1	1	5	5	0	1		242	17
219148_at	PBK	PDZ binding kinase	2.2416	4.72921	9.7971	0	0	1	1	1	1	1	1	5	5	0	1		55872	8
202575_at	CRABP2	cellular retinoic acid binding protein 2	2.2206	4.66087	12.5833	0	0	1	1	1	1	1	1	5	5	0	1		1382	1
202503_s_at	KIAA0101	KIAA0101	2.204	4.60755	20.4222	0	0	1	1	1	1	1	1	5	5	0	1	1	9768	15
203798_s_at	VSNL1	visinin-like 1	2.1491	4.43551	16.3436	0	0	1	1	1	1	1	1	5	5	0			7447	2
219099_at	C12orf5	chromosome 12 open reading frame 5	2.1266	4.36687	9.9568	0	0	1	1	1	1	1	1	5	5	0	1		57103	12
212769_at	TLE3	transducin-like enhancer of split 3 (E(sp1) homolog, Drosophila)	2.1201	4.34724	6.9874	0	0	1	1	1	1	1	1	5	5	0	1		7090	15
202705_at	CCNB2	cyclin B2	2.0244	4.06823	14.6879	0	0	1	1	1	1	1	1	5	5	0			9133	15
210904_s_at	IL13RA1	interleukin 13 receptor, alpha 1	2.0222	4.06203	9.6104	0	0	1	1	1	1	1	1	5	5	0	1		3597	X
215465_at	ABCA12	ATP-binding cassette, sub-family A (ABC1), member 12	2.004	4.01111	10.4168	0	0	1	1	1	1	1	1	5	5	0	1		26154	2
203148_s_at	TRIM14	tripartite motif-containing 14	1.9868	3.96357	16.1622	0	0	1	1	1	1	1	1	5	5	0	1		9830	9
205157_s_at	KRT17	keratin 17	1.9334	3.81954	13.3079	0	0	1	1	1	1	1	1	5	5	0	1		3872	17
206177_s_at	ARG1	arginase, liver	1.9028	3.73938	16.1779	0	0	1	1	1	1	1	1	5	5	0	1		383	6
218454_at	PLBD1	phospholipase B domain containing 1	1.8955	3.72051	29.9335	0	0	1	1	1	1	1	1	5	5	0	1		79887	12
221245_s_at	FZD5	frizzled homolog 5 (Drosophila)	1.8953	3.71999	15.8283	0	0	1	1	1	1	1	1	5	5	0	1		7855	2
207463_x_at	PRSS3	protease, serine, 3	1.8754	3.66903	14.1227	0	0	1	1	1	1	1	1	5	5	0	1		5646	9
202068_s_at	LDLR	low density lipoprotein receptor	1.8702	3.65583	6.2305	0	0	1	1	1	1	1	1	5	5	0	1	1	3949	19
203936_s_at	MMP9	matrix metallopeptidase 9 (gelatinase B, 92kDa gelatinase, 92kDa type IV collagenase)	1.8683	3.65102	8.6082	0	0	1	1	1	1	1	1	5	5	0			4318	20
211075_s_at	CD47	CD47 molecule	1.8539	3.61476	16.1934	0	0	1	1	1	1	1	1	5	5	0	1	1	961	3
217739_s_at	NAMPT	nicotinamide phosphoribosyltransferase	1.838	3.57514	12.4284	0	0	1	1	1	1	1	1	5	5	0	1	1	10135	7
203499_at	EPHA2	EPH receptor A2	1.7851	3.44642	13.0665	0	0	1	1	1	1	1	1	5	5	0	1		1969	1
205014_at	FGFBP1	fibroblast growth factor binding protein 1	1.777	3.42713	10.5011	0	0	1	1	1	1	1	1	5	5	0	1		9982	4
205349_at	GNA15	guanine nucleotide binding protein (G protein), alpha 15 (Gq class)	1.7431	3.34754	11.6407	0	0	1	1	1	1	1	1	5	5	0	1		2769	19
204601_at	N4BP1	NEDD4 binding protein 1	1.7113	3.27456	7.9054	0	0	1	1	1	1	1	1	5	5	0			9683	16
221779_at	MICALL1	MICAL-like 1	1.7013	3.25194	10.9697	0	0	1	1	1	1	1	1	5	5	0	1		85377	22
214599_at	IVL	involucrin	1.6951	3.23799	10.5995	0	0	1	1	1	1	1	1	5	5	0	1		3713	1
203665_at	HMOX1	heme oxygenase (decycling) 1	1.6819	3.2085	23.583	0	0	1	1	1	1	1	1	5	5	0	1		3162	22
203560_at	GGH	gamma-glutamyl hydrolase (conjugase, folylpolygammaglutamyl hydrolase)	1.6642	3.16938	14.8964	0	0	1	1	1	1	1	1	5	5	0	1		8836	8
211016_x_at	HSPA4	heat shock 70kDa protein 4	1.6415	3.1199	11.2831	0	0	1	1	1	1	1	1	5	5	0	1		3308	5
206166_s_at	CLCA2	chloride channel accessory 2	1.6243	3.08293	15.5772	0	0	1	1	1	1	1	1	5	5	0	1		9635	1
220013_at	EPHX3	epoxide hydrolase 3	1.6187	3.07098	12.2489	0	0	1	1	1	1	1	1	5	5	0	1		79852	19
203740_at	MPHOSPH6	M-phase phosphoprotein 6	1.6143	3.06163	12.8007	0	0	1	1	1	1	1	1	5	5	0	1		10200	16
203476_at	TPBG	trophoblast glycoprotein	1.6128	3.05845	9.6797	0	0	1	1	1	1	1	1	5	5	0	1		7162	6
210020_x_at	CALML3	calmodulin-like 3	1.594	3.01885	22.9901	0	0	1	1	1	1	1	1	5	5	0	1		810	10
210732_s_at	LGALS8	lectin, galactoside-binding, soluble, 8	1.5822	2.99426	9.0461	0	0	1	1	1	1	1	1	5	5	0	1		3964	1
214056_at	MCL1	myeloid cell leukemia sequence 1 (BCL2-related)	1.5749	2.97915	22.4451	0	0	1	1	1	1	1	1	5	5	0	1	1	4170	1
203362_s_at	MAD2L1	MAD2 mitotic arrest deficient-like 1 (yeast)	1.5083	2.84475	10.9777	0	0	1	1	1	1	1	1	5	5	0	1		4085	4
202934_at	HK2	hexokinase 2	1.4819	2.79316	8.9122	0	0	1	1	1	1	1	1	5	5	0	1		3099	2
205016_at	TGFA	transforming growth factor, alpha	1.48	2.78949	10.5061	0	0	1	1	1	1	1	1	5	5	0	1		7039	2
212460_at	C14orf147	chromosome 14 open reading frame 147	1.4637	2.75815	18.237	0	0	1	1	1	1	1	1	5	5	0	1		171546	14
208290_s_at	EIF5	eukaryotic translation initiation factor 5	1.4483	2.72886	11.2591	0	0	1	1	1	1	1	1	5	5	0	1		1983	14
218951_s_at	PLCXD1	phosphatidylinositol-specific phospholipase C, X domain containing 1	1.4359	2.70551	14.9175	0	0	1	1	1	1	1	1	5	5	0	1		55344	X, Y
211762_s_at	KPNA2	karyopherin alpha 2 (RAG cohort 1, importin alpha 1)	1.43	2.69447	13.6049	0	0	1	1	1	1	1	1	5	5	0	1		3838	17
202446_s_at	PLSCR1	phospholipid scramblase 1	1.425	2.68515	29.5175	0	0	1	1	1	1	1	1	5	5	0	1		5359	3
217834_s_at	SYNCRIP	synaptotagmin binding, cytoplasmic RNA interacting protein	1.3958	2.63134	6.8408	0	0	1	1	1	1	1	1	5	5	0	1		10492	6
206125_s_at	KLK8	kallikrein-related peptidase 8	1.349	2.54735	13.978	0	0	1	1	1	1	1	1	5	5	0	1		11202	19
219412_at	RAB38	RAB38, member RAS oncogene family	1.2966	2.45649	32.1675	0	0	1	1	1	1	1	1	5	5	0	1		23682	11
215303_at	DCLK1	doublecortin-like kinase 1	-1.0177	-2.02469	-5.4793	0	0	-1	-1	-1	-1	-1	-1	5	0	5			9201	13
201540_at	FHL1	four and a half LIM domains 1	-1.1976	-2.29358	-8.9423	0	0	-1	-1	-1	-1	-1	-1	5	0	5	-1		2273	X
212233_at	MAP1B	microtubule-associated protein 1B	-1.2025	-2.30138	-7.7875	0	0	-1	-1	-1	-1	-1	-1	5	0	5	-1		4131	5
202054_s_at	ALDH3A2	aldehyde dehydrogenase 3 family, member A2	-1.2242	-2.33626	-9.7218	0	0	-1	-1	-1	-1	-1	-1	5	0	5	-1		224	17
209293_x_at	ID4	inhibitor of DNA binding 4, dominant negative helix-loop-helix protein	-1.2341	-2.35235	-2.4447	0.0145	0.0153	-1	-1	-1	-1	-1	-1	5	0	5	-1		3400	6
202668_at	EFNB2	ephrin-B2	-1.2805	-2.42923	-13.1421	0	0	-1	-1	-1	-1	-1	-1	5	0	5	-1		1948	13
207961_x_at	MYH11	myosin, heavy chain 11, smooth muscle	-1.3845	-2.61081	-13.5621	0	0	-1	-1	-1	-1	-1	-1	5	0	5			4629	16
204083_s_at	TPM2	tropomyosin 2 (beta)	-1.4384	-2.7102	-8.7111	0	0	-1	-1	-1	-1	-1	-1	5	0	5			7169	9
204731_at	TGFBR3	transforming growth factor, beta receptor III	-1.4401	-2.7134	-8.9761	0	0	-1	-1	-1	-1	-1	-1	5	0	5	-1		7049	1
209656_s_at	TMEM47	transmembrane protein 47	-1.5171	-2.86215	-8.5078	0	0	-1	-1	-1	-1	-1	-1	5	0	5			83604	X
202746_at	ITM2A	integral membrane protein 2A	-1.5599	-2.94833	-13.8379	0	0	-1	-1	-1	-1	-1	-1	5	0	5	-1		9452	X
212730_at	SYNM	synemin, intermediate filament protein	-1.6059	-3.04386	-8.3748	0	0	-1	-1	-1	-1	-1	-1	5	0	5			23336	15
218625_at	NRN1	neuritin 1	-1.6284	-3.0917	-14.8399	0	0	-1	-1	-1	-1	-1	-1	5	0	5			51299	6
209094_at	DDAH1	dimethylarginine dimethylaminohydrolase 1	-1.7018	-3.25307	-9.2438	0	0	-1	-1	-1	-1	-1	-1	5	0	5	-1		23576	1
205081_at	CRIP1	cysteine-rich protein 1 (intestinal)	-1.8153	-3.51933	-11.2814	0	0	-1	-1	-1	-1	-1	-1	5	0	5	-1		1396	14
218087_s_at	SORBS1	sorbin and SH3 domain containing 1	-1.8458	-3.59452	-9.59	0	0	-1	-1	-1	-1	-1	-1	5	0	5	-1		10580	10
218820_at	C14orf132	chromosome 14 open reading frame 132	-1.8966	-3.72335	-8.4752	0	0	-1	-1	-1	-1	-1	-1	5	0	5	-1		56967	14
205158_at	RNASE4	ribonuclease, RNase A family, 4	-1.9403	-3.83785	-9.1902	0	0	-1	-1	-1	-1	-1	-1	5	0	5			6038	14
204519_s_at	PLLP	plasmolipin	-2.0302	-4.08461	-18.2688	0	0	-1	-1	-1	-1	-1	-1	5	0	5	-1		51090	16
206509_at	PIP	prolactin-induced protein	-2.1482	-4.43274	-11.093	0	0	-1	-1	-1	-1	-1	-1	5	0	5			5304	7
206799_at	SCGB1D2	secretoglobin, family 1D, member 2	-2.2451	-4.7407	-7.266	0	0	-1	-1	-1	-1	-1	-1	5	0	5			10647	11
205404_at	HSD11B1	hydroxysteroid (11-beta) dehydrogenase 1	-3.385	-10.4469	-8.243	0	0	-1	-1	-1	-1	-1	-1	5	0	5			3290	1
