# Supplementary material for: Meta-Analysis Derived (MAD) Transcriptome of Psoriasis Defines the “Core” Pathogenesis of Disease
Source: PLoS One. 2012 Sep 5;7(9):e44274. doi: 10.1371/journal.pone.0044274 (PMC3434204; doi:10.1371/journal.pone.0044274)
Supplement: Table S3 — MAD-3 psoriasis transcriptome. DEGs identified by the 3-study meta-analysis. (XLS) [file pone.0044274.s004.xls]

## Sheet: Sheet1
The DEGs identified by the 3plus2-study meta-analysis, Among them, there are 1084 up-regulated and 748 down-regulated unique genes (encoded by ENTREZ identifiers).
LFC: the log-scaled fold changing for leisional versus non-leisional samples obtained from the random effect meta-analysis
FC: the fold change of leisional samples versus their non-leisional pairs estimated by the meta-analysis
t.value: the corresponding t-scores on the hypothesis testings using the meta-analysis
p-vlaues: the p-values on the test whether LFC is different from zero.
FDR (false discovery rate): the adjusted p-values using BH procedure for multiple comparisons.
Status.Meta: The status on if a gene is significantly differential expressed using meta-analysis . 1 indicates up-regulated while -1 indicates down-regulated.
Status.R: the status on if that specific gene is a DEG on Reischl study
Status.S-F: the status on if that specific gene is a DEG on Suarez-Farinas study
Status.S-F+ the status on if that specific gene is a DEG on S-F+ ,ie Suarez-Farinas hgu133plus2 study
Status.G: the status on if that specific gene is a DEG on Gudhjonsson study
Status.Y: the status on if that specific gene is a DEG on Yao study
Status.LCM.E: the status on if that specific gene on epidermis is a DEG on LCM study
Status.LCM.D: the status on if that specific gene on dermis is a DEG on LCM study
n.pos: the number of being identified as a up-regulated gene in these five studies (i.e., Gudhjonsson, Suarez-Farinas+ and Yao)
n.neg: the number of being identified as a up-regulated gene in these five studies (i.e., Gudhjonsson, Suarez-Farinas+, and Yao)
n.total: the total number of a gene being identified in these studies.
	Symbol	Desc	LFC	FC	t.value	p	FDR	status.Meta	lgFCH.S-F+	lgFCH.G	lgFCH.Y	status.S-F+	status.G	status.Y	n.pos	n.neg	n.total	status.LCM.E	status.LCM.D	EntrezID
205943_at	TDO2	tryptophan 2,3-dioxygenase	1.3736	2.59116	8.6378	0	0	1				0	0	0	0	0	0		1	6999
217109_at	MUC4	mucin 4, cell surface associated	1.3511	2.55107	2.8994	0.0037	0.0082	1				0	0	0	0	0	0			4585
218726_at	HJURP	Holliday junction recognition protein	1.2873	2.44071	8.0242	0	0	1				0	0	0	0	0	0			55355
205466_s_at	HS3ST1	heparan sulfate (glucosamine) 3-O-sulfotransferase 1	1.2613	2.39712	11.2472	0	0	1				0	0	0	0	0	0			9957
206060_s_at	PTPN22	protein tyrosine phosphatase, non-receptor type 22 (lymphoid)	1.2299	2.34551	4.0049	0.0001	0.0002	1				0	0	0	0	0	0		1	26191
205495_s_at	GNLY	granulysin	1.2289	2.34388	6.4496	0	0	1				0	0	0	0	0	0			10578
220153_at	ENTPD7	ectonucleoside triphosphate diphosphohydrolase 7	1.2123	2.31707	2.9363	0.0033	0.0073	1				0	0	0	0	0	0			57089
206974_at	CXCR6	chemokine (C-X-C motif) receptor 6	1.1858	2.2749	6.1041	0	0	1				0	0	0	0	0	0			10663
215150_at	YOD1	YOD1 OTU deubiquinating enzyme 1 homolog (S. cerevisiae)	1.1678	2.24669	3.2718	0.0011	0.0026	1				0	0	0	0	0	0			55432
207509_s_at	LAIR2	leukocyte-associated immunoglobulin-like receptor 2	1.1522	2.22253	3.5852	0.0003	0.0009	1				0	0	0	0	0	0			3904
204649_at	TROAP	trophinin associated protein (tastin)	1.1452	2.21177	4.7343	0	0	1				0	0	0	0	0	0			10024
230765_at	KIAA1239	KIAA1239	1.1356	2.1971	5.5128	0	0	1				0	0	0	0	0	0			57495
44790_s_at	KIAA0226L	KIAA0226-like	1.1226	2.17739	12.5714	0	0	1				0	0	0	0	0	0		1	80183
219715_s_at	TDP1	tyrosyl-DNA phosphodiesterase 1	1.1143	2.1649	5.0519	0	0	1				0	0	0	0	0	0			55775
223707_at	RPL27A	ribosomal protein L27a	1.1091	2.15711	3.9914	0.0001	0.0002	1				0	0	0	0	0	0			6157
219306_at	KIF15	kinesin family member 15	1.0951	2.13628	6.9703	0	0	1				0	0	0	0	0	0			56992
204103_at	CCL4	chemokine (C-C motif) ligand 4	1.0869	2.12417	3.9749	0.0001	0.0002	1				0	0	0	0	0	0			6351
241813_at	MBD1	methyl-CpG binding domain protein 1	1.0843	2.12035	6.5476	0	0	1				0	0	0	0	0	0			4152
203276_at	LMNB1	lamin B1	1.0788	2.11228	10.828	0	0	1				0	0	0	0	0	0		1	4001
203728_at	BAK1	BCL2-antagonist/killer 1	1.0586	2.08291	3.8789	0.0001	0.0003	1				0	0	0	0	0	0			578
209053_s_at	WHSC1	Wolf-Hirschhorn syndrome candidate 1	1.0382	2.05366	4.7452	0	0	1				0	0	0	0	0	0			7468
202528_at	GALE	UDP-galactose-4-epimerase	1.0335	2.04698	5.4703	0	0	1				0	0	0	0	0	0			2582
205637_s_at	SH3GL3	SH3-domain GRB2-like 3	1.0281	2.03934	3.5024	0.0005	0.0012	1				0	0	0	0	0	0			6457
204603_at	EXO1	exonuclease 1	1.0232	2.03242	2.9235	0.0035	0.0076	1				0	0	0	0	0	0			9156
223308_s_at	WDR5	WD repeat domain 5	1.0215	2.03003	8.662	0	0	1				0	0	0	0	0	0			11091
235737_at	TSLP	thymic stromal lymphopoietin	1.0195	2.02722	6.9923	0	0	1				0	0	0	0	0	0			85480
206545_at	CD28	CD28 molecule	1.0188	2.02623	3.6528	0.0003	0.0007	1				0	0	0	0	0	0		1	940
207500_at	CASP5	caspase 5, apoptosis-related cysteine peptidase	1.0184	2.02567	3.1887	0.0014	0.0034	1				0	0	0	0	0	0			838
220475_at	SLC28A3	solute carrier family 28 (sodium-coupled nucleoside transporter), member 3	1.0183	2.02553	3.0679	0.0022	0.005	1				0	0	0	0	0	0			64078
217508_s_at	C18orf25	chromosome 18 open reading frame 25	1.0148	2.02062	4.6164	0	0	1				0	0	0	0	0	0			147339
227484_at	SRGAP1	SLIT-ROBO Rho GTPase activating protein 1	-1.0003	-2.00042	-5.9355	0	0	-1				0	0	0	0	0	0			57522
235638_at	RASSF6	Ras association (RalGDS/AF-6) domain family member 6	-1.0019	-2.00264	-7.2173	0	0	-1				0	0	0	0	0	0			166824
209072_at	MBP	myelin basic protein	-1.0079	-2.01098	-5.4771	0	0	-1				0	0	0	0	0	0			4155
214774_x_at	TOX3	TOX high mobility group box family member 3	-1.0173	-2.02413	-11.7292	0	0	-1				0	0	0	0	0	0			27324
228915_at	DACH1	dachshund homolog 1 (Drosophila)	-1.0208	-2.02904	-10.0583	0	0	-1				0	0	0	0	0	0			1602
205280_at	GLRB	glycine receptor, beta	-1.0307	-2.04302	-4.5322	0	0	-1				0	0	0	0	0	0			2743
230435_at	LOC375190	hypothetical protein LOC375190	-1.0396	-2.05566	-7.7999	0	0	-1				0	0	0	0	0	0			375190
229459_at	FAM19A5	family with sequence similarity 19 (chemokine (C-C motif)-like), member A5	-1.0439	-2.06179	-6.6215	0	0	-1				0	0	0	0	0	0			25817
232523_at	MEGF10	multiple EGF-like-domains 10	-1.0452	-2.06365	-11.0149	0	0	-1				0	0	0	0	0	0			84466
230644_at	LRFN5	leucine rich repeat and fibronectin type III domain containing 5	-1.0551	-2.07786	-3.5642	0.0004	0.001	-1				0	0	0	0	0	0			145581
229245_at	PLEKHA6	pleckstrin homology domain containing, family A member 6	-1.0569	-2.08046	-4.3622	0	0	-1				0	0	0	0	0	0			22874
219747_at	NDNF	neuron-derived neurotrophic factor	-1.0659	-2.09348	-10.386	0	0	-1				0	0	0	0	0	0			79625
210401_at	P2RX1	purinergic receptor P2X, ligand-gated ion channel, 1	-1.0757	-2.10774	-3.7747	0.0002	0.0005	-1				0	0	0	0	0	0			5023
205043_at	CFTR	cystic fibrosis transmembrane conductance regulator (ATP-binding cassette sub-family C, member 7)	-1.0783	-2.11155	-2.6439	0.0082	0.0164	-1				0	0	0	0	0	0			1080
206199_at	CEACAM7	carcinoembryonic antigen-related cell adhesion molecule 7	-1.0921	-2.13184	-2.8234	0.0048	0.0101	-1				0	0	0	0	0	0			1087
240556_at	DCN	decorin	-1.1263	-2.18298	-3.6732	0.0002	0.0007	-1				0	0	0	0	0	0	-1	-1	1634
227285_at	C1orf51	chromosome 1 open reading frame 51	-1.1352	-2.19649	-5.1941	0	0	-1				0	0	0	0	0	0			148523
232054_at	PCDH20	protocadherin 20	-1.138	-2.20076	-4.3328	0	0	-1				0	0	0	0	0	0			64881
208510_s_at	PPARG	peroxisome proliferator-activated receptor gamma	-1.1406	-2.20473	-4.0969	0	0.0001	-1				0	0	0	0	0	0			5468
229963_at	BEX5	brain expressed, X-linked 5	-1.1513	-2.22114	-5.7896	0	0	-1				0	0	0	0	0	0			340542
206028_s_at	MERTK	c-mer proto-oncogene tyrosine kinase	-1.1567	-2.22947	-8.778	0	0	-1				0	0	0	0	0	0			10461
222071_s_at	SLCO4C1	solute carrier organic anion transporter family, member 4C1	-1.1672	-2.24575	-2.9288	0.0034	0.0075	-1				0	0	0	0	0	0			353189
209209_s_at	FERMT2	fermitin family member 2	-1.1721	-2.25339	-3.3556	0.0008	0.002	-1				0	0	0	0	0	0			10979
221234_s_at	BACH2	BTB and CNC homology 1, basic leucine zipper transcription factor 2	-1.1776	-2.262	-12.9708	0	0	-1				0	0	0	0	0	0			60468
229084_at	CNTN4	contactin 4	-1.2337	-2.35169	-4.8493	0	0	-1				0	0	0	0	0	0			152330
207016_s_at	ALDH1A2	aldehyde dehydrogenase 1 family, member A2	-1.2376	-2.35806	-6.1413	0	0	-1				0	0	0	0	0	0		-1	8854
205769_at	SLC27A2	solute carrier family 27 (fatty acid transporter), member 2	-1.2477	-2.37463	-5.8365	0	0	-1				0	0	0	0	0	0			11001
221142_s_at	PECR	peroxisomal trans-2-enoyl-CoA reductase	-1.2574	-2.39065	-5.3196	0	0	-1				0	0	0	0	0	0			55825
225996_at	LONRF2	LON peptidase N-terminal domain and ring finger 2	-1.2595	-2.39413	-4.9706	0	0	-1				0	0	0	0	0	0			164832
226913_s_at	SOX8	SRY (sex determining region Y)-box 8	-1.3374	-2.52696	-4.6115	0	0	-1				0	0	0	0	0	0			30812
229964_at	C9orf152	chromosome 9 open reading frame 152	-1.4567	-2.7448	-4.3274	0	0.0001	-1				0	0	0	0	0	0			401546
229116_at	CNKSR2	connector enhancer of kinase suppressor of Ras 2	-1.4701	-2.77041	-3.5365	0.0004	0.0011	-1				0	0	0	0	0	0			22866
210155_at	MYOC	myocilin, trabecular meshwork inducible glucocorticoid response	-1.4776	-2.78485	-4.6559	0	0	-1				0	0	0	0	0	0			4653
220431_at	TMPRSS11E	transmembrane protease, serine 11E	-1.4904	-2.80967	-3.8806	0.0001	0.0003	-1				0	0	0	0	0	0			28983
237732_at	PRR9	proline rich 9	1.8266	3.547	2.576	0.01	0.0196	1	3.2016			1	0	0	1	0	1			574414
229937_x_at	LILRB1	leukocyte immunoglobulin-like receptor, subfamily B (with TM and ITIM domains), member 1	1.8096	3.50545	4.9308	0	0	1	2.5059			1	0	0	1	0	1			10859
202924_s_at	PLAGL2	pleiomorphic adenoma gene-like 2	1.8058	3.49623	2.2409	0.025	0.0434	1	3.8349			1	0	0	1	0	1			5326
206683_at	ZNF165	zinc finger protein 165	1.7731	3.41788	2.4408	0.0147	0.0273	1	3.3604			1	0	0	1	0	1			7718
240770_at	TMEM171	transmembrane protein 171	1.772	3.41527	4.6025	0	0	1			1.183	0	0	1	1	0	1			134285
201249_at	SLC2A1	solute carrier family 2 (facilitated glucose transporter), member 1	1.7652	3.39921	2.7631	0.0057	0.0119	1	3.3827			1	0	0	1	0	1			6513
220030_at	STYK1	serine/threonine/tyrosine kinase 1	1.7468	3.35613	3.6655	0.0002	0.0007	1	2.7613			1	0	0	1	0	1			55359
228281_at	C11orf82	chromosome 11 open reading frame 82	1.7276	3.31176	6.1496	0	0	1			1.229	0	0	1	1	0	1			220042
1568623_a_at	SLC35E4	solute carrier family 35, member E4	1.7157	3.28456	5.0556	0	0	1			1.2	0	0	1	1	0	1			339665
239572_at	GJA3	gap junction protein, alpha 3, 46kDa	1.6904	3.22746	2.5341	0.0113	0.0217	1	3.366			1	0	0	1	0	1			2700
209464_at	AURKB	aurora kinase B	1.6649	3.17092	8.6063	0	0	1			1.605	0	0	1	1	0	1			9212
217924_at	C6orf106	chromosome 6 open reading frame 106	1.6479	3.13377	3.506	0.0005	0.0012	1	2.6576			1	0	0	1	0	1	1		64771
1554283_at	CCRN4L	CCR4 carbon catabolite repression 4-like (S. cerevisiae)	1.6416	3.12012	4.7795	0	0	1	1.9635			1	0	0	1	0	1			25819
219763_at	DENND1A	DENN/MADD domain containing 1A	1.634	3.10372	6.585	0	0	1			1.147	0	0	1	1	0	1	1		57706
213599_at	OIP5	Opa interacting protein 5	1.6138	3.06057	23.2821	0	0	1			1.593	0	0	1	1	0	1			11339
236898_at	LOC100288781	hypothetical LOC100288781	1.6098	3.0521	7.2622	0	0	1			1.473	0	0	1	1	0	1			100288781
229678_at	LOC728431	hypothetical LOC728431	1.6028	3.03732	26.2849	0	0	1			1.556	0	0	1	1	0	1			728431
206753_at	RDH16	retinol dehydrogenase 16 (all-trans)	1.5949	3.02074	2.6508	0.008	0.0161	1	3.1391			1	0	0	1	0	1	1		8608
229770_at	GLT1D1	glycosyltransferase 1 domain containing 1	1.5937	3.01822	16.0143	0	0	1			1.632	0	0	1	1	0	1			144423
1554794_a_at	UBE3C	ubiquitin protein ligase E3C	1.5756	2.98059	2.8404	0.0045	0.0096	1	2.7071			1	0	0	1	0	1			9690
1557078_at	SLFN5	schlafen family member 5	1.5742	2.9777	2.9327	0.0034	0.0074	1	2.6622			1	0	0	1	0	1			162394
230492_s_at	GPCPD1	glycerophosphocholine phosphodiesterase GDE1 homolog (S. cerevisiae)	1.5735	2.97626	2.7731	0.0056	0.0116	1	2.7463			1	0	0	1	0	1			56261
206277_at	P2RY2	purinergic receptor P2Y, G-protein coupled, 2	1.5609	2.95038	11.2739	0	0	1			1.878	0	0	1	1	0	1			5029
211561_x_at	MAPK14	mitogen-activated protein kinase 14	1.5569	2.94221	2.5023	0.0123	0.0235	1	2.8032			1	0	0	1	0	1			1432
237252_at	THBD	thrombomodulin	1.5456	2.91925	4.8138	0	0	1	2.2079			1	0	0	1	0	1			7056
221601_s_at	FAIM3	Fas apoptotic inhibitory molecule 3	1.5262	2.88026	10.7506	0	0	1			1.295	0	0	1	1	0	1		1	9214
222361_at	TUBBP5	tubulin, beta pseudogene 5	1.5247	2.87727	9.8706	0	0	1			1.144	0	0	1	1	0	1	1		643224
203967_at	CDC6	cell division cycle 6 homolog (S. cerevisiae)	1.5224	2.87269	5.2322	0	0	1			1.195	0	0	1	1	0	1			990
210146_x_at	LILRB2	leukocyte immunoglobulin-like receptor, subfamily B (with TM and ITIM domains), member 2	1.5201	2.86811	4.5961	0	0	1	2.26			1	0	0	1	0	1			10288
206604_at	OVOL1	ovo-like 1(Drosophila)	1.5198	2.86751	2.9764	0.0029	0.0065	1	2.7181			1	0	0	1	0	1			5017
216876_s_at	IL17A	interleukin 17A	1.5194	2.86672	6.1833	0	0	1			1.147	0	0	1	1	0	1			3605
209959_at	NR4A3	nuclear receptor subfamily 4, group A, member 3	1.5134	2.85482	2.5938	0.0095	0.0187	1	2.7929			1	0	0	1	0	1			8013
220444_at	ZNF557	zinc finger protein 557	1.5115	2.85106	4.3477	0	0	1	2.157			1	0	0	1	0	1	1		79230
221416_at	PLA2G2F	phospholipase A2, group IIF	1.5083	2.84475	3.3229	0.0009	0.0022	1			1.621	0	0	1	1	0	1			64600
228055_at	NAPSB	napsin B aspartic peptidase pseudogene	1.5	2.82843	5.8502	0	0	1			1.498	0	0	1	1	0	1			256236
220603_s_at	MCTP2	multiple C2 domains, transmembrane 2	1.4797	2.78891	6.044	0	0	1	1.9373			1	0	0	1	0	1	1		55784
242062_at	SAMD8	sterile alpha motif domain containing 8	1.4794	2.78833	3.0799	0.0021	0.0048	1	2.2479			1	0	0	1	0	1			142891
239787_at	KCTD4	potassium channel tetramerisation domain containing 4	1.478	2.78562	2.5481	0.0108	0.021	1	2.7268			1	0	0	1	0	1			386618
201469_s_at	SHC1	SHC (Src homology 2 domain containing) transforming protein 1	1.4688	2.76792	4.6657	0	0	1	2.0072			1	0	0	1	0	1			6464
203184_at	FBN2	fibrillin 2	1.4633	2.75738	2.6898	0.0072	0.0145	1	3.0479			1	0	0	1	0	1	1		2201
206529_x_at	SLC26A4	solute carrier family 26, member 4	1.463	2.75681	4.6345	0	0	1	2.0909			1	0	0	1	0	1			5172
216615_s_at	HTR3A	5-hydroxytryptamine (serotonin) receptor 3A	1.4567	2.7448	11.3965	0	0	1			1.794	0	0	1	1	0	1			3359
204901_at	BTRC	beta-transducin repeat containing	1.4472	2.72678	2.6028	0.0092	0.0183	1	2.6508			1	0	0	1	0	1			8945
1552584_at	IL12RB1	interleukin 12 receptor, beta 1	1.4454	2.72338	3.759	0.0002	0.0005	1	2.4777			1	0	0	1	0	1			3594
239061_at	TPRXL	tetra-peptide repeat homeobox-like	1.4393	2.71189	3.7377	0.0002	0.0005	1	2.359			1	0	0	1	0	1			348825
215044_s_at	STAM2	signal transducing adaptor molecule (SH3 domain and ITAM motif) 2	1.4305	2.6954	3.3028	0.001	0.0024	1	2.5484			1	0	0	1	0	1			10254
214583_at	NA	NA	1.4254	2.68589	7.7683	0	0	1	1.696			1	0	0	1	0	1			NA
1555225_at	C1orf43	chromosome 1 open reading frame 43	1.4187	2.67345	5.3329	0	0	1	1.2987			1	0	0	1	0	1			25912
1553982_a_at	RAB7B	RAB7B, member RAS oncogene family	1.3979	2.63518	4.4398	0	0	1	2.06			1	0	0	1	0	1			338382
218073_s_at	TMEM48	transmembrane protein 48	1.3967	2.63299	6.1524	0	0	1	1.8319			1	0	0	1	0	1			55706
228033_at	E2F7	E2F transcription factor 7	1.3938	2.6277	3.3548	0.0008	0.002	1	2.26			1	0	0	1	0	1			144455
202819_s_at	TCEB3	transcription elongation factor B (SIII), polypeptide 3 (110kDa, elongin A)	1.3927	2.6257	4.7099	0	0	1	2.0976			1	0	0	1	0	1			6924
207339_s_at	LTB	lymphotoxin beta (TNF superfamily, member 3)	1.3915	2.62351	2.6817	0.0073	0.0148	1			2.258	0	0	1	1	0	1		1	4050
243299_at	VRK2	vaccinia related kinase 2	1.3807	2.60395	5.8772	0	0	1			1.022	0	0	1	1	0	1	1		7444
224613_s_at	DNAJC5	DnaJ (Hsp40) homolog, subfamily C, member 5	1.3806	2.60377	5.6832	0	0	1	1.844			1	0	0	1	0	1			80331
1554026_a_at	MYO10	myosin X	1.3707	2.58596	2.6913	0.0071	0.0145	1	2.4906			1	0	0	1	0	1			4651
215363_x_at	FOLH1	folate hydrolase (prostate-specific membrane antigen) 1	1.3697	2.58417	4.0924	0	0.0001	1	2.2172			1	0	0	1	0	1			2346
209159_s_at	NDRG4	NDRG family member 4	1.3679	2.58095	4.6961	0	0	1	1.9411			1	0	0	1	0	1			65009
219544_at	BORA	bora, aurora kinase A activator	1.362	2.57041	8.4967	0	0	1	1.5993			1	0	0	1	0	1			79866
210048_at	NAPG	N-ethylmaleimide-sensitive factor attachment protein, gamma	1.3505	2.55	2.4707	0.0135	0.0254	1	2.5922			1	0	0	1	0	1			8774
225601_at	HMGB3	high mobility group box 3	1.3471	2.544	2.2067	0.0273	0.0468	1	2.7071			1	0	0	1	0	1			3149
204408_at	APEX2	APEX nuclease (apurinic/apyrimidinic endonuclease) 2	1.3425	2.5359	3.6452	0.0003	0.0007	1	2.1144			1	0	0	1	0	1			27301
201884_at	CEACAM5	carcinoembryonic antigen-related cell adhesion molecule 5	1.3381	2.52818	7.7495	0	0	1	1.6229			1	0	0	1	0	1			1048
222385_x_at	SEC61A1	Sec61 alpha 1 subunit (S. cerevisiae)	1.3375	2.52713	4.5746	0	0	1	1.8639			1	0	0	1	0	1			29927
205590_at	RASGRP1	RAS guanyl releasing protein 1 (calcium and DAG-regulated)	1.3258	2.50672	6.6163	0	0	1	1.6871			1	0	0	1	0	1		1	10125
201663_s_at	SMC4	structural maintenance of chromosomes 4	1.3241	2.50377	3.2608	0.0011	0.0027	1	2.2079			1	0	0	1	0	1			10051
1558508_a_at	C1orf53	chromosome 1 open reading frame 53	1.324	2.50359	3.8104	0.0001	0.0004	1			1.439	0	0	1	1	0	1			388722
215011_at	SNHG3	small nucleolar RNA host gene 3 (non-protein coding)	1.3151	2.4882	2.2627	0.0237	0.0413	1	2.6893			1	0	0	1	0	1			8420
1559399_s_at	ZCCHC10	zinc finger, CCHC domain containing 10	1.3125	2.48372	3.1991	0.0014	0.0033	1	2.5753			1	0	0	1	0	1			54819
206109_at	FUT1	fucosyltransferase 1 (galactoside 2-alpha-L-fucosyltransferase, H blood group)	1.3086	2.47701	4.0633	0	0.0002	1	1.6276			1	0	0	1	0	1	1		2523
220635_at	PSORS1C2	psoriasis susceptibility 1 candidate 2	1.3082	2.47632	2.4512	0.0142	0.0266	1	2.433			1	0	0	1	0	1			170680
225291_at	PNPT1	polyribonucleotide nucleotidyltransferase 1	1.3066	2.47358	3.4029	0.0007	0.0017	1	2.3016			1	0	0	1	0	1			87178
212194_s_at	TM9SF4	transmembrane 9 superfamily protein member 4	1.3036	2.46844	2.4699	0.0135	0.0255	1	2.319			1	0	0	1	0	1	1		9777
214467_at	GPR65	G protein-coupled receptor 65	1.3003	2.4628	9.2086	0	0	1	1.6041			1	0	0	1	0	1			8477
1552618_at	STX6	syntaxin 6	1.2974	2.45786	2.9454	0.0032	0.0071	1	2.4777			1	0	0	1	0	1	1		10228
220011_at	C1orf135	chromosome 1 open reading frame 135	1.2967	2.45666	2.9567	0.0031	0.0069	1	2.278			1	0	0	1	0	1			79000
1554438_at	KIAA1217	KIAA1217	1.2962	2.45581	4.833	0	0	1			1.365	0	0	1	1	0	1			56243
213416_at	NA	NA	1.2913	2.44748	17.3815	0	0	1			1.044	0	0	1	1	0	1		1	NA
222537_s_at	CDC42SE1	CDC42 small effector 1	1.2846	2.43614	10.0525	0	0	1	1.4854			1	0	0	1	0	1			56882
218562_s_at	TMEM57	transmembrane protein 57	1.2818	2.43142	4.7999	0	0	1	1.7991			1	0	0	1	0	1			55219
1553057_at	SERPINB12	serpin peptidase inhibitor, clade B (ovalbumin), member 12	1.2779	2.42486	4.1326	0	0.0001	1			2.11	0	0	1	1	0	1			89777
208928_at	POR	P450 (cytochrome) oxidoreductase	1.2684	2.40894	3.4493	0.0006	0.0015	1	2.101			1	0	0	1	0	1	1		5447
210340_s_at	CSF2RA	colony stimulating factor 2 receptor, alpha, low-affinity (granulocyte-macrophage)	1.2678	2.40794	21.0498	0	0	1			1.56	0	0	1	1	0	1			1438
218115_at	ASF1B	ASF1 anti-silencing function 1 homolog B (S. cerevisiae)	1.2671	2.40677	2.7389	0.0062	0.0128	1	2.2234			1	0	0	1	0	1			55723
1552485_at	LACTB	lactamase, beta	1.264	2.40161	5.6113	0	0	1			1.075	0	0	1	1	0	1			114294
228840_at	AMOTL1	angiomotin like 1	1.2625	2.39911	2.3916	0.0168	0.0307	1	2.5185			1	0	0	1	0	1			154810
227598_at	C7orf29	chromosome 7 open reading frame 29	1.2563	2.38882	3.754	0.0002	0.0005	1	1.9298			1	0	0	1	0	1			113763
221903_s_at	CYLD	cylindromatosis (turban tumor syndrome)	1.2562	2.38866	4.5843	0	0	1	1.8875			1	0	0	1	0	1		1	1540
205759_s_at	SULT2B1	sulfotransferase family, cytosolic, 2B, member 1	1.2559	2.38816	4.3346	0	0	1	1.9411			1	0	0	1	0	1	1		6820
221210_s_at	NPL	N-acetylneuraminate pyruvate lyase (dihydrodipicolinate synthase)	1.2529	2.3832	8.1492	0	0	1	1.5008			1	0	0	1	0	1			80896
1558290_a_at	PVT1	Pvt1 oncogene (non-protein coding)	1.2529	2.3832	5.0052	0	0	1	1.8836			1	0	0	1	0	1			5820
244829_at	C6orf218	chromosome 6 open reading frame 218	1.2513	2.38056	3.3942	0.0007	0.0018	1	1.9146			1	0	0	1	0	1			221718
218884_s_at	GUF1	GUF1 GTPase homolog (S. cerevisiae)	1.2479	2.37495	3.7863	0.0002	0.0004	1	1.9891			1	0	0	1	0	1	1		60558
219014_at	PLAC8	placenta-specific 8	1.2468	2.37314	2.8061	0.005	0.0106	1		1.5056		0	1	0	1	0	1		1	51316
225616_at	SPRYD4	SPRY domain containing 4	1.2447	2.36969	5.4248	0	0	1	1.5801			1	0	0	1	0	1			283377
218209_s_at	RPRD1A	regulation of nuclear pre-mRNA domain containing 1A	1.2447	2.36969	3.157	0.0016	0.0038	1	2.2479			1	0	0	1	0	1			55197
229873_at	KCTD21	potassium channel tetramerisation domain containing 21	1.2369	2.35692	3.7755	0.0002	0.0005	1	2.1603			1	0	0	1	0	1			283219
224071_at	IL20	interleukin 20	1.2361	2.35561	3.6427	0.0003	0.0007	1		1.0265		0	1	0	1	0	1			50604
216952_s_at	LMNB2	lamin B2	1.2342	2.35251	2.638	0.0083	0.0166	1	2.2203			1	0	0	1	0	1			84823
1568954_s_at	C16orf72	chromosome 16 open reading frame 72	1.2337	2.35169	2.3343	0.0196	0.0351	1	2.4356			1	0	0	1	0	1			29035
207992_s_at	AMPD3	adenosine monophosphate deaminase 3	1.2284	2.34307	6.577	0	0	1	1.5261			1	0	0	1	0	1			272
210072_at	CCL19	chemokine (C-C motif) ligand 19	1.2249	2.33739	3.8286	0.0001	0.0004	1			2.282	0	0	1	1	0	1		1	6363
205676_at	CYP27B1	cytochrome P450, family 27, subfamily B, polypeptide 1	1.2233	2.3348	2.5858	0.0097	0.0191	1	2.4436			1	0	0	1	0	1			1594
1554648_a_at	DUOXA1	dual oxidase maturation factor 1	1.2225	2.33351	4.4958	0	0	1	1.8679			1	0	0	1	0	1			90527
222016_s_at	ZNF323	zinc finger protein 323	1.2224	2.33335	5.2933	0	0	1	1.6826			1	0	0	1	0	1			64288
205125_at	PLCD1	phospholipase C, delta 1	1.2223	2.33318	3.7358	0.0002	0.0005	1	1.926			1	0	0	1	0	1			5333
232291_at	MIR17HG	miR-17-92 cluster host gene (non-protein coding)	1.2221	2.33286	2.6267	0.0086	0.0171	1	2.3277			1	0	0	1	0	1			407975
227103_s_at	ECE2	endothelin converting enzyme 2	1.2191	2.32801	9.1969	0	0	1			1.106	0	0	1	1	0	1			9718
223217_s_at	NFKBIZ	nuclear factor of kappa light polypeptide gene enhancer in B-cells inhibitor, zeta	1.2175	2.32543	4.0485	0.0001	0.0002	1		1.5392		0	1	0	1	0	1			64332
224097_s_at	F11R	F11 receptor	1.2171	2.32479	4.6659	0	0	1	1.8278			1	0	0	1	0	1			50848
202604_x_at	ADAM10	ADAM metallopeptidase domain 10	1.2167	2.32414	2.8961	0.0038	0.0082	1	2.1408			1	0	0	1	0	1			102
213927_at	MAP3K9	mitogen-activated protein kinase kinase kinase 9	1.2158	2.3227	5.476	0	0	1	1.6135			1	0	0	1	0	1			4293
229610_at	CKAP2L	cytoskeleton associated protein 2-like	1.2157	2.32253	2.3689	0.0178	0.0324	1	2.2839			1	0	0	1	0	1			150468
238332_at	ANKRD29	ankyrin repeat domain 29	1.2149	2.32125	13.6592	0	0	1	1.3505			1	0	0	1	0	1			147463
222859_s_at	DAPP1	dual adaptor of phosphotyrosine and 3-phosphoinositides	1.2149	2.32125	3.8614	0.0001	0.0003	1	1.9855			1	0	0	1	0	1		1	27071
218479_s_at	XPO4	exportin 4	1.213	2.31819	3.2674	0.0011	0.0027	1	2.0976			1	0	0	1	0	1			64328
229362_at	PUS10	pseudouridylate synthase 10	1.2129	2.31803	3.2368	0.0012	0.0029	1	1.9486			1	0	0	1	0	1			150962
201571_s_at	DCTD	dCMP deaminase	1.2108	2.31466	2.6616	0.0078	0.0156	1	2.0841			1	0	0	1	0	1	1		1635
212807_s_at	SORT1	sortilin 1	1.2076	2.30953	3.9703	0.0001	0.0002	1	1.8875			1	0	0	1	0	1	1		6272
203828_s_at	IL32	interleukin 32	1.2055	2.30617	3.4739	0.0005	0.0013	1			1.922	0	0	1	1	0	1			9235
205008_s_at	CIB2	calcium and integrin binding family member 2	1.2054	2.30601	4.8426	0	0	1	1.7527			1	0	0	1	0	1			10518
242963_at	SGMS2	sphingomyelin synthase 2	1.2037	2.3033	2.6908	0.0071	0.0145	1	2.2172			1	0	0	1	0	1			166929
224701_at	PARP14	poly (ADP-ribose) polymerase family, member 14	1.1951	2.28961	6.1873	0	0	1			1.159	0	0	1	1	0	1			54625
229426_at	COX5A	cytochrome c oxidase subunit Va	1.1948	2.28913	5.581	0	0	1	1.7137			1	0	0	1	0	1			9377
1564494_s_at	P4HB	prolyl 4-hydroxylase, beta polypeptide	1.1947	2.28897	4.8614	0	0	1	1.6508			1	0	0	1	0	1	1		5034
1552619_a_at	ANLN	anillin, actin binding protein	1.1928	2.28596	7.4794	0	0	1		1.0234		0	1	0	1	0	1			54443
209626_s_at	OSBPL3	oxysterol binding protein-like 3	1.1901	2.28169	3.6333	0.0003	0.0008	1	1.8836			1	0	0	1	0	1			26031
211661_x_at	PTAFR	platelet-activating factor receptor	1.1889	2.27979	2.4215	0.0155	0.0286	1			1.512	0	0	1	1	0	1			5724
223196_s_at	SESN2	sestrin 2	1.1881	2.27852	3.3942	0.0007	0.0018	1	1.8953			1	0	0	1	0	1			83667
223225_s_at	SEH1L	SEH1-like (S. cerevisiae)	1.181	2.26734	14.2282	0	0	1	1.1953			1	0	0	1	0	1			81929
209879_at	SELPLG	selectin P ligand	1.1809	2.26718	6.16	0	0	1			1.576	0	0	1	1	0	1		1	6404
213851_at	TMEM110	transmembrane protein 110	1.1787	2.26373	7.7547	0	0	1	1.2327			1	0	0	1	0	1	1		375346
218550_s_at	LRRC20	leucine rich repeat containing 20	1.1772	2.26137	3.5154	0.0004	0.0012	1			1.054	0	0	1	1	0	1			55222
238435_at	LOC100506661	hypothetical LOC100506661	1.1766	2.26043	3.5507	0.0004	0.001	1	1.8319			1	0	0	1	0	1			100506661
226089_at	RABL3	RAB, member of RAS oncogene family-like 3	1.1758	2.25918	3.1008	0.0019	0.0045	1	2.0036			1	0	0	1	0	1			285282
201516_at	SRM	spermidine synthase	1.1739	2.25621	9.2459	0	0	1	1.4383			1	0	0	1	0	1			6723
209083_at	CORO1A	coronin, actin binding protein, 1A	1.1729	2.25464	8.298	0	0	1			1.492	0	0	1	1	0	1			11151
217741_s_at	ZFAND5	zinc finger, AN1-type domain 5	1.1723	2.25371	3.9429	0.0001	0.0002	1	1.7004			1	0	0	1	0	1	1		7763
203040_s_at	HMBS	hydroxymethylbilane synthase	1.171	2.25168	5.002	0	0	1	1.8156			1	0	0	1	0	1			3145
214155_s_at	LARP4	La ribonucleoprotein domain family, member 4	1.169	2.24856	4.8919	0	0	1	1.541			1	0	0	1	0	1			113251
235095_at	CCDC64B	coiled-coil domain containing 64B	1.1683	2.24747	8.1346	0	0	1	1.373			1	0	0	1	0	1			146439
212729_at	DLG3	discs, large homolog 3 (Drosophila)	1.1679	2.24684	2.5434	0.011	0.0212	1	2.373			1	0	0	1	0	1			1741
202684_s_at	RNMT	RNA (guanine-7-) methyltransferase	1.1669	2.24529	2.9143	0.0036	0.0078	1	2.0179			1	0	0	1	0	1			8731
213983_s_at	PDS5A	PDS5, regulator of cohesion maintenance, homolog A (S. cerevisiae)	1.1669	2.24529	2.2883	0.0221	0.039	1	2.4673			1	0	0	1	0	1			23244
239835_at	KBTBD8	kelch repeat and BTB (POZ) domain containing 8	1.1651	2.24249	3.708	0.0002	0.0006	1	1.7225			1	0	0	1	0	1			84541
203722_at	ALDH4A1	aldehyde dehydrogenase 4 family, member A1	1.1643	2.24124	4.9892	0	0	1	1.0072			1	0	0	1	0	1			8659
202525_at	PRSS8	protease, serine, 8	1.1616	2.23705	4.8878	0	0	1	1.6041			1	0	0	1	0	1			5652
222848_at	CENPK	centromere protein K	1.1615	2.2369	8.8574	0	0	1	1.0286			1	0	0	1	0	1			64105
201614_s_at	RUVBL1	RuvB-like 1 (E. coli)	1.1594	2.23365	5.9793	0	0	1	1.5607			1	0	0	1	0	1			8607
223694_at	TRIM7	tripartite motif containing 7	1.1592	2.23334	3.3153	0.0009	0.0023	1	1.9672			1	0	0	1	0	1			81786
1552685_a_at	GRHL1	grainyhead-like 1 (Drosophila)	1.1591	2.23318	2.6476	0.0081	0.0162	1	2.067			1	0	0	1	0	1			29841
226960_at	CXCL17	chemokine (C-X-C motif) ligand 17	1.1536	2.22468	2.5375	0.0112	0.0216	1	2.7908			1	0	0	1	0	1			284340
234915_s_at	DENR	density-regulated protein	1.1534	2.22437	3.6415	0.0003	0.0007	1	1.8115			1	0	0	1	0	1			8562
230361_at	HEATR7A	HEAT repeat containing 7A	1.1517	2.22176	2.1779	0.0294	0.0498	1	2.4222			1	0	0	1	0	1			727957
215134_at	PI4K2A	phosphatidylinositol 4-kinase type 2 alpha	1.1511	2.22083	2.9533	0.0031	0.007	1	1.9222			1	0	0	1	0	1			55361
227262_at	HAPLN3	hyaluronan and proteoglycan link protein 3	1.1509	2.22052	6.6115	0	0	1	1.4803			1	0	0	1	0	1			145864
218782_s_at	ATAD2	ATPase family, AAA domain containing 2	1.1506	2.22006	5.4753	0	0	1	1.9411			1	0	0	1	0	1			29028
225400_at	TSEN15	tRNA splicing endonuclease 15 homolog (S. cerevisiae)	1.1458	2.21269	4.201	0	0.0001	1			1.095	0	0	1	1	0	1			116461
204341_at	TRIM16	tripartite motif containing 16	1.1431	2.20855	18.5303	0	0	1	1.1309			1	0	0	1	0	1	1		10626
212949_at	NCAPH	non-SMC condensin I complex, subunit H	1.1425	2.20763	6.9854	0	0	1			1.18	0	0	1	1	0	1			23397
206499_s_at	RCC1	regulator of chromosome condensation 1	1.1418	2.20656	9.7247	0	0	1	1.3103			1	0	0	1	0	1			1104
209765_at	ADAM19	ADAM metallopeptidase domain 19	1.1407	2.20488	8.8307	0	0	1	1.0496			1	0	0	1	0	1		1	8728
220638_s_at	CBLC	Cas-Br-M (murine) ecotropic retroviral transforming sequence c	1.1406	2.20473	4.8903	0	0	1	1.6276			1	0	0	1	0	1			23624
212374_at	FEM1B	fem-1 homolog b (C. elegans)	1.1386	2.20167	2.7494	0.006	0.0124	1	2.0738			1	0	0	1	0	1			10116
207455_at	P2RY1	purinergic receptor P2Y, G-protein coupled, 1	1.1375	2.19999	2.9988	0.0027	0.0061	1	2.0286			1	0	0	1	0	1			5028
228899_at	LOC100132884	hypothetical protein LOC100132884	1.136	2.19771	4.9069	0	0	1			1.138	0	0	1	1	0	1			100132884
230165_at	SGOL2	shugoshin-like 2 (S. pombe)	1.1352	2.19649	9.1288	0	0	1	1.157			1	0	0	1	0	1			151246
216905_s_at	ST14	suppression of tumorigenicity 14 (colon carcinoma)	1.1348	2.19588	8.8905	0	0	1	1.2928			1	0	0	1	0	1	1		6768
209142_s_at	UBE2G1	ubiquitin-conjugating enzyme E2G 1	1.1319	2.19147	4.5871	0	0	1	1.5993			1	0	0	1	0	1			7326
213537_at	HLA-DPA1	major histocompatibility complex, class II, DP alpha 1	1.1316	2.19102	4.7462	0	0	1			1.642	0	0	1	1	0	1		1	3113
204923_at	SASH3	SAM and SH3 domain containing 3	1.1303	2.18904	6.8489	0	0	1	1.516			1	0	0	1	0	1			54440
222483_at	EFHD2	EF-hand domain family, member D2	1.1275	2.1848	10.6972	0	0	1			1.224	0	0	1	1	0	1	1		79180
214140_at	SLC25A16	solute carrier family 25 (mitochondrial carrier; Graves disease autoantigen), member 16	1.124	2.1795	3.5504	0.0004	0.001	1	1.8718			1	0	0	1	0	1	1		8034
230345_at	SEMA7A	semaphorin 7A, GPI membrane anchor (John Milton Hagen blood group)	1.1204	2.17407	4.7652	0	0	1	1.5509			1	0	0	1	0	1			8482
212246_at	MCFD2	multiple coagulation factor deficiency 2	1.1186	2.17136	3.7416	0.0002	0.0005	1	1.7949			1	0	0	1	0	1			90411
206113_s_at	RAB5A	RAB5A, member RAS oncogene family	1.1184	2.17106	3.5983	0.0003	0.0009	1	1.7093			1	0	0	1	0	1			5868
219395_at	ESRP2	epithelial splicing regulatory protein 2	1.1154	2.16655	10.0054	0	0	1	1.3277			1	0	0	1	0	1	1		80004
228810_at	CCNYL1	cyclin Y-like 1	1.1145	2.1652	4.5313	0	0	1	1.6182			1	0	0	1	0	1			151195
242998_at	RDH12	retinol dehydrogenase 12 (all-trans/9-cis/11-cis)	1.1132	2.16325	6.1762	0	0	1	1.5311			1	0	0	1	0	1			145226
205339_at	STIL	SCL/TAL1 interrupting locus	1.1132	2.16325	5.336	0	0	1	1.4854			1	0	0	1	0	1			6491
225994_at	CPSF2	cleavage and polyadenylation specific factor 2, 100kDa	1.1124	2.16205	5.3895	0	0	1	1.5261			1	0	0	1	0	1			53981
227687_at	HYLS1	hydrolethalus syndrome 1	1.11	2.15846	10.1378	0	0	1	1.1506			1	0	0	1	0	1			219844
216652_s_at	DR1	down-regulator of transcription 1, TBP-binding (negative cofactor 2)	1.1086	2.15636	3.059	0.0022	0.0051	1	1.9373			1	0	0	1	0	1	1		1810
212125_at	RANGAP1	Ran GTPase activating protein 1	1.1046	2.15039	5.7862	0	0	1	1.0772			1	0	0	1	0	1			5905
221987_s_at	TSR1	TSR1, 20S rRNA accumulation, homolog (S. cerevisiae)	1.1035	2.14875	6.6524	0	0	1	1.4542			1	0	0	1	0	1	1		55720
205180_s_at	ADAM8	ADAM metallopeptidase domain 8	1.1034	2.1486	3.6844	0.0002	0.0006	1	1.6554			1	0	0	1	0	1			101
232591_s_at	TMEM30A	transmembrane protein 30A	1.1028	2.14771	2.3075	0.021	0.0374	1	2.0461			1	0	0	1	0	1		1	55754
219911_s_at	SLCO4A1	solute carrier organic anion transporter family, member 4A1	1.0998	2.14325	2.4473	0.0144	0.0269	1	1.9598			1	0	0	1	0	1	1		28231
218992_at	C9orf46	chromosome 9 open reading frame 46	1.0993	2.14251	7.1721	0	0	1			1.501	0	0	1	1	0	1			55848
203163_at	KATNB1	katanin p80 (WD repeat containing) subunit B 1	1.0986	2.14147	5.4938	0	0	1	1.4957			1	0	0	1	0	1			10300
225415_at	DTX3L	deltex 3-like (Drosophila)	1.0965	2.13835	13.182	0	0	1			1.299	0	0	1	1	0	1			151636
1555274_a_at	EPT1	ethanolaminephosphotransferase 1 (CDP-ethanolamine-specific)	1.0948	2.13583	6.6103	0	0	1	1.4222			1	0	0	1	0	1			85465
222781_s_at	C9orf40	chromosome 9 open reading frame 40	1.0908	2.12992	6.0689	0	0	1	1.4594			1	0	0	1	0	1			55071
229779_at	COL4A4	collagen, type IV, alpha 4	1.0906	2.12963	4.0085	0.0001	0.0002	1	1.757			1	0	0	1	0	1			1286
218875_s_at	FBXO5	F-box protein 5	1.0884	2.12638	5.0965	0	0	1	1.585			1	0	0	1	0	1			26271
229644_at	PREP	prolyl endopeptidase	1.0852	2.12167	3.4199	0.0006	0.0016	1	1.7225			1	0	0	1	0	1		1	5550
225737_s_at	FBXO22	F-box protein 22	1.0827	2.118	5.8575	0	0	1	1.4803			1	0	0	1	0	1			26263
201853_s_at	CDC25B	cell division cycle 25 homolog B (S. pombe)	1.0794	2.11316	10.0233	0	0	1			1.012	0	0	1	1	0	1			994
219361_s_at	AEN	apoptosis enhancing nuclease	1.0786	2.11199	2.8883	0.0039	0.0084	1	2.0036			1	0	0	1	0	1			64782
1557129_a_at	FAM111B	family with sequence similarity 111, member B	1.0782	2.1114	2.5788	0.0099	0.0194	1	1.8836			1	0	0	1	0	1			374393
214440_at	NAT1	N-acetyltransferase 1 (arylamine N-acetyltransferase)	1.078	2.11111	4.7841	0	0	1	1.6041			1	0	0	1	0	1			9
201422_at	IFI30	interferon, gamma-inducible protein 30	1.0767	2.10921	8.4903	0	0	1			1.175	0	0	1	1	0	1		1	10437
217995_at	SQRDL	sulfide quinone reductase-like (yeast)	1.075	2.10672	15.9982	0	0	1			1.213	0	0	1	1	0	1	1		58472
206036_s_at	REL	v-rel reticuloendotheliosis viral oncogene homolog (avian)	1.0739	2.10512	15.3928	0	0	1			1.162	0	0	1	1	0	1			5966
203616_at	POLB	polymerase (DNA directed), beta	1.0714	2.10147	17.4606	0	0	1	1.0976			1	0	0	1	0	1	1		5423
1555982_at	ZFYVE16	zinc finger, FYVE domain containing 16	1.071	2.10089	3.4979	0.0005	0.0012	1	1.6135			1	0	0	1	0	1			9765
201192_s_at	PITPNA	phosphatidylinositol transfer protein, alpha	1.0696	2.09885	6.2584	0	0	1	1.433			1	0	0	1	0	1	1	1	5306
226473_at	CBX2	chromobox homolog 2	1.0673	2.09551	3.4205	0.0006	0.0016	1	1.7093			1	0	0	1	0	1			84733
201735_s_at	CLCN3	chloride channel 3	1.0668	2.09478	6.7168	0	0	1	1.7782			1	0	0	1	0	1	1		1182
210009_s_at	GOSR2	golgi SNAP receptor complex member 2	1.0663	2.09406	3.3615	0.0008	0.002	1	1.8953			1	0	0	1	0	1	1		9570
204678_s_at	KCNK1	potassium channel, subfamily K, member 1	1.065	2.09217	3.2038	0.0014	0.0033	1	1.7824			1	0	0	1	0	1			3775
211013_x_at	PML	promyelocytic leukemia	1.0647	2.09173	5.4429	0	0	1			1.184	0	0	1	1	0	1			5371
206999_at	IL12RB2	interleukin 12 receptor, beta 2	1.064	2.09072	2.2801	0.0226	0.0398	1			1.333	0	0	1	1	0	1			3595
225402_at	TP53RK	TP53 regulating kinase	1.0625	2.08855	3.3182	0.0009	0.0023	1	1.8992			1	0	0	1	0	1			112858
223289_s_at	USP38	ubiquitin specific peptidase 38	1.0625	2.08855	3.2071	0.0013	0.0032	1	1.9107			1	0	0	1	0	1			84640
209925_at	OCLN	occludin	1.0604	2.08551	3.103	0.0019	0.0045	1	1.696			1	0	0	1	0	1			100506658
205129_at	NPM3	nucleophosmin/nucleoplasmin 3	1.0602	2.08522	8.0676	0	0	1			1.379	0	0	1	1	0	1			10360
230504_at	CEACAM19	carcinoembryonic antigen-related cell adhesion molecule 19	1.0598	2.08464	4.2853	0	0.0001	1	1.5705			1	0	0	1	0	1			56971
234305_s_at	GSDMC	gasdermin C	1.0592	2.08378	9.3041	0	0	1	1.0286			1	0	0	1	0	1			56169
238638_at	SLC37A2	solute carrier family 37 (glycerol-3-phosphate transporter), member 2	1.0591	2.08363	2.2706	0.0232	0.0406	1	1.9222			1	0	0	1	0	1			219855
206991_s_at	CCR5	chemokine (C-C motif) receptor 5	1.0543	2.07671	6.4258	0	0	1			1.035	0	0	1	1	0	1			1234
204174_at	ALOX5AP	arachidonate 5-lipoxygenase-activating protein	1.054	2.07628	3.5497	0.0004	0.001	1			1.781	0	0	1	1	0	1			241
1554010_at	NDST1	N-deacetylase/N-sulfotransferase (heparan glucosaminyl) 1	1.0536	2.0757	9.5984	0	0	1			1.379	0	0	1	1	0	1			3340
204632_at	RPS6KA4	ribosomal protein S6 kinase, 90kDa, polypeptide 4	1.0529	2.0747	16.9564	0	0	1	1.1635			1	0	0	1	0	1			8986
205194_at	PSPH	phosphoserine phosphatase	1.0518	2.07311	3.1018	0.0019	0.0045	1		1.1062		0	1	0	1	0	1	1		5723
204205_at	APOBEC3G	apolipoprotein B mRNA editing enzyme, catalytic polypeptide-like 3G	1.0501	2.07067	5.4841	0	0	1			1.541	0	0	1	1	0	1			60489
203777_s_at	RPS6KB2	ribosomal protein S6 kinase, 70kDa, polypeptide 2	1.0499	2.07039	6.258	0	0	1			1.067	0	0	1	1	0	1			6199
203175_at	RHOG	ras homolog gene family, member G (rho G)	1.0498	2.07024	5.3252	0	0	1	1.4436			1	0	0	1	0	1			391
208813_at	GOT1	glutamic-oxaloacetic transaminase 1, soluble (aspartate aminotransferase 1)	1.0492	2.06938	7.4446	0	0	1			1.195	0	0	1	1	0	1	1	-1	2805
202693_s_at	STK17A	serine/threonine kinase 17a	1.0484	2.06823	9.2628	0	0	1	1.2327			1	0	0	1	0	1	1		9263
223594_at	TMEM117	transmembrane protein 117	1.0482	2.06795	14.5419	0	0	1	1.1953			1	0	0	1	0	1			84216
226570_at	NA	NA	1.0478	2.06737	8.5853	0	0	1			1.264	0	0	1	1	0	1			NA
204300_at	PET112	PET112 homolog (yeast)	1.0464	2.06537	6.9675	0	0	1			1.344	0	0	1	1	0	1			5188
238333_s_at	SPRN	shadow of prion protein homolog (zebrafish)	1.0463	2.06523	3.3953	0.0007	0.0017	1	2.3785			1	0	0	1	0	1			503542
226220_at	METTL9	methyltransferase like 9	1.0455	2.06408	6.4349	0	0	1			1.289	0	0	1	1	0	1			51108
229337_at	USP2	ubiquitin specific peptidase 2	1.0451	2.06351	2.5118	0.012	0.023	1	1.8758			1	0	0	1	0	1			9099
219856_at	C1orf116	chromosome 1 open reading frame 116	1.0441	2.06208	2.6903	0.0071	0.0145	1	1.8032			1	0	0	1	0	1			79098
219259_at	SEMA4A	sema domain, immunoglobulin domain (Ig), transmembrane domain (TM) and short cytoplasmic domain, (semaphorin) 4A	1.0435	2.06122	18.1224	0	0	1	1.0976			1	0	0	1	0	1			64218
203785_s_at	DDX28	DEAD (Asp-Glu-Ala-Asp) box polypeptide 28	1.0431	2.06065	4.7801	0	0	1	1.1763			1	0	0	1	0	1			55794
223302_s_at	ZNF655	zinc finger protein 655	1.0403	2.05666	12.0537	0	0	1	1.2265			1	0	0	1	0	1			79027
203894_at	TUBG2	tubulin, gamma 2	1.04	2.05623	3.4672	0.0005	0.0014	1	1.6041			1	0	0	1	0	1			27175
212432_at	GRPEL1	GrpE-like 1, mitochondrial (E. coli)	1.0398	2.05594	5.6667	0	0	1	1.406			1	0	0	1	0	1	1		80273
204693_at	CDC42EP1	CDC42 effector protein (Rho GTPase binding) 1	1.0395	2.05552	6.5888	0	0	1	1.275			1	0	0	1	0	1			11135
202740_at	NA	NA	1.0368	2.05167	17.264	0	0	1	1.0635			1	0	0	1	0	1			NA
218497_s_at	RNASEH1	ribonuclease H1	1.0351	2.04926	4.4461	0	0	1	1.5898			1	0	0	1	0	1	1	1	246243
212834_at	DDX52	DEAD (Asp-Glu-Ala-Asp) box polypeptide 52	1.0343	2.04812	3.537	0.0004	0.0011	1	1.6508			1	0	0	1	0	1			11056
201118_at	PGD	phosphogluconate dehydrogenase	1.0341	2.04784	7.5276	0	0	1			1.199	0	0	1	1	0	1	1		5226
209520_s_at	NCBP1	nuclear cap binding protein subunit 1, 80kDa	1.0333	2.0467	4.312	0	0.0001	1	1.384			1	0	0	1	0	1			4686
213076_at	ITPKC	inositol-trisphosphate 3-kinase C	1.0319	2.04472	5.459	0	0	1	1.406			1	0	0	1	0	1			80271
221328_at	CLDN17	claudin 17	1.031	2.04344	3.1403	0.0017	0.004	1		1.1338		0	1	0	1	0	1			26285
206857_s_at	FKBP1B	FK506 binding protein 1B, 12.6 kDa	1.0297	2.0416	4.1378	0	0.0001	1	1.7312			1	0	0	1	0	1			2281
210056_at	RND1	Rho family GTPase 1	1.0287	2.04019	3.381	0.0007	0.0018	1			1.025	0	0	1	1	0	1			27289
227133_at	FAM199X	family with sequence similarity 199, X-linked	1.0274	2.03835	16.174	0	0	1			1.015	0	0	1	1	0	1			139231
211977_at	GPR107	G protein-coupled receptor 107	1.025	2.03496	7.6106	0	0	1	1.3161			1	0	0	1	0	1			57720
218219_s_at	LANCL2	LanC lantibiotic synthetase component C-like 2 (bacterial)	1.0231	2.03228	7.4724	0	0	1	1.3219			1	0	0	1	0	1	1		55915
221843_s_at	KIAA1609	KIAA1609	1.0184	2.02567	4.4465	0	0	1	1.4542			1	0	0	1	0	1	1		57707
218802_at	CCDC109B	coiled-coil domain containing 109B	1.0177	2.02469	10.7786	0	0	1			1.078	0	0	1	1	0	1			55013
206978_at	CCR2	chemokine (C-C motif) receptor 2	1.0167	2.02329	7.2537	0	0	1			1.247	0	0	1	1	0	1			729230
220724_at	CWH43	cell wall biogenesis 43 C-terminal homolog (S. cerevisiae)	1.0158	2.02202	23.8263	0	0	1	1.0566			1	0	0	1	0	1	1		80157
228824_s_at	PTGR1	prostaglandin reductase 1	1.0148	2.02062	4.4425	0	0	1	1.4489			1	0	0	1	0	1			22949
202415_s_at	HSPBP1	HSPA (heat shock 70kDa) binding protein, cytoplasmic cochaperone 1	1.0139	2.01936	3.7639	0.0002	0.0005	1	1.5753			1	0	0	1	0	1			23640
219402_s_at	DERL1	Der1-like domain family, member 1	1.0138	2.01922	25.7463	0	0	1	1.0772			1	0	0	1	0	1		1	79139
226437_at	YIF1B	Yip1 interacting factor homolog B (S. cerevisiae)	1.0135	2.0188	8.5283	0	0	1			1.164	0	0	1	1	0	1			90522
205479_s_at	PLAU	plasminogen activator, urokinase	1.0131	2.01824	9.5909	0	0	1	1.189			1	0	0	1	0	1			5328
209373_at	MALL	mal, T-cell differentiation protein-like	1.0123	2.01712	10.8944	0	0	1	1.2016			1	0	0	1	0	1	1		7851
212141_at	MCM4	minichromosome maintenance complex component 4	1.0121	2.01684	11.226	0	0	1			1.193	0	0	1	1	0	1			4173
228542_at	MRS2	MRS2 magnesium homeostasis factor homolog (S. cerevisiae)	1.012	2.0167	6.8295	0	0	1	1.275			1	0	0	1	0	1		1	57380
223452_s_at	ATL3	atlastin GTPase 3	1.0092	2.01279	6.9306	0	0	1	1.3161			1	0	0	1	0	1			25923
202315_s_at	BCR	breakpoint cluster region	1.0083	2.01154	4.0265	0.0001	0.0002	1	1.5558			1	0	0	1	0	1	1		613
1554807_a_at	SPIRE1	spire homolog 1 (Drosophila)	1.0075	2.01042	2.3069	0.0211	0.0374	1	1.9782			1	0	0	1	0	1			56907
230860_at	CEP19	centrosomal protein 19kDa	1.0067	2.00931	5.3926	0	0	1	1.3219			1	0	0	1	0	1			84984
223413_s_at	LYAR	Ly1 antibody reactive homolog (mouse)	1.004	2.00555	5.2658	0	0	1	1.406			1	0	0	1	0	1			55646
200903_s_at	AHCY	adenosylhomocysteinase	1.0025	2.00347	25.3845	0	0	1			1.134	0	0	1	1	0	1			191
39891_at	ZNF710	zinc finger protein 710	1.0016	2.00222	2.9783	0.0029	0.0065	1	1.8639			1	0	0	1	0	1			374655
223100_s_at	NUDT5	nudix (nucleoside diphosphate linked moiety X)-type motif 5	1.0006	2.00083	10.7121	0	0	1	1.1763			1	0	0	1	0	1			11164
201201_at	CSTB	cystatin B (stefin B)	1.0005	2.00069	13.2113	0	0	1			1.18	0	0	1	1	0	1	1		1476
202166_s_at	PPP1R2	protein phosphatase 1, regulatory (inhibitor) subunit 2	1.0004	2.00055	4.4271	0	0	1	1.585			1	0	0	1	0	1	1		5504
204688_at	SGCE	sarcoglycan, epsilon	-1.0007	-2.00097	-8.9153	0	0	-1	-1.189			-1	0	0	0	1	1			8910
209897_s_at	SLIT2	slit homolog 2 (Drosophila)	-1.0021	-2.00291	-3.2167	0.0013	0.0031	-1	-1.5993			-1	0	0	0	1	1			9353
227417_at	MOSC2	MOCO sulphurase C-terminal domain containing 2	-1.0031	-2.0043	-3.4747	0.0005	0.0013	-1	-1.5607			-1	0	0	0	1	1			54996
232145_at	C2orf68	chromosome 2 open reading frame 68	-1.0032	-2.00444	-4.2342	0	0.0001	-1	-1.5059			-1	0	0	0	1	1	-1		388969
224184_s_at	BOC	Boc homolog (mouse)	-1.0035	-2.00486	-6.5734	0	0	-1			-1.199	0	0	-1	0	1	1			91653
227816_at	NTN1	netrin 1	-1.0047	-2.00653	-14.9572	0	0	-1	-1.0144			-1	0	0	0	1	1			9423
220559_at	EN1	engrailed homeobox 1	-1.006	-2.00834	-13.9035	0	0	-1			-1.182	0	0	-1	0	1	1			2019
202350_s_at	MATN2	matrilin 2	-1.0091	-2.01266	-13.0643	0	0	-1			-1.162	0	0	-1	0	1	1	-1		4147
221988_at	C19orf42	chromosome 19 open reading frame 42	-1.0127	-2.01768	-4.3465	0	0	-1			-1.209	0	0	-1	0	1	1			79086
225381_at	MIR100HG	mir-100-let-7a-2 cluster host gene (non-protein coding)	-1.013	-2.0181	-7.9689	0	0	-1			-1.417	0	0	-1	0	1	1			399959
237107_at	PRKRA	protein kinase, interferon-inducible double stranded RNA dependent activator	-1.0144	-2.02006	-13.7175	0	0	-1	-1.0286			-1	0	0	0	1	1			8575
201737_s_at	39512	membrane-associated ring finger (C3HC4) 6	-1.0155	-2.0216	-4.641	0	0	-1	-1.406			-1	0	0	0	1	1			10299
228905_at	PCM1	pericentriolar material 1	-1.0168	-2.02343	-5.6587	0	0	-1			-1.066	0	0	-1	0	1	1			5108
207283_at	RPL23AP32	ribosomal protein L23a pseudogene 32	-1.0172	-2.02399	-3.6047	0.0003	0.0008	-1	-1.5945			-1	0	0	0	1	1			56969
228392_at	ZNF302	zinc finger protein 302	-1.018	-2.02511	-5.3285	0	0	-1	-1.2079			-1	0	0	0	1	1	-1		55900
203929_s_at	MAPT	microtubule-associated protein tau	-1.0185	-2.02581	-3.1466	0.0017	0.0039	-1	-1.7181			-1	0	0	0	1	1	-1		4137
221921_s_at	CADM3	cell adhesion molecule 3	-1.0191	-2.02665	-2.6576	0.0079	0.0158	-1	-1.6871			-1	0	0	0	1	1			57863
224881_at	VKORC1L1	vitamin K epoxide reductase complex, subunit 1-like 1	-1.0204	-2.02848	-14.953	0	0	-1			-1.167	0	0	-1	0	1	1			154807
203571_s_at	C10orf116	chromosome 10 open reading frame 116	-1.0233	-2.03256	-21.2293	0	0	-1			-1.034	0	0	-1	0	1	1		-1	10974
205765_at	CYP3A5	cytochrome P450, family 3, subfamily A, polypeptide 5	-1.0239	-2.03341	-3.6171	0.0003	0.0008	-1			-1.138	0	0	-1	0	1	1	-1		1577
242056_at	TRIM45	tripartite motif containing 45	-1.0245	-2.03425	-12.1133	0	0	-1	-1.0072			-1	0	0	0	1	1		-1	80263
203335_at	PHYH	phytanoyl-CoA 2-hydroxylase	-1.0266	-2.03722	-26.5029	0	0	-1	-1.0356			-1	0	0	0	1	1	-1		5264
230475_at	C15orf59	chromosome 15 open reading frame 59	-1.0273	-2.03821	-7.0872	0	0	-1			-1.321	0	0	-1	0	1	1			388135
1557953_at	ZKSCAN1	zinc finger with KRAB and SCAN domains 1	-1.0282	-2.03948	-4.3105	0	0.0001	-1	-1.669			-1	0	0	0	1	1			7586
210078_s_at	KCNAB1	potassium voltage-gated channel, shaker-related subfamily, beta member 1	-1.0296	-2.04146	-4.0863	0	0.0001	-1	-1.4436			-1	0	0	0	1	1			7881
228480_at	VAPA	VAMP (vesicle-associated membrane protein)-associated protein A, 33kDa	-1.0297	-2.0416	-3.9731	0.0001	0.0002	-1			-1.078	0	0	-1	0	1	1			9218
226985_at	FGD5	FYVE, RhoGEF and PH domain containing 5	-1.0327	-2.04585	-12.9889	0	0	-1	-1.144			-1	0	0	0	1	1			152273
238018_at	FAM150B	family with sequence similarity 150, member B	-1.033	-2.04627	-4.1902	0	0.0001	-1	-1.4906			-1	0	0	0	1	1			285016
202071_at	SDC4	syndecan 4	-1.0333	-2.0467	-14.1469	0	0	-1			-1.168	0	0	-1	0	1	1	-1		6385
223494_at	MGEA5	meningioma expressed antigen 5 (hyaluronidase)	-1.0346	-2.04855	-16.5398	0	0	-1	-1.0566			-1	0	0	0	1	1			10724
204894_s_at	AOC3	amine oxidase, copper containing 3 (vascular adhesion protein 1)	-1.0361	-2.05068	-10.3545	0	0	-1	-1.1953			-1	0	0	0	1	1			8639
227298_at	FLJ37798	hypothetical LOC401264	-1.0369	-2.05181	-5.3398	0	0	-1	-1.4005			-1	0	0	0	1	1			401264
244443_at	CHD2	chromodomain helicase DNA binding protein 2	-1.0381	-2.05352	-5.4434	0	0	-1			-1.219	0	0	-1	0	1	1			1106
227401_at	IL17D	interleukin 17D	-1.0397	-2.0558	-7.2808	0	0	-1	-1.189			-1	0	0	0	1	1			53342
210762_s_at	DLC1	deleted in liver cancer 1	-1.0432	-2.06079	-5.3457	0	0	-1	-1.4276			-1	0	0	0	1	1			10395
227892_at	PRKAA2	protein kinase, AMP-activated, alpha 2 catalytic subunit	-1.0437	-2.06151	-8.079	0	0	-1	-2.0426			-1	0	0	0	1	1			5563
222394_at	PDCD6IP	programmed cell death 6 interacting protein	-1.0438	-2.06165	-6.4527	0	0	-1			-1.434	0	0	-1	0	1	1			10015
213122_at	TSPYL5	TSPY-like 5	-1.044	-2.06194	-20.5891	0	0	-1	-1.0215			-1	0	0	0	1	1			85453
238736_at	REV3L	REV3-like, catalytic subunit of DNA polymerase zeta (yeast)	-1.0447	-2.06294	-4.7214	0	0	-1	-1.3161			-1	0	0	0	1	1			5980
235432_at	NPHP3	nephronophthisis 3 (adolescent)	-1.0486	-2.06852	-6.8832	0	0	-1	-1.3561			-1	0	0	0	1	1			27031
235301_at	KIAA1324L	KIAA1324-like	-1.0486	-2.06852	-3.9234	0.0001	0.0003	-1	-1.5945			-1	0	0	0	1	1			222223
239132_at	NOS1	nitric oxide synthase 1 (neuronal)	-1.0523	-2.07383	-7.8852	0	0	-1			-1.407	0	0	-1	0	1	1			4842
228528_at	NA	NA	-1.0524	-2.07398	-5.5204	0	0	-1			-1.159	0	0	-1	0	1	1			NA
228600_x_at	C7orf46	chromosome 7 open reading frame 46	-1.0525	-2.07412	-8.0422	0	0	-1			-1.205	0	0	-1	0	1	1			340277
242146_at	SNRPA1	small nuclear ribonucleoprotein polypeptide A'	-1.053	-2.07484	-7.7283	0	0	-1	-1.4114			-1	0	0	0	1	1			6627
211538_s_at	HSPA2	heat shock 70kDa protein 2	-1.0533	-2.07527	-7.5669	0	0	-1			-1.21	0	0	-1	0	1	1			3306
212226_s_at	PPAP2B	phosphatidic acid phosphatase type 2B	-1.0533	-2.07527	-5.7808	0	0	-1	-1.3785			-1	0	0	0	1	1			8613
1557081_at	RBM25	RNA binding motif protein 25	-1.0539	-2.07613	-2.9231	0.0035	0.0076	-1			-1.261	0	0	-1	0	1	1			58517
212980_at	USP34	ubiquitin specific peptidase 34	-1.0552	-2.07801	-4.3299	0	0.0001	-1			-1.406	0	0	-1	0	1	1	-1		9736
1552733_at	KLHDC1	kelch domain containing 1	-1.0558	-2.07887	-13.1579	0	0	-1			-1.135	0	0	-1	0	1	1			122773
205882_x_at	ADD3	adducin 3 (gamma)	-1.0564	-2.07974	-3.2713	0.0011	0.0026	-1	-1.5008			-1	0	0	0	1	1			120
222810_s_at	RASAL2	RAS protein activator like 2	-1.0572	-2.08089	-10.9625	0	0	-1			-1.047	0	0	-1	0	1	1			9462
214723_x_at	ANKRD36	ankyrin repeat domain 36	-1.0611	-2.08652	-9.2938	0	0	-1			-1.166	0	0	-1	0	1	1	-1		375248
206204_at	GRB14	growth factor receptor-bound protein 14	-1.0613	-2.08681	-3.4716	0.0005	0.0013	-1	-1.696			-1	0	0	0	1	1			2888
205066_s_at	ENPP1	ectonucleotide pyrophosphatase/phosphodiesterase 1	-1.0645	-2.09144	-4.8118	0	0	-1	-1.3391			-1	0	0	0	1	1			5167
214607_at	PAK3	p21 protein (Cdc42/Rac)-activated kinase 3	-1.0651	-2.09231	-3.0811	0.0021	0.0048	-1			-1.003	0	0	-1	0	1	1			5063
228630_at	ZNF84	zinc finger protein 84	-1.066	-2.09362	-14.8833	0	0	-1			-1.301	0	0	-1	0	1	1			7637
219263_at	RNF128	ring finger protein 128	-1.0671	-2.09522	-10.8206	0	0	-1	-1.2327			-1	0	0	0	1	1	-1	-1	79589
205803_s_at	TRPC1	transient receptor potential cation channel, subfamily C, member 1	-1.0687	-2.09754	-5.3901	0	0	-1			-1.174	0	0	-1	0	1	1	-1		7220
217025_s_at	DBN1	drebrin 1	-1.0706	-2.10031	-7.7062	0	0	-1	-1.2203			-1	0	0	0	1	1			1627
230388_s_at	LOC644246	hypothetical LOC644246	-1.0716	-2.10176	-10.1236	0	0	-1	-1.0144			-1	0	0	0	1	1			644246
219871_at	FLJ13197	hypothetical FLJ13197	-1.0754	-2.10731	-2.5304	0.0114	0.022	-1			-1.444	0	0	-1	0	1	1		-1	79667
218730_s_at	OGN	osteoglycin	-1.0785	-2.11184	-3.7779	0.0002	0.0005	-1	-1.6276			-1	0	0	0	1	1			4969
237591_at	LINC00173	long intergenic non-protein coding RNA 173	-1.0814	-2.11609	-17.7512	0	0	-1			-1.21	0	0	-1	0	1	1			100287569
202723_s_at	FOXO1	forkhead box O1	-1.0839	-2.11976	-5.2588	0	0	-1	-1.5261			-1	0	0	0	1	1			2308
211110_s_at	AR	androgen receptor	-1.0845	-2.12064	-4.6802	0	0	-1			-1.081	0	0	-1	0	1	1			367
1554250_s_at	TRIM73	tripartite motif containing 73	-1.0857	-2.12241	-12.3237	0	0	-1	-1.1699			-1	0	0	0	1	1			375593
211998_at	H3F3B	H3 histone, family 3B (H3.3B)	-1.087	-2.12432	-6.5073	0	0	-1		-1.166		0	-1	0	0	1	1			3021
222880_at	AKT3	v-akt murine thymoma viral oncogene homolog 3 (protein kinase B, gamma)	-1.0878	-2.1255	-3.4636	0.0005	0.0014	-1	-1.7225			-1	0	0	0	1	1			10000
243041_s_at	NA	NA	-1.0899	-2.12859	-5.3803	0	0	-1	-1.4168			-1	0	0	0	1	1			NA
213849_s_at	PPP2R2B	protein phosphatase 2, regulatory subunit B, beta	-1.0902	-2.12904	-11.191	0	0	-1	-1.257			-1	0	0	0	1	1			5521
205051_s_at	KIT	v-kit Hardy-Zuckerman 4 feline sarcoma viral oncogene homolog	-1.0909	-2.13007	-6.2039	0	0	-1			-1.571	0	0	-1	0	1	1			3815
205525_at	CALD1	caldesmon 1	-1.0915	-2.13095	-7.4917	0	0	-1			-1.109	0	0	-1	0	1	1			800
219778_at	ZFPM2	zinc finger protein, multitype 2	-1.092	-2.13169	-8.5315	0	0	-1	-1.3219			-1	0	0	0	1	1			23414
227405_s_at	FZD8	frizzled family receptor 8	-1.0943	-2.13509	-5.9851	0	0	-1			-1.265	0	0	-1	0	1	1			8325
218574_s_at	LMCD1	LIM and cysteine-rich domains 1	-1.0957	-2.13717	-4.4558	0	0	-1	-1.5558			-1	0	0	0	1	1			29995
231936_at	HOXC9	homeobox C9	-1.096	-2.13761	-4.3725	0	0	-1	-1.4383			-1	0	0	0	1	1			3225
224518_s_at	ZNF559	zinc finger protein 559	-1.096	-2.13761	-4.2082	0	0.0001	-1			-1.29	0	0	-1	0	1	1			84527
219615_s_at	KCNK5	potassium channel, subfamily K, member 5	-1.0969	-2.13895	-3.331	0.0009	0.0022	-1	-1.7225			-1	0	0	0	1	1		-1	8645
215355_at	POU2F3	POU class 2 homeobox 3	-1.0985	-2.14132	-6.9442	0	0	-1	-1.3618			-1	0	0	0	1	1	-1		25833
221016_s_at	TCF7L1	transcription factor 7-like 1 (T-cell specific, HMG-box)	-1.0985	-2.14132	-4.3126	0	0.0001	-1	-1.6041			-1	0	0	0	1	1			83439
219407_s_at	LAMC3	laminin, gamma 3	-1.0997	-2.1431	-9.7353	0	0	-1	-1.3618			-1	0	0	0	1	1		-1	10319
213974_at	ADAMTSL3	ADAMTS-like 3	-1.0998	-2.14325	-6.3815	0	0	-1			-1.491	0	0	-1	0	1	1	-1		57188
222456_s_at	LIMA1	LIM domain and actin binding 1	-1.1002	-2.14384	-6.3827	0	0	-1	-1.406			-1	0	0	0	1	1			51474
235023_at	VPS13C	vacuolar protein sorting 13 homolog C (S. cerevisiae)	-1.1009	-2.14488	-12.2098	0	0	-1	-1.2449			-1	0	0	0	1	1			54832
221207_s_at	NBEA	neurobeachin	-1.1014	-2.14563	-3.998	0.0001	0.0002	-1	-1.5705			-1	0	0	0	1	1			26960
213693_s_at	MUC1	mucin 1, cell surface associated	-1.1028	-2.14771	-4.3803	0	0	-1	-1.5558			-1	0	0	0	1	1			4582
227649_s_at	SRGAP2	SLIT-ROBO Rho GTPase activating protein 2	-1.109	-2.15696	-17.7242	0	0	-1			-1.295	0	0	-1	0	1	1	-1		23380
204570_at	COX7A1	cytochrome c oxidase subunit VIIa polypeptide 1 (muscle)	-1.1091	-2.15711	-4.921	0	0	-1	-1.4647			-1	0	0	0	1	1			1346
1553211_at	ANKFN1	ankyrin-repeat and fibronectin type III domain containing 1	-1.1096	-2.15786	-2.8433	0.0045	0.0096	-1		-1.2552		0	-1	0	0	1	1			162282
227176_at	SLC2A13	solute carrier family 2 (facilitated glucose transporter), member 13	-1.1102	-2.15876	-9.3812	0	0	-1			-1.386	0	0	-1	0	1	1			114134
227236_at	TSPAN2	tetraspanin 2	-1.1153	-2.1664	-13.6169	0	0	-1			-1.039	0	0	-1	0	1	1			10100
213611_at	AQP5	aquaporin 5	-1.1163	-2.1679	-2.7146	0.0066	0.0136	-1	-1.9069			-1	0	0	0	1	1			362
1555363_s_at	LOC284440	hypothetical LOC284440	-1.1175	-2.16971	-4.1574	0	0.0001	-1	-1.757			-1	0	0	0	1	1			284440
231270_at	CA13	carbonic anhydrase XIII	-1.1177	-2.17001	-15.0785	0	0	-1	-1.269			-1	0	0	0	1	1			377677
209173_at	AGR2	anterior gradient homolog 2 (Xenopus laevis)	-1.1193	-2.17242	-4.447	0	0	-1	-1.6871			-1	0	0	0	1	1			10551
228727_at	ANXA11	annexin A11	-1.1199	-2.17332	-3.4174	0.0006	0.0016	-1	-1.0496			-1	0	0	0	1	1			311
223227_at	BBS2	Bardet-Biedl syndrome 2	-1.1204	-2.17407	-8.0416	0	0	-1			-1.459	0	0	-1	0	1	1			583
230472_at	IRX1	iroquois homeobox 1	-1.1213	-2.17543	-5.3624	0	0	-1			-1.327	0	0	-1	0	1	1			79192
1557289_s_at	GTF2IRD2	GTF2I repeat domain containing 2	-1.1217	-2.17603	-14.0285	0	0	-1			-1.072	0	0	-1	0	1	1			84163
205931_s_at	CREB5	cAMP responsive element binding protein 5	-1.1222	-2.17679	-3.0523	0.0023	0.0052	-1	-1.7698			-1	0	0	0	1	1		-1	9586
230964_at	FREM2	FRAS1 related extracellular matrix protein 2	-1.1228	-2.17769	-2.6961	0.007	0.0143	-1	-2.3219			-1	0	0	0	1	1			341640
239785_at	DZIP1L	DAZ interacting protein 1-like	-1.1235	-2.17875	-3.4858	0.0005	0.0013	-1			-1.153	0	0	-1	0	1	1			199221
206167_s_at	ARHGAP6	Rho GTPase activating protein 6	-1.1238	-2.1792	-7.2851	0	0	-1	-1.3951			-1	0	0	0	1	1			395
214682_at	NA	NA	-1.1242	-2.17981	-9.566	0	0	-1			-1.314	0	0	-1	0	1	1	-1		NA
209343_at	EFHD1	EF-hand domain family, member D1	-1.1245	-2.18026	-11.2643	0	0	-1			-1.646	0	0	-1	0	1	1			80303
231987_at	MIR143HG	MIR143 host gene (non-protein coding)	-1.1248	-2.18071	-7.0007	0	0	-1	-1.433			-1	0	0	0	1	1			728264
203151_at	MAP1A	microtubule-associated protein 1A	-1.1303	-2.18904	-9.7367	0	0	-1	-1.3391			-1	0	0	0	1	1			4130
209737_at	MAGI2	membrane associated guanylate kinase, WW and PDZ domain containing 2	-1.1316	-2.19102	-8.3563	0	0	-1	-1.2016			-1	0	0	0	1	1			9863
214890_s_at	FAM149A	family with sequence similarity 149, member A	-1.1331	-2.1933	-7.1493	0	0	-1	-1.4276			-1	0	0	0	1	1			25854
232267_at	GPR133	G protein-coupled receptor 133	-1.1332	-2.19345	-6.1236	0	0	-1	-1.4906			-1	0	0	0	1	1			283383
212741_at	MAOA	monoamine oxidase A	-1.1336	-2.19406	-6.8293	0	0	-1			-1.597	0	0	-1	0	1	1	-1		4128
227809_at	ZC3H6	zinc finger CCCH-type containing 6	-1.1338	-2.19436	-13.3519	0	0	-1			-1.273	0	0	-1	0	1	1			376940
215028_at	SEMA6A	sema domain, transmembrane domain (TM), and cytoplasmic domain, (semaphorin) 6A	-1.1352	-2.19649	-6.321	0	0	-1	-1.373			-1	0	0	0	1	1			57556
207957_s_at	PRKCB	protein kinase C, beta	-1.1396	-2.2032	-3.5421	0.0004	0.0011	-1	-1.5558			-1	0	0	0	1	1	-1	1	5579
235382_at	AQPEP	laeverin	-1.1402	-2.20412	-4.9566	0	0	-1	-1.5656			-1	0	0	0	1	1			206338
226281_at	DNER	delta/notch-like EGF repeat containing	-1.1411	-2.20549	-3.7237	0.0002	0.0006	-1	-1.5945			-1	0	0	0	1	1			92737
229092_at	NR2F2	nuclear receptor subfamily 2, group F, member 2	-1.1436	-2.20932	-6.5839	0	0	-1	-1.2327			-1	0	0	0	1	1			7026
235182_at	ISM1	isthmin 1 homolog (zebrafish)	-1.1443	-2.21039	-8.6576	0	0	-1			-1.274	0	0	-1	0	1	1			140862
229302_at	TMEM178	transmembrane protein 178	-1.1478	-2.21576	-5.1481	0	0	-1	-1.6135			-1	0	0	0	1	1			130733
205593_s_at	PDE9A	phosphodiesterase 9A	-1.1506	-2.22006	-3.1117	0.0019	0.0043	-1	-1.926			-1	0	0	0	1	1			5152
203240_at	FCGBP	Fc fragment of IgG binding protein	-1.1519	-2.22206	-4.3021	0	0.0001	-1		-1.1636		0	-1	0	0	1	1			8857
230573_at	SGK2	serum/glucocorticoid regulated kinase 2	-1.1528	-2.22345	-2.2595	0.0239	0.0416	-1	-2.3868			-1	0	0	0	1	1			10110
230087_at	PRIMA1	proline rich membrane anchor 1	-1.1542	-2.22561	-9.5563	0	0	-1	-1.3618			-1	0	0	0	1	1			145270
228057_at	DDIT4L	DNA-damage-inducible transcript 4-like	-1.1555	-2.22762	-2.4257	0.0153	0.0283	-1	-2.1309			-1	0	0	0	1	1			115265
227342_s_at	MYEOV	myeloma overexpressed (in a subset of t(11;14) positive multiple myelomas)	-1.1627	-2.23876	-2.2518	0.0243	0.0424	-1	-2.6645			-1	0	0	0	1	1			26579
227370_at	FAM171B	family with sequence similarity 171, member B	-1.1694	-2.24918	-11.3382	0	0	-1	-1.281			-1	0	0	0	1	1			165215
228399_at	OSR1	odd-skipped related 1 (Drosophila)	-1.1722	-2.25355	-3.4083	0.0007	0.0017	-1	-1.8639			-1	0	0	0	1	1			130497
205752_s_at	GSTM5	glutathione S-transferase mu 5	-1.1735	-2.25558	-3.2644	0.0011	0.0027	-1	-1.9819			-1	0	0	0	1	1		-1	2949
212099_at	RHOB	ras homolog gene family, member B	-1.1779	-2.26247	-5.3662	0	0	-1			-1.687	0	0	-1	0	1	1	-1		388
219602_s_at	PIEZO2	piezo-type mechanosensitive ion channel component 2	-1.18	-2.26577	-3.9963	0.0001	0.0002	-1	-1.8359			-1	0	0	0	1	1			63895
226367_at	KDM5A	lysine (K)-specific demethylase 5A	-1.1817	-2.26844	-7.0639	0	0	-1			-1.106	0	0	-1	0	1	1			5927
209242_at	PEG3	paternally expressed 3	-1.187	-2.27679	-7.6735	0	0	-1	-1.2265			-1	0	0	0	1	1			5178
238481_at	MGP	matrix Gla protein	-1.1873	-2.27726	-10.7943	0	0	-1			-1.126	0	0	-1	0	1	1			4256
208978_at	CRIP2	cysteine-rich protein 2	-1.192	-2.28469	-5.6559	0	0	-1	-1.5705			-1	0	0	0	1	1			1397
205776_at	FMO5	flavin containing monooxygenase 5	-1.192	-2.28469	-8.4475	0	0	-1	-1.6323			-1	0	0	0	1	1			2330
35147_at	MCF2L	MCF.2 cell line derived transforming sequence-like	-1.1921	-2.28485	-8.0389	0	0	-1			-1.142	0	0	-1	0	1	1			23263
228943_at	MAP6	microtubule-associated protein 6	-1.1969	-2.29247	-2.3759	0.0175	0.0319	-1	-2.8237			-1	0	0	0	1	1			4135
228132_at	ABLIM2	actin binding LIM protein family, member 2	-1.1975	-2.29342	-2.8731	0.0041	0.0088	-1	-2.2048			-1	0	0	0	1	1			84448
225656_at	EFHC1	EF-hand domain (C-terminal) containing 1	-1.1987	-2.29533	-7.0803	0	0	-1	-1.6276			-1	0	0	0	1	1	-1		114327
238868_at	UACA	uveal autoantigen with coiled-coil domains and ankyrin repeats	-1.199	-2.2958	-8.3224	0	0	-1	-1.3277			-1	0	0	0	1	1			55075
217276_x_at	SERHL2	serine hydrolase-like 2	-1.2002	-2.29772	-11.0296	0	0	-1			-1.141	0	0	-1	0	1	1			253190
231235_at	NKTR	natural killer-tumor recognition sequence	-1.201	-2.29899	-3.0994	0.0019	0.0045	-1			-1.799	0	0	-1	0	1	1			4820
232138_at	MBNL2	muscleblind-like 2 (Drosophila)	-1.2061	-2.30713	-9.2242	0	0	-1	-1.406			-1	0	0	0	1	1			10150
203872_at	ACTA1	actin, alpha 1, skeletal muscle	-1.2114	-2.31562	-3.9374	0.0001	0.0002	-1		-1.0759		0	-1	0	0	1	1			58
208383_s_at	PCK1	phosphoenolpyruvate carboxykinase 1 (soluble)	-1.2127	-2.31771	-8.6607	0	0	-1			-1.349	0	0	-1	0	1	1			5105
214434_at	HSPA12A	heat shock 70kDa protein 12A	-1.2135	-2.319	-9.8824	0	0	-1			-1.31	0	0	-1	0	1	1			259217
221561_at	SOAT1	sterol O-acyltransferase 1	-1.214	-2.3198	-3.0507	0.0023	0.0052	-1	-2.0072			-1	0	0	0	1	1			6646
213479_at	NPTX2	neuronal pentraxin II	-1.2144	-2.32044	-5.19	0	0	-1	-1.4005			-1	0	0	0	1	1			4885
229141_at	WDR33	WD repeat domain 33	-1.2148	-2.32109	-5.7714	0	0	-1			-1.291	0	0	-1	0	1	1			55339
227145_at	LOXL4	lysyl oxidase-like 4	-1.2156	-2.32237	-5.0701	0	0	-1	-1.5945			-1	0	0	0	1	1			84171
218974_at	SOBP	sine oculis binding protein homolog (Drosophila)	-1.2224	-2.33335	-3.5578	0.0004	0.001	-1	-1.8836			-1	0	0	0	1	1		-1	55084
227522_at	CMBL	carboxymethylenebutenolidase homolog (Pseudomonas)	-1.2263	-2.33966	-6.9548	0	0	-1	-1.5509			-1	0	0	0	1	1			134147
235167_at	LOC100190986	hypothetical LOC100190986	-1.2267	-2.34031	-4.5128	0	0	-1	-1.8953			-1	0	0	0	1	1			100190986
240168_at	XPO7	exportin 7	-1.2278	-2.3421	-5.5207	0	0	-1	-1.7049			-1	0	0	0	1	1			23039
1560507_at	AWAT1	acyl-CoA wax alcohol acyltransferase 1	-1.2352	-2.35414	-2.8356	0.0046	0.0098	-1	-2.3045			-1	0	0	0	1	1			158833
206941_x_at	SEMA3E	sema domain, immunoglobulin domain (Ig), short basic domain, secreted, (semaphorin) 3E	-1.2355	-2.35463	-2.3412	0.0192	0.0346	-1	-2.4087			-1	0	0	0	1	1			9723
203697_at	FRZB	frizzled-related protein	-1.2371	-2.35724	-6.2131	0	0	-1	-1.6135			-1	0	0	0	1	1			2487
235779_at	LOC284408	hypothetical LOC284408	-1.2381	-2.35888	-3.348	0.0008	0.002	-1	-1.9184			-1	0	0	0	1	1			284408
229389_at	ATG16L2	ATG16 autophagy related 16-like 2 (S. cerevisiae)	-1.2431	-2.36707	-2.6062	0.0092	0.0181	-1			-1.586	0	0	-1	0	1	1			89849
241762_at	NA	NA	-1.2481	-2.37528	-13.5573	0	0	-1			-1.011	0	0	-1	0	1	1			NA
209183_s_at	C10orf10	chromosome 10 open reading frame 10	-1.2483	-2.37561	-5.1058	0	0	-1	-1.6915			-1	0	0	0	1	1			11067
209789_at	CORO2B	coronin, actin binding protein, 2B	-1.26	-2.39496	-5.3597	0	0	-1	-1.6736			-1	0	0	0	1	1			10391
228890_at	ATOH8	atonal homolog 8 (Drosophila)	-1.2605	-2.39579	-4.4751	0	0	-1	-1.7949			-1	0	0	0	1	1			84913
227753_at	TMEM139	transmembrane protein 139	-1.2609	-2.39645	-2.6589	0.0078	0.0157	-1	-2.4647			-1	0	0	0	1	1			135932
215513_at	HYMAI	hydatidiform mole associated and imprinted (non-protein coding)	-1.2644	-2.40227	-4.0166	0.0001	0.0002	-1	-2.0461			-1	0	0	0	1	1			57061
205514_at	ZNF415	zinc finger protein 415	-1.2645	-2.40244	-6.2011	0	0	-1	-1.5261			-1	0	0	0	1	1	-1	-1	55786
205857_at	SLC18A2	solute carrier family 18 (vesicular monoamine), member 2	-1.2733	-2.41714	-10.8515	0	0	-1	-1.4594			-1	0	0	0	1	1			6571
215250_at	TMEM111	transmembrane protein 111	-1.2777	-2.42452	-2.9922	0.0028	0.0062	-1	-2.2327			-1	0	0	0	1	1			55831
239014_at	CCAR1	cell division cycle and apoptosis regulator 1	-1.2804	-2.42906	-4.538	0	0	-1			-1.89	0	0	-1	0	1	1			55749
215389_s_at	TNNT2	troponin T type 2 (cardiac)	-1.2808	-2.42974	-3.6181	0.0003	0.0008	-1	-1.8679			-1	0	0	0	1	1			7139
218934_s_at	HSPB7	heat shock 27kDa protein family, member 7 (cardiovascular)	-1.2863	-2.43902	-12.9235	0	0	-1			-1.324	0	0	-1	0	1	1			27129
227899_at	VIT	vitrin	-1.3028	-2.46707	-4.8703	0	0	-1	-1.8115			-1	0	0	0	1	1			5212
229809_at	POU6F1	POU class 6 homeobox 1	-1.3084	-2.47667	-4.0509	0.0001	0.0002	-1	-2.0144			-1	0	0	0	1	1	-1		5463
226884_at	LRRN1	leucine rich repeat neuronal 1	-1.3129	-2.4844	-3.1435	0.0017	0.0039	-1	-2.1859			-1	0	0	0	1	1			57633
213317_at	CLIC5	chloride intracellular channel 5	-1.3162	-2.49009	-4.4467	0	0	-1	-1.7782			-1	0	0	0	1	1			53405
229649_at	NRXN3	neurexin 3	-1.3199	-2.49649	-2.6207	0.0088	0.0174	-1	-2.4621			-1	0	0	0	1	1			9369
204984_at	GPC4	glypican 4	-1.3213	-2.49891	-3.3159	0.0009	0.0023	-1	-2.1243			-1	0	0	0	1	1			2239
232313_at	TMEM132C	transmembrane protein 132C	-1.322	-2.50012	-2.8332	0.0046	0.0098	-1	-2.4725			-1	0	0	0	1	1			92293
205097_at	SLC26A2	solute carrier family 26 (sulfate transporter), member 2	-1.3244	-2.50429	-2.7281	0.0064	0.0131	-1	-1.263			-1	0	0	0	1	1			1836
228547_at	NRXN1	neurexin 1	-1.3246	-2.50463	-3.3172	0.0009	0.0023	-1	-2.0531			-1	0	0	0	1	1			9378
1558569_at	LOC100131541	hypothetical LOC100131541	-1.325	-2.50533	-2.4412	0.0146	0.0273	-1	-2.3813			-1	0	0	0	1	1			100131541
244334_at	TRAM1L1	translocation associated membrane protein 1-like 1	-1.3251	-2.5055	-7.4789	0	0	-1	-1.6462			-1	0	0	0	1	1			133022
229222_at	ACSS3	acyl-CoA synthetase short-chain family member 3	-1.3451	-2.54048	-5.2686	0	0	-1	-1.8359			-1	0	0	0	1	1			79611
209581_at	PLA2G16	phospholipase A2, group XVI	-1.3479	-2.54541	-2.8728	0.0041	0.0088	-1	-1.9449			-1	0	0	0	1	1			11145
214053_at	ERBB4	v-erb-a erythroblastic leukemia viral oncogene homolog 4 (avian)	-1.363	-2.57219	-3.331	0.0009	0.0022	-1	-4.1683			-1	0	0	0	1	1			2066
1552566_at	BTBD16	BTB (POZ) domain containing 16	-1.363	-2.57219	-2.403	0.0163	0.0299	-1	-2.6531			-1	0	0	0	1	1	-1		118663
215342_s_at	RABGAP1L	RAB GTPase activating protein 1-like	-1.3847	-2.61118	-6.6136	0	0	-1			-1.788	0	0	-1	0	1	1	-1		9910
229309_at	ADRB1	adrenergic, beta-1-, receptor	-1.4119	-2.66087	-3.7846	0.0002	0.0004	-1	-2.0841			-1	0	0	0	1	1			153
228368_at	ARHGAP20	Rho GTPase activating protein 20	-1.4279	-2.69055	-3.1181	0.0018	0.0042	-1	-2.3277			-1	0	0	0	1	1			57569
232636_at	SLITRK4	SLIT and NTRK-like family, member 4	-1.442	-2.71697	-3.2715	0.0011	0.0026	-1	-2.278			-1	0	0	0	1	1			139065
235371_at	GXYLT2	glucoside xylosyltransferase 2	-1.4462	-2.72489	-3.7428	0.0002	0.0005	-1	-2.1859			-1	0	0	0	1	1			727936
227196_at	RHPN2	rhophilin, Rho GTPase binding protein 2	-1.4568	-2.74499	-5.3838	0	0	-1	-1.8875			-1	0	0	0	1	1			85415
210576_at	CYP4F8	cytochrome P450, family 4, subfamily F, polypeptide 8	-1.4698	-2.76983	-3.5571	0.0004	0.001	-1	-2.3533			-1	0	0	0	1	1			11283
224191_x_at	ROPN1	rhophilin associated tail protein 1	-1.4882	-2.80539	-2.6503	0.008	0.0161	-1	-2.6439			-1	0	0	0	1	1			54763
220197_at	ATP6V0A4	ATPase, H+ transporting, lysosomal V0 subunit a4	-1.5129	-2.85383	-3.2048	0.0014	0.0032	-1	-2.4141			-1	0	0	0	1	1			50617
1564786_at	LOC338667	hypothetical protein LOC338667	-1.5302	-2.88826	-2.6033	0.0092	0.0182	-1	-2.9672			-1	0	0	0	1	1			338667
206243_at	TIMP4	TIMP metallopeptidase inhibitor 4	-1.5371	-2.90211	-10.8778	0	0	-1			-1.31	0	0	-1	0	1	1			7079
210002_at	GATA6	GATA binding protein 6	-1.5375	-2.90291	-5.1835	0	0	-1	-1.8032			-1	0	0	0	1	1			2627
219127_at	PRR15L	proline rich 15-like	-1.5394	-2.90674	-4.918	0	0	-1			-1.029	0	0	-1	0	1	1			79170
223475_at	CRISPLD1	cysteine-rich secretory protein LCCL domain containing 1	-1.5465	-2.92108	-2.4923	0.0127	0.0241	-1	-2.7634			-1	0	0	0	1	1			83690
239246_at	FARP1	FERM, RhoGEF (ARHGEF) and pleckstrin domain protein 1 (chondrocyte-derived)	-1.6497	-3.13768	-2.6379	0.0083	0.0166	-1	-3.0461			-1	0	0	0	1	1			10160
208331_at	BPY2	basic charge, Y-linked, 2	-1.6525	-3.14378	-2.5481	0.0108	0.021	-1	-3.1375			-1	0	0	0	1	1			9083
204836_at	GLDC	glycine dehydrogenase (decarboxylating)	-1.6558	-3.15098	-3.3778	0.0007	0.0019	-1	-2.6982			-1	0	0	0	1	1			2731
206393_at	TNNI2	troponin I type 2 (skeletal, fast)	-1.7977	-3.47666	-3.6638	0.0002	0.0007	-1			-2.033	0	0	-1	0	1	1	-1		7136
1553434_at	CYP4Z2P	cytochrome P450, family 4, subfamily Z, polypeptide 2 pseudogene	2.6962	6.48093	2.359	0.0183	0.0332	1	5.1081		1.156	1	0	1	2	0	2			163720
221404_at	IL36A	interleukin 36, alpha	2.4624	5.51133	3.7292	0.0002	0.0005	1		1.7624	1.287	0	1	1	2	0	2			27179
232001_at	LOC439949	hypothetical LOC439949	2.4447	5.44412	3.3549	0.0008	0.002	1	4.0383		1.397	1	0	1	2	0	2			439949
209891_at	SPC25	SPC25, NDC80 kinetochore complex component, homolog (S. cerevisiae)	2.367	5.15867	25.4018	0	0	1	2.342		2.035	1	0	1	2	0	2	1		57405
228066_at	C17orf96	chromosome 17 open reading frame 96	2.3504	5.09966	4.4433	0	0	1	3.5398		1.837	1	0	1	2	0	2			100170841
221009_s_at	ANGPTL4	angiopoietin-like 4	2.3228	5.00302	4.5026	0	0	1	3.585		1.909	1	0	1	2	0	2	1		51129
213172_at	TTC9	tetratricopeptide repeat domain 9	2.3141	4.97294	3.8632	0.0001	0.0003	1	3.6112		1.306	1	0	1	2	0	2			23508
205046_at	CENPE	centromere protein E, 312kDa	2.2992	4.92185	3.3483	0.0008	0.002	1	3.7388		1.541	1	0	1	2	0	2			1062
1556361_s_at	ANKRD13C	ankyrin repeat domain 13C	2.2943	4.90516	3.1711	0.0015	0.0036	1	3.797		1.379	1	0	1	2	0	2			81573
236039_at	LYPD5	LY6/PLAUR domain containing 5	2.261	4.79324	3.4638	0.0005	0.0014	1	3.5286		1.933	1	0	1	2	0	2			284348
219985_at	HS3ST3A1	heparan sulfate (glucosamine) 3-O-sulfotransferase 3A1	2.2333	4.70208	8.6868	0	0	1	2.7334		1.76	1	0	1	2	0	2	1		9955
39402_at	IL1B	interleukin 1, beta	2.2169	4.64893	7.9393	0	0	1		1.1103	1.973	0	1	1	2	0	2			3553
223906_s_at	TEX101	testis expressed 101	2.1854	4.54853	2.8601	0.0042	0.0091	1	3.8094		1.678	1	0	1	2	0	2			83639
208126_s_at	CYP2C18	cytochrome P450, family 2, subfamily C, polypeptide 18	2.171	4.50335	4.2937	0	0.0001	1	3.1489		2.199	1	0	1	2	0	2	1		1562
209231_s_at	DCTN5	dynactin 5 (p25)	2.1643	4.48249	2.7845	0.0054	0.0113	1	3.7581		1.347	1	0	1	2	0	2	1		84516
204033_at	TRIP13	thyroid hormone receptor interactor 13	2.1411	4.41098	7.3875	0	0	1	2.6982		1.807	1	0	1	2	0	2			9319
213539_at	CD3D	CD3d molecule, delta (CD3-TCR complex)	2.1166	4.33671	5.3386	0	0	1	2.6915		2.291	1	0	1	2	0	2			915
227654_at	FAM65C	family with sequence similarity 65, member C	2.1067	4.30705	4.5474	0	0	1	2.9579		2.164	1	0	1	2	0	2			140876
210827_s_at	ELF3	E74-like factor 3 (ets domain transcription factor, epithelial-specific )	2.1055	4.30347	5.4942	0	0	1	2.8758		1.948	1	0	1	2	0	2			1999
210140_at	CST7	cystatin F (leukocystatin)	2.1035	4.29751	6.5517	0	0	1	2.7225		1.966	1	0	1	2	0	2			8530
207018_s_at	RAB27B	RAB27B, member RAS oncogene family	2.0937	4.26841	2.7492	0.006	0.0124	1	3.6496		1.454	1	0	1	2	0	2			5874
224753_at	CDCA5	cell division cycle associated 5	2.07	4.19887	4.2789	0	0.0001	1	3.2095		1.295	1	0	1	2	0	2			113130
226390_at	STARD4	StAR-related lipid transfer (START) domain containing 4	2.0381	4.10704	3.5679	0.0004	0.001	1	3.0824		1.725	1	0	1	2	0	2			134429
229437_at	MIR155HG	MIR155 host gene (non-protein coding)	2.0313	4.08773	3.3766	0.0007	0.0019	1	3.1408		1.602	1	0	1	2	0	2			114614
226661_at	CDCA2	cell division cycle associated 2	2.024	4.0671	5.2215	0	0	1	2.8777		1.378	1	0	1	2	0	2			157313
242727_at	ARL5B	ADP-ribosylation factor-like 5B	1.9994	3.99834	8.5352	0	0	1	2.2869		1.486	1	0	1	2	0	2			221079
228230_at	PRIC285	peroxisomal proliferator-activated receptor A interacting complex 285	1.9885	3.96824	2.6647	0.0077	0.0155	1	3.4168		1.644	1	0	1	2	0	2			85441
1559607_s_at	GBP6	guanylate binding protein family, member 6	1.9841	3.95616	5.064	0	0	1		1.7766	1.6	0	1	1	2	0	2			163351
217028_at	CXCR4	chemokine (C-X-C motif) receptor 4	1.9799	3.94466	3.0668	0.0022	0.005	1		1.9183	2.848	0	1	1	2	0	2	1		7852
209408_at	KIF2C	kinesin family member 2C	1.9763	3.93483	6.0829	0	0	1		1.3033	1.872	0	1	1	2	0	2			11004
223556_at	HELLS	helicase, lymphoid-specific	1.9688	3.91442	7.962	0	0	1	2.4699		1.533	1	0	1	2	0	2			3070
232504_at	LOC285628	hypothetical protein LOC285628	1.9536	3.8734	3.6821	0.0002	0.0006	1	2.9855		1.394	1	0	1	2	0	2			285628
203770_s_at	STS	steroid sulfatase (microsomal), isozyme S	1.9459	3.85278	4.4958	0	0	1	2.7887		1.582	1	0	1	2	0	2	1		412
204709_s_at	KIF23	kinesin family member 23	1.9412	3.84025	8.8087	0	0	1	2.1922		1.315	1	0	1	2	0	2			9493
213006_at	CEBPD	CCAAT/enhancer binding protein (C/EBP), delta	1.9361	3.8267	4.1011	0	0.0001	1	2.8934	1.0528		1	1	0	2	0	2			1052
228069_at	FAM54A	family with sequence similarity 54, member A	1.9137	3.76774	13.3688	0	0	1	1.848		1.687	1	0	1	2	0	2			113115
205724_at	PKP1	plakophilin 1 (ectodermal dysplasia/skin fragility syndrome)	1.871	3.65786	2.4425	0.0146	0.0272	1	3.3248		1.285	1	0	1	2	0	2	1		5317
229625_at	GBP5	guanylate binding protein 5	1.8583	3.6258	22.4062	0	0	1	1.84		2.074	1	0	1	2	0	2			115362
225142_at	JHDM1D	jumonji C domain containing histone demethylase 1 homolog D (S. cerevisiae)	1.8511	3.60775	5.221	0	0	1	2.5753		1.329	1	0	1	2	0	2			80853
223307_at	CDCA3	cell division cycle associated 3	1.8267	3.54725	7.1558	0	0	1	2.3477		1.382	1	0	1	2	0	2			83461
204440_at	CD83	CD83 molecule	1.8144	3.51713	10.2712	0	0	1	2.2172		1.554	1	0	1	2	0	2		1	9308
228868_x_at	CDT1	chromatin licensing and DNA replication factor 1	1.806	3.49671	7.1235	0	0	1	2.2839		1.737	1	0	1	2	0	2			81620
219211_at	USP18	ubiquitin specific peptidase 18	1.7914	3.46151	7.3937	0	0	1	2.26		1.45	1	0	1	2	0	2	1		11274
223821_s_at	SUSD4	sushi domain containing 4	1.7692	3.40865	5.2704	0	0	1	2.488		1.776	1	0	1	2	0	2	1		55061
210029_at	IDO1	indoleamine 2,3-dioxygenase 1	1.7589	3.3844	3.9242	0.0001	0.0003	1		1.2736	1.531	0	1	1	2	0	2			3620
212365_at	MYO1B	myosin IB	1.7382	3.33619	3.5781	0.0003	0.0009	1	2.7549		1.361	1	0	1	2	0	2	1		4430
222958_s_at	DEPDC1	DEP domain containing 1	1.7282	3.31314	4.7996	0	0	1	2.4489		1.183	1	0	1	2	0	2			55635
222748_s_at	TXNL4B	thioredoxin-like 4B	1.7257	3.30741	5.1392	0	0	1	2.516		1.165	1	0	1	2	0	2			54957
223145_s_at	AKIRIN2	akirin 2	1.7226	3.30031	4.4107	0	0	1	2.6599		1.295	1	0	1	2	0	2			55122
225779_at	SLC27A4	solute carrier family 27 (fatty acid transporter), member 4	1.719	3.29208	7.01	0	0	1	2.2479		1.544	1	0	1	2	0	2			10999
1554474_a_at	MOXD1	monooxygenase, DBH-like 1	1.7183	3.29048	4.8058	0	0	1	2.3618	1.3001		1	1	0	2	0	2			26002
223869_at	SOST	sclerostin	1.7136	3.27978	2.4721	0.0134	0.0253	1	3.2296	1.093		1	1	0	2	0	2			50964
205733_at	BLM	Bloom syndrome, RecQ helicase-like	1.7091	3.26957	3.0612	0.0022	0.0051	1	2.8875		1.031	1	0	1	2	0	2			641
217763_s_at	RAB31	RAB31, member RAS oncogene family	1.7059	3.26232	3.6246	0.0003	0.0008	1	2.6182		1.548	1	0	1	2	0	2	1		11031
220620_at	CRCT1	cysteine-rich C-terminal 1	1.7045	3.25916	2.4799	0.0131	0.0249	1	2.856		1.531	1	0	1	2	0	2	1		54544
220599_s_at	CARD14	caspase recruitment domain family, member 14	1.704	3.25803	3.5006	0.0005	0.0012	1	2.6392		1.06	1	0	1	2	0	2			79092
205822_s_at	HMGCS1	3-hydroxy-3-methylglutaryl-CoA synthase 1 (soluble)	1.6987	3.24608	8.2996	0	0	1	2.0772		1.671	1	0	1	2	0	2			3157
205419_at	GPR183	G protein-coupled receptor 183	1.6981	3.24473	5.8699	0	0	1	1.8875		1.898	1	0	1	2	0	2			1880
204478_s_at	RABIF	RAB interacting factor	1.6906	3.22791	5.5413	0	0	1	2.373		1.453	1	0	1	2	0	2			5877
202083_s_at	SEC14L1	SEC14-like 1 (S. cerevisiae)	1.6893	3.225	4.0802	0	0.0001	1	2.6041		1.363	1	0	1	2	0	2			6397
236471_at	NFE2L3	nuclear factor (erythroid-derived 2)-like 3	1.6882	3.22254	3.8347	0.0001	0.0004	1	2.5084		1.803	1	0	1	2	0	2	1		9603
206265_s_at	GPLD1	glycosylphosphatidylinositol specific phospholipase D1	1.6703	3.18281	3.2721	0.0011	0.0026	1	2.7527		1.04	1	0	1	2	0	2	1		2822
230867_at	COL6A6	collagen, type VI, alpha 6	1.6638	3.1685	4.2143	0	0.0001	1		1.1561	1.521	0	1	1	2	0	2			131873
228323_at	CASC5	cancer susceptibility candidate 5	1.6609	3.16214	5.91	0	0	1	2.272		1.074	1	0	1	2	0	2			57082
202533_s_at	DHFR	dihydrofolate reductase	1.6567	3.15294	4.8286	0	0	1	2.3813		1.055	1	0	1	2	0	2			1719
229097_at	DIAPH3	diaphanous homolog 3 (Drosophila)	1.6386	3.11364	4.6645	0	0	1	2.4141		1.226	1	0	1	2	0	2			81624
212902_at	SEC24A	SEC24 family, member A (S. cerevisiae)	1.6358	3.1076	4.5049	0	0	1	2.5826		1.151	1	0	1	2	0	2			10802
205119_s_at	FPR1	formyl peptide receptor 1	1.6327	3.10093	2.6838	0.0073	0.0148	1		1.2124	1.343	0	1	1	2	0	2			2357
204638_at	ACP5	acid phosphatase 5, tartrate resistant	1.6255	3.08549	8.356	0	0	1	1.7049		1.972	1	0	1	2	0	2	1		54
205246_at	PEX13	peroxisomal biogenesis factor 13	1.6196	3.0729	3.9673	0.0001	0.0002	1	2.5534		1.275	1	0	1	2	0	2	1		5194
200648_s_at	GLUL	glutamate-ammonia ligase	1.6164	3.06609	2.3069	0.0211	0.0374	1	3.4182	1.0572		1	1	0	2	0	2	1		2752
211622_s_at	ARF3	ADP-ribosylation factor 3	1.6152	3.06354	4.8496	0	0	1	2.2418		1.155	1	0	1	2	0	2			377
206193_s_at	CDSN	corneodesmosin	1.6104	3.05336	2.8131	0.0049	0.0104	1	2.4087		1.84	1	0	1	2	0	2	1		1041
235609_at	BRIP1	BRCA1 interacting protein C-terminal helicase 1	1.6044	3.04069	4.9621	0	0	1	2.2957		1.102	1	0	1	2	0	2			83990
218900_at	CNNM4	cyclin M4	1.5973	3.02577	12.2746	0	0	1	1.7698		1.396	1	0	1	2	0	2			26504
200730_s_at	PTP4A1	protein tyrosine phosphatase type IVA, member 1	1.596	3.02304	3.0034	0.0027	0.006	1	2.7355	1.3453		1	1	0	2	0	2	1		7803
239127_at	LOC100288860	hypothetical LOC100288860	1.5942	3.01927	8.7864	0	0	1	1.8992		1.648	1	0	1	2	0	2			100288860
213358_at	CCDC165	coiled-coil domain containing 165	1.5886	3.00757	10.645	0	0	1	1.9184		1.408	1	0	1	2	0	2	1		23255
1557165_s_at	KLHL18	kelch-like 18 (Drosophila)	1.5809	2.99156	7.8018	0	0	1	1.0841		1.793	1	0	1	2	0	2			23276
218880_at	FOSL2	FOS-like antigen 2	1.5781	2.98576	3.627	0.0003	0.0008	1	2.4542	1.068		1	1	0	2	0	2	1		2355
1554179_s_at	LYNX1	Ly6/neurotoxin 1	1.5775	2.98452	3.9462	0.0001	0.0002	1	2.254		1.543	1	0	1	2	0	2			66004
204924_at	TLR2	toll-like receptor 2	1.5743	2.97791	9.6709	0	0	1	1.9336		1.353	1	0	1	2	0	2	1		7097
201673_s_at	GYS1	glycogen synthase 1 (muscle)	1.5664	2.96165	6.7655	0	0	1	2.0036		1.252	1	0	1	2	0	2			2997
208937_s_at	ID1	inhibitor of DNA binding 1, dominant negative helix-loop-helix protein	1.5656	2.96001	3.0952	0.002	0.0046	1	2.5898	1.0556		1	1	0	2	0	2	1		3397
205402_x_at	PRSS2	protease, serine, 2 (trypsin 2)	1.5618	2.95222	7.8265	0	0	1	1.8639		1.681	1	0	1	2	0	2	1		5645
1552777_a_at	RAET1E	retinoic acid early transcript 1E	1.5594	2.94731	4.892	0	0	1	2.1827		1.206	1	0	1	2	0	2			135250
219920_s_at	GMPPB	GDP-mannose pyrophosphorylase B	1.5562	2.94078	6.8742	0	0	1	2.0909		1.324	1	0	1	2	0	2	1		29925
235230_at	PLCXD2	phosphatidylinositol-specific phospholipase C, X domain containing 2	1.5559	2.94017	4.5419	0	0	1	2.2048		1.276	1	0	1	2	0	2			257068
227935_s_at	PCGF5	polycomb group ring finger 5	1.5499	2.92797	9.9464	0	0	1	1.7225		1.712	1	0	1	2	0	2			84333
235089_at	FBXL20	F-box and leucine-rich repeat protein 20	1.5455	2.91905	6.0802	0	0	1	2.067		1.194	1	0	1	2	0	2			84961
219386_s_at	SLAMF8	SLAM family member 8	1.5419	2.91178	8.0569	0	0	1	1.4594		1.934	1	0	1	2	0	2			56833
221520_s_at	CDCA8	cell division cycle associated 8	1.5382	2.90432	5.2158	0	0	1	2.1827		1.147	1	0	1	2	0	2			55143
212527_at	PPPDE2	PPPDE peptidase domain containing 2	1.536	2.89989	5.6663	0	0	1	2.0841		1.182	1	0	1	2	0	2	1		27351
213696_s_at	MED8	mediator complex subunit 8	1.5345	2.89688	9.5961	0	0	1	1.7782		1.576	1	0	1	2	0	2	1		112950
225252_at	SRXN1	sulfiredoxin 1	1.534	2.89588	13.4088	0	0	1	1.757		1.543	1	0	1	2	0	2			140809
207828_s_at	CENPF	centromere protein F, 350/400kDa (mitosin)	1.5298	2.88746	4.9608	0	0	1	2.1473		1.144	1	0	1	2	0	2			1063
205758_at	CD8A	CD8a molecule	1.5247	2.87727	7.0522	0	0	1	1.9449		1.523	1	0	1	2	0	2			925
227211_at	PHF19	PHD finger protein 19	1.5241	2.87607	8.6512	0	0	1	1.8237		1.565	1	0	1	2	0	2			26147
230676_s_at	TMEM19	transmembrane protein 19	1.512	2.85205	3.0513	0.0023	0.0052	1	2.5607		1.084	1	0	1	2	0	2			55266
215395_x_at	NA	NA	1.5093	2.84672	13.4355	0	0	1	1.7181		1.442	1	0	1	2	0	2			NA
208450_at	LGALS2	lectin, galactoside-binding, soluble, 2	1.5066	2.8414	8.7454	0	0	1	1.4957		1.798	1	0	1	2	0	2		1	3957
207414_s_at	PCSK6	proprotein convertase subtilisin/kexin type 6	1.5052	2.83864	3.3454	0.0008	0.0021	1	2.157		1.684	1	0	1	2	0	2	1		5046
226603_at	SAMD9L	sterile alpha motif domain containing 9-like	1.4986	2.82568	3.6012	0.0003	0.0009	1	2.342		1.227	1	0	1	2	0	2			219285
209744_x_at	ITCH	itchy E3 ubiquitin protein ligase homolog (mouse)	1.4958	2.8202	2.5181	0.0118	0.0226	1	2.8718		1.057	1	0	1	2	0	2			83737
222874_s_at	CLN8	ceroid-lipofuscinosis, neuronal 8 (epilepsy, progressive with mental retardation)	1.4946	2.81786	3.355	0.0008	0.002	1	2.3702		1.043	1	0	1	2	0	2	1		2055
204549_at	IKBKE	inhibitor of kappa light polypeptide gene enhancer in B-cells, kinase epsilon	1.4885	2.80597	3.5152	0.0004	0.0012	1	2.5135		1.023	1	0	1	2	0	2			9641
204118_at	CD48	CD48 molecule	1.4854	2.79995	12.426	0	0	1	1.5211		1.746	1	0	1	2	0	2		1	962
204116_at	IL2RG	interleukin 2 receptor, gamma	1.4818	2.79297	9.0859	0	0	1	1.7181		1.554	1	0	1	2	0	2			3561
202543_s_at	GMFB	glia maturation factor, beta	1.481	2.79142	3.6544	0.0003	0.0007	1	2.4673		1.019	1	0	1	2	0	2	1	1	2764
227266_s_at	FYB	FYN binding protein	1.4649	2.76044	15.9575	0	0	1	1.3951		1.612	1	0	1	2	0	2		1	2533
210845_s_at	PLAUR	plasminogen activator, urokinase receptor	1.464	2.75872	7.5306	0	0	1	1.6229		1.598	1	0	1	2	0	2			5329
222680_s_at	DTL	denticleless homolog (Drosophila)	1.4615	2.75395	11.6256	0	0	1	2.121		1.344	1	0	1	2	0	2			51514
202787_s_at	MAPKAPK3	mitogen-activated protein kinase-activated protein kinase 3	1.4614	2.75375	3.9336	0.0001	0.0003	1	2.1985		1.292	1	0	1	2	0	2	1		7867
229538_s_at	IQGAP3	IQ motif containing GTPase activating protein 3	1.4584	2.74803	7.4951	0	0	1	1.844		1.012	1	0	1	2	0	2			128239
230349_at	XKRX	XK, Kell blood group complex subunit-related, X-linked	1.455	2.74157	3.8814	0.0001	0.0003	1	2.1177		1.457	1	0	1	2	0	2			402415
204240_s_at	SMC2	structural maintenance of chromosomes 2	1.4475	2.72735	4.3286	0	0.0001	1	2.1408		1.007	1	0	1	2	0	2			10592
222752_s_at	TMEM206	transmembrane protein 206	1.4421	2.71716	22.4525	0	0	1	1.5211		1.461	1	0	1	2	0	2			55248
230422_at	FPR3	formyl peptide receptor 3	1.4418	2.7166	15.0882	0	0	1	1.4489		1.324	1	0	1	2	0	2			2359
203145_at	SPAG5	sperm associated antigen 5	1.441	2.71509	8.9486	0	0	1	1.669		1.072	1	0	1	2	0	2			10615
214076_at	GFOD2	glucose-fructose oxidoreductase domain containing 2	1.4385	2.71039	5.3855	0	0	1	1.9411		1.382	1	0	1	2	0	2			81577
205767_at	EREG	epiregulin	1.4376	2.7087	3.8341	0.0001	0.0004	1	2.0704		1.276	1	0	1	2	0	2	1		2069
227677_at	JAK3	Janus kinase 3	1.437	2.70757	18.9862	0	0	1	1.3219		1.382	1	0	1	2	0	2			3718
209853_s_at	PSME3	proteasome (prosome, macropain) activator subunit 3 (PA28 gamma; Ki)	1.4367	2.70701	4.7256	0	0	1	2.0144		1.121	1	0	1	2	0	2	1		10197
219990_at	E2F8	E2F transcription factor 8	1.4348	2.70345	6.3753	0	0	1	1.7049	1.132		1	1	0	2	0	2			79733
1569886_a_at	GLB1L3	galactosidase, beta 1-like 3	1.4346	2.70307	14.2818	0	0	1	1.4168		1.747	1	0	1	2	0	2			112937
236641_at	KIF14	kinesin family member 14	1.4346	2.70307	2.8639	0.0042	0.009	1	2.4673		1.387	1	0	1	2	0	2			9928
218257_s_at	UGGT1	UDP-glucose glycoprotein glucosyltransferase 1	1.4336	2.7012	5.7727	0	0	1	1.9819		1.235	1	0	1	2	0	2			56886
204883_s_at	HUS1	HUS1 checkpoint homolog (S. pombe)	1.4305	2.6954	17.5722	0	0	1	1.585		1.26	1	0	1	2	0	2			3364
232682_at	MREG	melanoregulin	1.4299	2.69428	2.7569	0.0058	0.0121	1		1.3722	1.98	0	1	1	2	0	2		1	55686
233565_s_at	SDCBP2	syndecan binding protein (syntenin) 2	1.4241	2.68347	6.8998	0	0	1	1.84		1.239	1	0	1	2	0	2			27111
239196_at	ANKRD22	ankyrin repeat domain 22	1.4237	2.68273	4.8318	0	0	1	2.06		1.15	1	0	1	2	0	2			118932
206034_at	SERPINB8	serpin peptidase inhibitor, clade B (ovalbumin), member 8	1.4234	2.68217	3.8004	0.0001	0.0004	1	2.1763		1.235	1	0	1	2	0	2	1		5271
204146_at	RAD51AP1	RAD51 associated protein 1	1.4229	2.68124	4.4643	0	0	1	2.0841		1.049	1	0	1	2	0	2			10635
211367_s_at	CASP1	caspase 1, apoptosis-related cysteine peptidase (interleukin 1, beta, convertase)	1.4221	2.67975	3.7566	0.0002	0.0005	1	2.0426		1.304	1	0	1	2	0	2	1		834
203695_s_at	DFNA5	deafness, autosomal dominant 5	1.4192	2.67437	3.343	0.0008	0.0021	1	2.272		1.184	1	0	1	2	0	2			1687
220239_at	KLHL7	kelch-like 7 (Drosophila)	1.4175	2.67122	4.762	0	0	1	2.1177		1.144	1	0	1	2	0	2			55975
217755_at	HN1	hematological and neurological expressed 1	1.4134	2.66364	15.5551	0	0	1	1.5945		1.273	1	0	1	2	0	2			51155
204166_at	SBNO2	strawberry notch homolog 2 (Drosophila)	1.4106	2.65848	7.4697	0	0	1	1.8074		1.325	1	0	1	2	0	2			22904
216237_s_at	MCM5	minichromosome maintenance complex component 5	1.4091	2.65571	5.4839	0	0	1	2.0875		1.229	1	0	1	2	0	2			4174
204715_at	PANX1	pannexin 1	1.4045	2.64726	5.8668	0	0	1	1.8758	1.016		1	1	0	2	0	2			24145
223394_at	SERTAD1	SERTA domain containing 1	1.3971	2.63372	6.9439	0	0	1	1.8319		1.188	1	0	1	2	0	2			29950
235923_at	VTI1A	vesicle transport through interaction with t-SNAREs homolog 1A (yeast)	1.3945	2.62897	5.7546	0	0	1	1.9146		1.218	1	0	1	2	0	2			143187
222309_at	LOC100506935	hypothetical LOC100506935	1.3938	2.6277	6.7007	0	0	1	1.1635		1.599	1	0	1	2	0	2	1	1	100506935
238327_at	ODF3B	outer dense fiber of sperm tails 3B	1.3908	2.62224	18.462	0	0	1	1.3951		1.322	1	0	1	2	0	2			440836
213603_s_at	RAC2	ras-related C3 botulinum toxin substrate 2 (rho family, small GTP binding protein Rac2)	1.3894	2.6197	5.5476	0	0	1	1.2079		2.088	1	0	1	2	0	2			5880
228733_at	PUSL1	pseudouridylate synthase-like 1	1.3874	2.61607	6.5299	0	0	1	1.774		1.327	1	0	1	2	0	2			126789
1559571_a_at	ATP13A4	ATPase type 13A4	1.3872	2.61571	6.3575	0	0	1	2.0108		1.271	1	0	1	2	0	2			84239
205666_at	FMO1	flavin containing monooxygenase 1	1.3848	2.61136	9.1038	0	0	1	1.6462		1.13	1	0	1	2	0	2			2326
1553510_s_at	RQCD1	RCD1 required for cell differentiation1 homolog (S. pombe)	1.3819	2.60611	6.6171	0	0	1	1.8679		1.275	1	0	1	2	0	2			9125
218009_s_at	PRC1	protein regulator of cytokinesis 1	1.3817	2.60575	5.1859	0	0	1	1.9598	1.0779		1	1	0	2	0	2			9055
211339_s_at	ITK	IL2-inducible T-cell kinase	1.3807	2.60395	9.6326	0	0	1	1.6041		1.307	1	0	1	2	0	2			3702
223490_s_at	EXOSC3	exosome component 3	1.3762	2.59584	6.2348	0	0	1	2.2079	1.0019		1	1	0	2	0	2			51010
219959_at	MOCOS	molybdenum cofactor sulfurase	1.375	2.59368	8.4036	0	0	1	1.7225		1.482	1	0	1	2	0	2			55034
222653_at	PNPO	pyridoxamine 5'-phosphate oxidase	1.3734	2.5908	7.3698	0	0	1	1.6826		1.021	1	0	1	2	0	2			55163
213457_at	MFHAS1	malignant fibrous histiocytoma amplified sequence 1	1.3687	2.58238	6.3057	0	0	1	1.8074		1.191	1	0	1	2	0	2			9258
204657_s_at	SHB	Src homology 2 domain containing adaptor protein B	1.3684	2.58184	2.8061	0.005	0.0106	1	2.3505		1.229	1	0	1	2	0	2			6461
209679_s_at	SMAGP	small cell adhesion glycoprotein	1.3646	2.57505	9.5927	0	0	1	1.5705		1.428	1	0	1	2	0	2	1		57228
225536_at	TMEM54	transmembrane protein 54	1.3622	2.57077	19.5953	0	0	1	1.4751		1.447	1	0	1	2	0	2			113452
204268_at	S100A2	S100 calcium binding protein A2	1.3616	2.5697	4.1024	0	0.0001	1		1.4623	1.602	0	1	1	2	0	2			6273
220201_at	RC3H2	ring finger and CCCH-type domains 2	1.358	2.5633	6.491	0	0	1	1.9782		1.068	1	0	1	2	0	2	1	1	54542
208309_s_at	MALT1	mucosa associated lymphoid tissue lymphoma translocation gene 1	1.355	2.55797	4.6232	0	0	1	2.0321		1.149	1	0	1	2	0	2	1		10892
223658_at	KCNK6	potassium channel, subfamily K, member 6	1.3538	2.55584	18.4097	0	0	1	1.4854		1.352	1	0	1	2	0	2			9424
201714_at	TUBG1	tubulin, gamma 1	1.3521	2.55283	4.9617	0	0	1	1.9672		1.026	1	0	1	2	0	2	1	1	7283
201196_s_at	AMD1	adenosylmethionine decarboxylase 1	1.3468	2.54347	3.3566	0.0008	0.002	1	2.0738		1.045	1	0	1	2	0	2	1		262
225686_at	SKA2	spindle and kinetochore associated complex subunit 2	1.3435	2.53766	6.7551	0	0	1	1.7355		1.1	1	0	1	2	0	2			348235
228931_at	COQ4	coenzyme Q4 homolog (S. cerevisiae)	1.3414	2.53397	7.1165	0	0	1	1.7312		1.122	1	0	1	2	0	2			51117
205269_at	LCP2	lymphocyte cytosolic protein 2 (SH2 domain containing leukocyte protein of 76kDa)	1.341	2.53327	5.0606	0	0	1	1.263		1.788	1	0	1	2	0	2			3937
201420_s_at	WDR77	WD repeat domain 77	1.3405	2.53239	19.355	0	0	1	1.4222		1.184	1	0	1	2	0	2			79084
214617_at	PRF1	perforin 1 (pore forming protein)	1.3388	2.52941	5.5278	0	0	1	1.9891		1.081	1	0	1	2	0	2			5551
216388_s_at	LTB4R	leukotriene B4 receptor	1.3386	2.52906	4.2431	0	0.0001	1	1.5558	1.241		1	1	0	2	0	2			1241
205847_at	PRSS22	protease, serine, 22	1.3371	2.52643	8.0087	0	0	1	1.6554		1.216	1	0	1	2	0	2			64063
222262_s_at	ETNK1	ethanolamine kinase 1	1.3259	2.50689	5.5646	0	0	1	1.7949		1.123	1	0	1	2	0	2	1		55500
219187_at	FKBPL	FK506 binding protein like	1.3196	2.49597	24.9441	0	0	1	1.4114		1.463	1	0	1	2	0	2			63943
227361_at	HS3ST3B1	heparan sulfate (glucosamine) 3-O-sulfotransferase 3B1	1.3184	2.49389	17.8917	0	0	1	1.4276		1.301	1	0	1	2	0	2			9953
208384_s_at	MID2	midline 2	1.3176	2.49251	2.25	0.0245	0.0425	1	2.568		1.045	1	0	1	2	0	2			11043
1554878_a_at	ABCD3	ATP-binding cassette, sub-family D (ALD), member 3	1.3162	2.49009	3.2469	0.0012	0.0028	1	2.2265		1.131	1	0	1	2	0	2			5825
219428_s_at	PXMP4	peroxisomal membrane protein 4, 24kDa	1.3107	2.48062	5.1845	0	0	1	1.84		1.241	1	0	1	2	0	2	1		11264
205220_at	HCAR3	hydroxycarboxylic acid receptor 3	1.3064	2.47324	5.0313	0	0	1	1.7949		1.266	1	0	1	2	0	2			8843
208002_s_at	ACOT7	acyl-CoA thioesterase 7	1.3046	2.47015	12.6844	0	0	1	1.2265		1.69	1	0	1	2	0	2	1		11332
204655_at	CCL5	chemokine (C-C motif) ligand 5	1.3031	2.46759	4.8762	0	0	1	1.2388		1.832	1	0	1	2	0	2			6352
202953_at	C1QB	complement component 1, q subcomponent, B chain	1.3015	2.46485	12.7072	0	0	1	1.2869		1.547	1	0	1	2	0	2			713
210163_at	CXCL11	chemokine (C-X-C motif) ligand 11	1.3012	2.46434	6.9642	0	0	1		1.0205	1.364	0	1	1	2	0	2			6373
242687_at	FAM160A1	family with sequence similarity 160, member A1	1.299	2.46058	8.5071	0	0	1	1.6135		1.23	1	0	1	2	0	2			729830
60474_at	FERMT1	fermitin family member 1	1.2978	2.45854	14.3805	0	0	1	1.3334	1.1764		1	1	0	2	0	2			55612
218120_s_at	HMOX2	heme oxygenase (decycling) 2	1.2955	2.45462	10.1227	0	0	1	1.511		1.238	1	0	1	2	0	2			3163
226936_at	CENPW	centromere protein W	1.2942	2.45241	9.9257	0	0	1	1.5211		1.256	1	0	1	2	0	2			387103
229656_s_at	EML6	echinoderm microtubule associated protein like 6	1.2932	2.45071	3.9715	0.0001	0.0002	1	1.9336		1.04	1	0	1	2	0	2			400954
219272_at	TRIM62	tripartite motif containing 62	1.2914	2.44765	4.4942	0	0	1	1.8359		1.121	1	0	1	2	0	2			55223
202275_at	G6PD	glucose-6-phosphate dehydrogenase	1.2875	2.44105	6.7463	0	0	1	1.6781		1.197	1	0	1	2	0	2			2539
220104_at	ZC3HAV1	zinc finger CCCH-type, antiviral 1	1.2847	2.43631	2.7372	0.0062	0.0128	1	1.848	1.0336		1	1	0	2	0	2			56829
209762_x_at	SP110	SP110 nuclear body protein	1.2826	2.43277	7.641	0	0	1	1.5059		1.357	1	0	1	2	0	2	1		3431
222981_s_at	RAB10	RAB10, member RAS oncogene family	1.2806	2.4294	14.6499	0	0	1	1.406		1.246	1	0	1	2	0	2			10890
220941_s_at	C21orf91	chromosome 21 open reading frame 91	1.2806	2.4294	2.2723	0.0231	0.0405	1	2.3248		1.025	1	0	1	2	0	2			54149
201629_s_at	ACP1	acid phosphatase 1, soluble	1.2792	2.42704	3.2408	0.0012	0.0029	1	2.0909		1.068	1	0	1	2	0	2	1	1	52
210609_s_at	TP53I3	tumor protein p53 inducible protein 3	1.2788	2.42637	10.1995	0	0	1	1.5753		1.192	1	0	1	2	0	2	1		9540
205436_s_at	H2AFX	H2A histone family, member X	1.2772	2.42368	7.3201	0	0	1	1.5898	1.128		1	1	0	2	0	2			3014
209100_at	IFRD2	interferon-related developmental regulator 2	1.2748	2.41965	22.3334	0	0	1	1.2327		1.203	1	0	1	2	0	2			7866
201523_x_at	UBE2N	ubiquitin-conjugating enzyme E2N	1.2744	2.41898	5.741	0	0	1	1.6645		1.123	1	0	1	2	0	2	1		7334
1555826_at	NA	NA	1.2737	2.41781	6.2711	0	0	1	1.5801		1.135	1	0	1	2	0	2			NA
218404_at	SNX10	sorting nexin 10	1.2716	2.41429	9.1723	0	0	1	1.373		1.424	1	0	1	2	0	2			29887
204908_s_at	BCL3	B-cell CLL/lymphoma 3	1.2649	2.40311	23.0926	0	0	1	1.3334		1.337	1	0	1	2	0	2			602
220413_at	SLC39A2	solute carrier family 39 (zinc transporter), member 2	1.2635	2.40077	5.0477	0	0	1	1.8278		1.097	1	0	1	2	0	2	1		29986
1553689_s_at	METTL6	methyltransferase like 6	1.2629	2.39978	12.704	0	0	1	1.4647		1.265	1	0	1	2	0	2			131965
1554478_a_at	HEATR3	HEAT repeat containing 3	1.2613	2.39712	6.7271	0	0	1	1.1506		1.073	1	0	1	2	0	2			55027
242939_at	TFDP1	transcription factor Dp-1	1.2554	2.38733	5.7058	0	0	1	2.6576		1.086	1	0	1	2	0	2			7027
224583_at	COTL1	coactosin-like 1 (Dictyostelium)	1.2552	2.387	5.2729	0	0	1		1.0493	1.834	0	1	1	2	0	2			23406
209606_at	CYTIP	cytohesin 1 interacting protein	1.255	2.38667	5.8181	0	0	1	1.275		1.589	1	0	1	2	0	2			9595
209417_s_at	IFI35	interferon-induced protein 35	1.2525	2.38254	14.3486	0	0	1	1.1635		1.23	1	0	1	2	0	2			3430
219155_at	PITPNC1	phosphatidylinositol transfer protein, cytoplasmic 1	1.2523	2.38221	6.3675	0	0	1	1.541		1.337	1	0	1	2	0	2		1	26207
203416_at	CD53	CD53 molecule	1.2498	2.37808	7.5549	0	0	1	1.0566		1.823	1	0	1	2	0	2			963
205159_at	CSF2RB	colony stimulating factor 2 receptor, beta, low-affinity (granulocyte-macrophage)	1.2483	2.37561	9.2163	0	0	1	1.0635		1.723	1	0	1	2	0	2			1439
207651_at	GPR171	G protein-coupled receptor 171	1.2468	2.37314	6.3083	0	0	1	1.5059		1.2	1	0	1	2	0	2		1	29909
206666_at	GZMK	granzyme K (granzyme 3; tryptase II)	1.2461	2.37199	11.1691	0	0	1	1.0144		1.278	1	0	1	2	0	2		1	3003
227346_at	IKZF1	IKAROS family zinc finger 1 (Ikaros)	1.2435	2.36772	4.3529	0	0	1	1.0704		1.828	1	0	1	2	0	2			10320
219366_at	AVEN	apoptosis, caspase activation inhibitor	1.2432	2.36723	4.4593	0	0	1	1.9222		1.007	1	0	1	2	0	2			57099
1553213_a_at	KRT78	keratin 78	1.2419	2.3651	6.8869	0	0	1	1.5705		1.623	1	0	1	2	0	2			196374
202659_at	PSMB10	proteasome (prosome, macropain) subunit, beta type, 10	1.2419	2.3651	12.3745	0	0	1	1.0704		1.516	1	0	1	2	0	2			5699
210058_at	MAPK13	mitogen-activated protein kinase 13	1.2417	2.36477	7.5127	0	0	1	1.516		1.177	1	0	1	2	0	2	1		5603
1552658_a_at	NAV3	neuron navigator 3	1.2413	2.36411	3.8906	0.0001	0.0003	1	1.926		1.123	1	0	1	2	0	2	1		89795
230188_at	NIPAL4	NIPA-like domain containing 4	1.2401	2.36215	6.0739	0	0	1	1.6415		1.033	1	0	1	2	0	2			348938
235113_at	LRR1	leucine rich repeat protein 1	1.2389	2.36019	22.7635	0	0	1	1.1699		1.358	1	0	1	2	0	2			122769
225766_s_at	TNPO1	transportin 1	1.2328	2.35023	7.9412	0	0	1	1.4957	1.112		1	1	0	2	0	2			3842
207291_at	PRRG4	proline rich Gla (G-carboxyglutamic acid) 4 (transmembrane)	1.2276	2.34177	5.3029	0	0	1		1.164	1.443	0	1	1	2	0	2			79056
217785_s_at	YKT6	YKT6 v-SNARE homolog (S. cerevisiae)	1.2233	2.3348	3.1947	0.0014	0.0033	1		1.2189	1.152	0	1	1	2	0	2			10652
203432_at	TMPO	thymopoietin	1.2227	2.33383	6.2951	0	0	1	1.6041		1.056	1	0	1	2	0	2			7112
219863_at	HERC5	hect domain and RLD 5	1.2224	2.33335	10.1113	0	0	1	1.5059		1.102	1	0	1	2	0	2			51191
222689_at	ACER3	alkaline ceramidase 3	1.2212	2.33141	17.4044	0	0	1	1.2141		1.326	1	0	1	2	0	2			55331
203046_s_at	TIMELESS	timeless homolog (Drosophila)	1.2203	2.32995	23.8068	0	0	1	1.3219		1.229	1	0	1	2	0	2			8914
227814_at	WDR53	WD repeat domain 53	1.2111	2.31514	7.4122	0	0	1	1.4906		1.128	1	0	1	2	0	2			348793
200998_s_at	CKAP4	cytoskeleton-associated protein 4	1.2105	2.31418	5.5138	0	0	1	1.6041		1.096	1	0	1	2	0	2	1		10970
218340_s_at	UBA6	ubiquitin-like modifier activating enzyme 6	1.2103	2.31386	3.0471	0.0023	0.0053	1	1.774	1.1845		1	1	0	2	0	2			55236
233907_s_at	SERTAD4	SERTA domain containing 4	1.2096	2.31274	18.2976	0	0	1	1.373		1.125	1	0	1	2	0	2			56256
213888_s_at	TRAF3IP3	TRAF3 interacting protein 3	1.2091	2.31193	4.2695	0	0.0001	1	1.4168		1.387	1	0	1	2	0	2			80342
230836_at	ST8SIA4	ST8 alpha-N-acetyl-neuraminide alpha-2,8-sialyltransferase 4	1.2069	2.30841	8.0354	0	0	1	1.3391		1.131	1	0	1	2	0	2			7903
205633_s_at	ALAS1	aminolevulinate, delta-, synthase 1	1.2065	2.30777	10.9463	0	0	1	1.4222		1.118	1	0	1	2	0	2	1		211
231846_at	FOXRED2	FAD-dependent oxidoreductase domain containing 2	1.2054	2.30601	23.6489	0	0	1	1.1763		1.251	1	0	1	2	0	2			80020
209080_x_at	GLRX3	glutaredoxin 3	1.2051	2.30553	21.0853	0	0	1	1.3277		1.336	1	0	1	2	0	2	1		10539
219118_at	FKBP11	FK506 binding protein 11, 19 kDa	1.2045	2.30457	15.557	0	0	1	1.406		1.126	1	0	1	2	0	2			51303
213131_at	OLFM1	olfactomedin 1	1.2045	2.30457	6.8153	0	0	1	1.4168		1.307	1	0	1	2	0	2	1		10439
222429_at	DBNL	drebrin-like	1.2042	2.30409	4.4321	0	0	1	1.7698		1.01	1	0	1	2	0	2			28988
219806_s_at	C11orf75	chromosome 11 open reading frame 75	1.2041	2.30393	13.4962	0	0	1	1.4168		1.069	1	0	1	2	0	2	1		56935
204768_s_at	FEN1	flap structure-specific endonuclease 1	1.2039	2.30362	5.5497	0	0	1	1.1309		1.21	1	0	1	2	0	2			2237
213427_at	RPP40	ribonuclease P/MRP 40kDa subunit	1.2012	2.29931	9.7517	0	0	1	1.4168		1.025	1	0	1	2	0	2			10799
227811_at	FGD3	FYVE, RhoGEF and PH domain containing 3	1.1984	2.29485	5.9297	0	0	1	1.257		1.576	1	0	1	2	0	2			89846
209247_s_at	ABCF2	ATP-binding cassette, sub-family F (GCN20), member 2	1.1972	2.29294	9.5811	0	0	1	1.0909		1.359	1	0	1	2	0	2	-1	-1	10061
202069_s_at	IDH3A	isocitrate dehydrogenase 3 (NAD+) alpha	1.1964	2.29167	5.7964	0	0	1		1.388	1.179	0	1	1	2	0	2	1		3419
202671_s_at	PDXK	pyridoxal (pyridoxine, vitamin B6) kinase	1.195	2.28945	15.7786	0	0	1	1.3618		1.335	1	0	1	2	0	2	1		8566
223743_s_at	MRPL4	mitochondrial ribosomal protein L4	1.1948	2.28913	7.5758	0	0	1	1.516		1.075	1	0	1	2	0	2			51073
201858_s_at	SRGN	serglycin	1.194	2.28786	15.3128	0	0	1	1.1635		1.578	1	0	1	2	0	2	1	1	5552
235022_at	C18orf19	chromosome 18 open reading frame 19	1.1935	2.28707	18.4861	0	0	1	1.3219		1.072	1	0	1	2	0	2			125228
214960_at	API5	apoptosis inhibitor 5	1.1929	2.28612	5.3858	0	0	1	1.6088		1.162	1	0	1	2	0	2	1		8539
222500_at	PPIL1	peptidylprolyl isomerase (cyclophilin)-like 1	1.1929	2.28612	7.1032	0	0	1		1.0804	1.477	0	1	1	2	0	2			51645
210001_s_at	SOCS1	suppressor of cytokine signaling 1	1.1915	2.2839	18.3356	0	0	1	1.275		1.108	1	0	1	2	0	2	1		8651
218678_at	NES	nestin	1.1915	2.2839	2.6365	0.0084	0.0167	1	2.06		1.028	1	0	1	2	0	2		1	10763
1555491_a_at	C19orf66	chromosome 19 open reading frame 66	1.1909	2.28295	2.7394	0.0062	0.0128	1	2.1375		1.094	1	0	1	2	0	2	1		55337
205024_s_at	RAD51	RAD51 homolog (S. cerevisiae)	1.1885	2.27916	23.734	0	0	1	1.1043		1.172	1	0	1	2	0	2			5888
225970_at	DDHD1	DDHD domain containing 1	1.1883	2.27884	15.3	0	0	1	1.1827		1.102	1	0	1	2	0	2			80821
212314_at	SEL1L3	sel-1 suppressor of lin-12-like 3 (C. elegans)	1.1875	2.27758	16.9173	0	0	1	1.0635		1.26	1	0	1	2	0	2			23231
222231_s_at	LRRC59	leucine rich repeat containing 59	1.1864	2.27584	13.3894	0	0	1	1.1375		1.423	1	0	1	2	0	2	1		55379
224480_s_at	AGPAT9	1-acylglycerol-3-phosphate O-acyltransferase 9	1.1862	2.27553	3.4114	0.0006	0.0017	1	1.8115		1.027	1	0	1	2	0	2			84803
202595_s_at	LEPROTL1	leptin receptor overlapping transcript-like 1	1.1808	2.26702	10.8489	0	0	1	1.1699		1.4	1	0	1	2	0	2	1		23484
225344_at	NCOA7	nuclear receptor coactivator 7	1.1778	2.26232	18.3075	0	0	1	1.2079		1.253	1	0	1	2	0	2			135112
204224_s_at	GCH1	GTP cyclohydrolase 1	1.1754	2.25855	8.3554	0	0	1		1.2354	1.191	0	1	1	2	0	2		1	2643
209037_s_at	EHD1	EH-domain containing 1	1.1732	2.25511	5.7519	0	0	1	1.6041		1.126	1	0	1	2	0	2	1		10938
226870_at	COMTD1	catechol-O-methyltransferase domain containing 1	1.1725	2.25402	15.1689	0	0	1	1.2203		1.014	1	0	1	2	0	2			118881
206421_s_at	SERPINB7	serpin peptidase inhibitor, clade B (ovalbumin), member 7	1.1706	2.25105	2.7609	0.0058	0.012	1	1.8359		1.249	1	0	1	2	0	2	1		8710
238765_at	ATP6V1G1	ATPase, H+ transporting, lysosomal 13kDa, V1 subunit G1	1.1703	2.25058	6.4295	0	0	1	1.585		1.094	1	0	1	2	0	2	1		9550
228181_at	SLC30A1	solute carrier family 30 (zinc transporter), member 1	1.1699	2.24996	4.0207	0.0001	0.0002	1	1.3896		1.484	1	0	1	2	0	2	1		7779
209872_s_at	PKP3	plakophilin 3	1.1681	2.24716	8.3136	0	0	1		1.0359	1.402	0	1	1	2	0	2			11187
222442_s_at	ARL8B	ADP-ribosylation factor-like 8B	1.1663	2.24435	5.4176	0	0	1	1.5753		1.001	1	0	1	2	0	2			55207
204026_s_at	ZWINT	ZW10 interactor	1.1626	2.23861	6.6475	0	0	1		1.1666	1.209	0	1	1	2	0	2		1	11130
1563111_a_at	PIGX	phosphatidylinositol glycan anchor biosynthesis, class X	1.1581	2.23163	5.5221	0	0	1	1.5801		1.042	1	0	1	2	0	2			54965
211801_x_at	MFN1	mitofusin 1	1.1548	2.22653	8.2804	0	0	1	1.3618	1.0024		1	1	0	2	0	2			55669
209124_at	MYD88	myeloid differentiation primary response gene (88)	1.154	2.2253	28.3855	0	0	1	1.1699		1.205	1	0	1	2	0	2			4615
205778_at	KLK7	kallikrein-related peptidase 7	1.1522	2.22253	5.0319	0	0	1	1.3618		1.436	1	0	1	2	0	2	1		5650
202524_s_at	SPOCK2	sparc/osteonectin, cwcv and kazal-like domains proteoglycan (testican) 2	1.1519	2.22206	13.1238	0	0	1	1.3391		1.011	1	0	1	2	0	2			9806
213274_s_at	CTSB	cathepsin B	1.1513	2.22114	3.3115	0.0009	0.0023	1	2.0108		1.057	1	0	1	2	0	2	1	1	1508
217930_s_at	TOLLIP	toll interacting protein	1.1481	2.21622	8.0825	0	0	1	1.433		1.079	1	0	1	2	0	2			54472
217496_s_at	IDE	insulin-degrading enzyme	1.1471	2.21468	3.0747	0.0021	0.0049	1	1.6915		1.302	1	0	1	2	0	2	1	1	3416
1552701_a_at	CARD16	caspase recruitment domain family, member 16	1.1447	2.211	7.5868	0	0	1	1.1243		1.383	1	0	1	2	0	2			114769
227928_at	C12orf48	chromosome 12 open reading frame 48	1.1445	2.2107	2.9082	0.0036	0.0079	1	2.0496		1.012	1	0	1	2	0	2			55010
229296_at	NA	NA	1.136	2.19771	12.1721	0	0	1	1.0215		1.119	1	0	1	2	0	2			NA
232181_at	PPARGC1B	peroxisome proliferator-activated receptor gamma, coactivator 1 beta	1.1339	2.19451	7.9167	0	0	1	1.1506	1.0432		1	1	0	2	0	2			133522
206247_at	MICB	MHC class I polypeptide-related sequence B	1.1334	2.19375	12.9622	0	0	1	1.0976		1.148	1	0	1	2	0	2			4277
204126_s_at	CDC45	cell division cycle 45 homolog (S. cerevisiae)	1.133	2.19314	5.9282	0	0	1	1.4906		1.075	1	0	1	2	0	2			8318
229835_s_at	SLMO2	slowmo homolog 2 (Drosophila)	1.1329	2.19299	5.9945	0	0	1	1.2928		1.322	1	0	1	2	0	2			51012
211715_s_at	BDH1	3-hydroxybutyrate dehydrogenase, type 1	1.1307	2.18965	8.7975	0	0	1	1.0909	1.0451		1	1	0	2	0	2	1		622
219015_s_at	ALG13	asparagine-linked glycosylation 13 homolog (S. cerevisiae)	1.1292	2.18737	5.6927	0	0	1	1.4803		1.065	1	0	1	2	0	2	-1		79868
202687_s_at	TNFSF10	tumor necrosis factor (ligand) superfamily, member 10	1.1261	2.18268	4.9712	0	0	1		1.1029	1.407	0	1	1	2	0	2	1		8743
201762_s_at	PSME2	proteasome (prosome, macropain) activator subunit 2 (PA28 beta)	1.1235	2.17875	3.6958	0.0002	0.0006	1		1.1371	1.448	0	1	1	2	0	2	1		5721
204241_at	ACOX3	acyl-CoA oxidase 3, pristanoyl	1.1227	2.17754	21.4411	0	0	1	1.0635		1.047	1	0	1	2	0	2			8310
225520_at	MTHFD1L	methylenetetrahydrofolate dehydrogenase (NADP+ dependent) 1-like	1.1226	2.17739	15.4143	0	0	1	1.1699		1.097	1	0	1	2	0	2			25902
201584_s_at	DDX39A	DEAD (Asp-Glu-Ala-Asp) box polypeptide 39A	1.1214	2.17558	8.9602	0	0	1	1.2449	1.0586		1	1	0	2	0	2			10212
210830_s_at	PON2	paraoxonase 2	1.1212	2.17528	29.8072	0	0	1	1.1177	1.0097		1	1	0	2	0	2	1		5445
218095_s_at	TMEM165	transmembrane protein 165	1.1159	2.1673	2.8537	0.0043	0.0093	1		1.5024	1.287	0	1	1	2	0	2	1		55858
224451_x_at	ARHGAP9	Rho GTPase activating protein 9	1.1144	2.16505	7.14	0	0	1	1.1506		1.327	1	0	1	2	0	2			64333
204616_at	UCHL3	ubiquitin carboxyl-terminal esterase L3 (ubiquitin thiolesterase)	1.1102	2.15876	9	0	0	1	1.1506		1.336	1	0	1	2	0	2	1		7347
218567_x_at	DPP3	dipeptidyl-peptidase 3	1.1066	2.15338	11.5209	0	0	1	1.3219		1.002	1	0	1	2	0	2			10072
209949_at	NCF2	neutrophil cytosolic factor 2	1.105	2.15099	5.7382	0	0	1	1.3334		1.272	1	0	1	2	0	2			4688
224232_s_at	PRELID1	PRELI domain containing 1	1.1022	2.14682	26.628	0	0	1	1.0286		1.177	1	0	1	2	0	2			27166
201912_s_at	GSPT1	G1 to S phase transition 1	1.102	2.14652	10.7127	0	0	1	1.189	1.1283		1	1	0	2	0	2	1		2935
219253_at	TMEM185B	transmembrane protein 185B	1.0988	2.14176	8.3924	0	0	1	1.3277		1.123	1	0	1	2	0	2	1	1	79134
203746_s_at	HCCS	holocytochrome c synthase	1.0987	2.14162	6.7133	0	0	1	1.3618		1.131	1	0	1	2	0	2			3052
214512_s_at	SUB1	SUB1 homolog (S. cerevisiae)	1.0963	2.13806	33.1825	0	0	1	1.0496		1.158	1	0	1	2	0	2	1		10923
226276_at	TMEM167A	transmembrane protein 167A	1.0944	2.13524	8.1631	0	0	1	1.3561		1.063	1	0	1	2	0	2			153339
218188_s_at	TIMM13	translocase of inner mitochondrial membrane 13 homolog (yeast)	1.0911	2.13036	21.1494	0	0	1	1.1827		1.21	1	0	1	2	0	2			26517
227180_at	ELOVL7	ELOVL fatty acid elongase 7	1.0907	2.12977	8.0668	0	0	1	1.257		1.159	1	0	1	2	0	2			79993
227452_at	LOC100499467	hypothetical LOC100499467	1.0874	2.12491	10.2837	0	0	1	1.2869		1.002	1	0	1	2	0	2			100499467
218392_x_at	SFXN1	sideroflexin 1	1.0868	2.12402	9.8682	0	0	1	1		1.17	1	0	1	2	0	2			94081
223343_at	MS4A7	membrane-spanning 4-domains, subfamily A, member 7	1.0829	2.11829	4.0385	0.0001	0.0002	1	1.406		1.12	1	0	1	2	0	2			58475
41037_at	TEAD4	TEA domain family member 4	1.0816	2.11638	12.9736	0	0	1	1.0356		1.043	1	0	1	2	0	2			7004
204059_s_at	ME1	malic enzyme 1, NADP(+)-dependent, cytosolic	1.0772	2.10994	3.83	0.0001	0.0004	1	1.4906		1.376	1	0	1	2	0	2	1		4199
241981_at	FAM20A	family with sequence similarity 20, member A	1.0762	2.10848	4.6603	0	0	1	1.4168		1.017	1	0	1	2	0	2			54757
203971_at	SLC31A1	solute carrier family 31 (copper transporters), member 1	1.0707	2.10045	4.0592	0	0.0002	1	1.4594		1.062	1	0	1	2	0	2	1		1317
231733_at	CARD18	caspase recruitment domain family, member 18	1.0684	2.09711	3.685	0.0002	0.0006	1	1.5211		1.096	1	0	1	2	0	2			59082
225620_at	RAB35	RAB35, member RAS oncogene family	1.0669	2.09493	24.0508	0	0	1	1.111		1.156	1	0	1	2	0	2			11021
223434_at	GBP3	guanylate binding protein 3	1.0666	2.09449	12.6918	0	0	1	1.0566		1.184	1	0	1	2	0	2			2635
201543_s_at	SAR1A	SAR1 homolog A (S. cerevisiae)	1.0652	2.09246	7.7983	0	0	1		1.0523	1.11	0	1	1	2	0	2	1		56681
221081_s_at	DENND2D	DENN/MADD domain containing 2D	1.058	2.08204	19.9815	0	0	1	1.0704		1.005	1	0	1	2	0	2	1		79961
203931_s_at	MRPL12	mitochondrial ribosomal protein L12	1.0539	2.07613	14.5527	0	0	1	1.0144		1.079	1	0	1	2	0	2			6182
203060_s_at	PAPSS2	3'-phosphoadenosine 5'-phosphosulfate synthase 2	1.0516	2.07283	4.6005	0	0	1	1.257		1.111	1	0	1	2	0	2	1	1	9060
217919_s_at	MRPL42	mitochondrial ribosomal protein L42	1.0468	2.06594	7.1897	0	0	1	1.3334		1.003	1	0	1	2	0	2	1		28977
213475_s_at	ITGAL	integrin, alpha L (antigen CD11A (p180), lymphocyte function-associated antigen 1; alpha polypeptide)	1.0434	2.06108	3.9729	0.0001	0.0002	1	1.757		1.063	1	0	1	2	0	2			3683
206571_s_at	MAP4K4	mitogen-activated protein kinase kinase kinase kinase 4	1.0417	2.05865	9.6367	0	0	1	1.0772	1.045		1	1	0	2	0	2	1		9448
230792_at	FAAH2	fatty acid amide hydrolase 2	1.038	2.05338	8.0047	0	0	1	1.263		1.125	1	0	1	2	0	2			158584
224967_at	UGCG	UDP-glucose ceramide glucosyltransferase	1.0358	2.05025	8.6097	0	0	1	1.0635		1.191	1	0	1	2	0	2	1		7357
202352_s_at	PSMD12	proteasome (prosome, macropain) 26S subunit, non-ATPase, 12	1.0334	2.04684	6.8746	0	0	1	1.263		1.011	1	0	1	2	0	2		1	5718
217294_s_at	ENO1	enolase 1, (alpha)	1.0311	2.04358	15.4399	0	0	1	1.0286		1.032	1	0	1	2	0	2	1		2023
216243_s_at	IL1RN	interleukin 1 receptor antagonist	1.029	2.04061	3.5096	0.0004	0.0012	1	1.5993	1.139		1	1	0	2	0	2			3557
201564_s_at	FSCN1	fascin homolog 1, actin-bundling protein (Strongylocentrotus purpuratus)	1.0286	2.04004	5.6523	0	0	1		1.0289	1.013	0	1	1	2	0	2	1	1	6624
213822_s_at	UBE3B	ubiquitin protein ligase E3B	1.0246	2.0344	4.8281	0	0	1	1.4383		1.025	1	0	1	2	0	2		-1	89910
212815_at	ASCC3	activating signal cointegrator 1 complex subunit 3	1.0227	2.03172	9.8227	0	0	1	1.1177		1.114	1	0	1	2	0	2			10973
203360_s_at	MYCBP	c-myc binding protein	1.0209	2.02918	8.1003	0	0	1	1.1827		1.043	1	0	1	2	0	2			26292
226121_at	DHRS13	dehydrogenase/reductase (SDR family) member 13	1.0136	2.01894	8.0392	0	0	1	1.2327		1.051	1	0	1	2	0	2			147015
1552502_s_at	RHBDL2	rhomboid, veinlet-like 2 (Drosophila)	1.0116	2.01615	2.7104	0.0067	0.0138	1	1.6462		1.193	1	0	1	2	0	2			54933
229597_s_at	WDFY4	WDFY family member 4	1.0082	2.0114	9.8208	0	0	1	1.111		1.046	1	0	1	2	0	2			57705
241368_at	PLIN5	perilipin 5	1.0074	2.01028	2.8301	0.0047	0.0099	1	1.6736		1.006	1	0	1	2	0	2			440503
235857_at	KCTD11	potassium channel tetramerisation domain containing 11	1.0005	2.00069	12.8048	0	0	1	1.1043		1.102	1	0	1	2	0	2			147040
205908_s_at	OMD	osteomodulin	-1.0028	-2.00389	-8.641	0	0	-1	-1.275		-1.093	-1	0	-1	0	2	2		-1	4958
228686_at	FLJ33630	hypothetical LOC644873	-1.0033	-2.00458	-12.919	0	0	-1	-1.0566		-1.128	-1	0	-1	0	2	2			644873
202242_at	TSPAN7	tetraspanin 7	-1.004	-2.00555	-16.2931	0	0	-1	-1.0144		-1.216	-1	0	-1	0	2	2			7102
231879_at	COL12A1	collagen, type XII, alpha 1	-1.0048	-2.00667	-5.0262	0	0	-1	-1.269		-1.337	-1	0	-1	0	2	2			1303
204011_at	SPRY2	sprouty homolog 2 (Drosophila)	-1.0051	-2.00708	-12.342	0	0	-1	-1.1375		-1.075	-1	0	-1	0	2	2	-1		10253
202124_s_at	TRAK2	trafficking protein, kinesin binding 2	-1.009	-2.01252	-5.7386	0	0	-1	-1.257		-1.117	-1	0	-1	0	2	2	-1		66008
221986_s_at	KLHL24	kelch-like 24 (Drosophila)	-1.0093	-2.01293	-3.6401	0.0003	0.0007	-1	-1.5261		-1.017	-1	0	-1	0	2	2			54800
232182_at	LOC286272	hypothetical protein LOC286272	-1.0105	-2.01461	-11.4715	0	0	-1	-1.511		-1.314	-1	0	-1	0	2	2			286272
241922_at	LMO4	LIM domain only 4	-1.0109	-2.01517	-6.3457	0	0	-1	-1.251		-1.077	-1	0	-1	0	2	2	-1		8543
238706_at	PAPD4	PAP associated domain containing 4	-1.0121	-2.01684	-4.7183	0	0	-1	-1.2449		-1.085	-1	0	-1	0	2	2			167153
205792_at	WISP2	WNT1 inducible signaling pathway protein 2	-1.0142	-2.01978	-10.2014	0	0	-1	-1.144		-1.026	-1	0	-1	0	2	2			8839
235067_at	MKLN1	muskelin 1, intracellular mediator containing kelch motifs	-1.0146	-2.02034	-4.0993	0	0.0001	-1	-1.1043		-1.14	-1	0	-1	0	2	2	1		4289
206544_x_at	SMARCA2	SWI/SNF related, matrix associated, actin dependent regulator of chromatin, subfamily a, member 2	-1.0155	-2.0216	-4.4568	0	0	-1	-1.1506		-1.236	-1	0	-1	0	2	2			6595
224920_x_at	MYADM	myeloid-associated differentiation marker	-1.0159	-2.02216	-7.5565	0	0	-1	-1.2141		-1.02	-1	0	-1	0	2	2			91663
228411_at	PARD3B	par-3 partitioning defective 3 homolog B (C. elegans)	-1.016	-2.0223	-9.7311	0	0	-1	-1.1309		-1.089	-1	0	-1	0	2	2			117583
209763_at	CHRDL1	chordin-like 1	-1.0178	-2.02483	-12.2001	0	0	-1	-1.0704		-1.215	-1	0	-1	0	2	2		-1	91851
225444_at	UBN2	ubinuclein 2	-1.0205	-2.02862	-8.6923	0	0	-1	-1.157		-1.245	-1	0	-1	0	2	2			254048
228562_at	ZBTB10	zinc finger and BTB domain containing 10	-1.0215	-2.03003	-12.2627	0	0	-1	-1.1375		-1.007	-1	0	-1	0	2	2			65986
226030_at	ACADSB	acyl-CoA dehydrogenase, short/branched chain	-1.0216	-2.03017	-16.6435	0	0	-1	-1.0144		-1.058	-1	0	-1	0	2	2			36
204324_s_at	GOLIM4	golgi integral membrane protein 4	-1.0221	-2.03087	-5.3719	0	0	-1	-1.3505		-1.01	-1	0	-1	0	2	2			27333
1561615_s_at	SLC8A1	solute carrier family 8 (sodium/calcium exchanger), member 1	-1.0237	-2.03313	-3.3748	0.0007	0.0019	-1	-1.5607		-1.172	-1	0	-1	0	2	2			6546
202661_at	ITPR2	inositol 1,4,5-trisphosphate receptor, type 2	-1.0244	-2.03411	-8.4785	0	0	-1	-1.0704		-1.192	-1	0	-1	0	2	2	-1		3709
235000_at	LPP	LIM domain containing preferred translocation partner in lipoma	-1.0252	-2.03524	-5.0078	0	0	-1	-1.1375		-1.171	-1	0	-1	0	2	2			4026
213032_at	NFIB	nuclear factor I/B	-1.0254	-2.03552	-9.6449	0	0	-1	-1.0566		-1.075	-1	0	-1	0	2	2	-1		4781
212758_s_at	ZEB1	zinc finger E-box binding homeobox 1	-1.0254	-2.03552	-12.4278	0	0	-1	-1.1177		-1.22	-1	0	-1	0	2	2			6935
1560562_a_at	ZNF677	zinc finger protein 677	-1.0271	-2.03792	-3.1632	0.0016	0.0037	-1	-1.9964		-1.464	-1	0	-1	0	2	2			342926
204466_s_at	SNCA	synuclein, alpha (non A4 component of amyloid precursor)	-1.0292	-2.04089	-5.82	0	0	-1	-1.1827		-1.105	-1	0	-1	0	2	2	-1		6622
224801_at	NDFIP2	Nedd4 family interacting protein 2	-1.0304	-2.04259	-5.4999	0	0	-1		-1.0239	-1.276	0	-1	-1	0	2	2			54602
201431_s_at	DPYSL3	dihydropyrimidinase-like 3	-1.0317	-2.04443	-15.6694	0	0	-1	-1.269		-1.02	-1	0	-1	0	2	2			1809
227419_x_at	PLAC9	placenta-specific 9	-1.032	-2.04486	-15.1434	0	0	-1	-1.1506		-1.021	-1	0	-1	0	2	2			219348
232204_at	EBF1	early B-cell factor 1	-1.0328	-2.04599	-6.8203	0	0	-1	-1.263		-1.066	-1	0	-1	0	2	2			1879
227526_at	CDON	Cdon homolog (mouse)	-1.0376	-2.05281	-19.6917	0	0	-1	-1.0704		-1.093	-1	0	-1	0	2	2			50937
213364_s_at	SNX1	sorting nexin 1	-1.0403	-2.05666	-5.3621	0	0	-1		-1.0244	-1.192	0	-1	-1	0	2	2	-1		6642
203424_s_at	IGFBP5	insulin-like growth factor binding protein 5	-1.0415	-2.05837	-3.4891	0.0005	0.0013	-1	-1.2449		-1.081	-1	0	-1	0	2	2	-1		3488
210325_at	CD1A	CD1a molecule	-1.0421	-2.05922	-4.2781	0	0.0001	-1	-1.157	-1.0352		-1	-1	0	0	2	2			909
219087_at	ASPN	asporin	-1.0423	-2.05951	-16.6285	0	0	-1	-1.0286		-1.114	-1	0	-1	0	2	2	-1		54829
226999_at	RNPC3	RNA-binding region (RNP1, RRM) containing 3	-1.0444	-2.06251	-7.2464	0	0	-1	-1.2016		-1.315	-1	0	-1	0	2	2			55599
202342_s_at	TRIM2	tripartite motif containing 2	-1.0461	-2.06494	-6.5313	0	0	-1	-1.111		-1.062	-1	0	-1	0	2	2			23321
1557938_s_at	PTRF	polymerase I and transcript release factor	-1.0474	-2.0668	-3.0302	0.0024	0.0055	-1	-1.275		-1.031	-1	0	-1	0	2	2			284119
219221_at	ZBTB38	zinc finger and BTB domain containing 38	-1.0478	-2.06737	-4.9587	0	0	-1	-1.5059		-1.037	-1	0	-1	0	2	2			253461
214464_at	CDC42BPA	CDC42 binding protein kinase alpha (DMPK-like)	-1.049	-2.0691	-6.3689	0	0	-1	-1.0356		-1.519	-1	0	-1	0	2	2	-1		8476
234339_s_at	GLTSCR2	glioma tumor suppressor candidate region gene 2	-1.054	-2.07628	-9.4421	0	0	-1	-1.157		-1.131	-1	0	-1	0	2	2			29997
214433_s_at	SELENBP1	selenium binding protein 1	-1.054	-2.07628	-16.5779	0	0	-1	-1.1043		-1.197	-1	0	-1	0	2	2	-1		8991
218718_at	PDGFC	platelet derived growth factor C	-1.0553	-2.07815	-26.2382	0	0	-1	-1.0426		-1.109	-1	0	-1	0	2	2	-1		56034
221747_at	TNS1	tensin 1	-1.0553	-2.07815	-11.2861	0	0	-1	-1.1177		-1.165	-1	0	-1	0	2	2			7145
202908_at	WFS1	Wolfram syndrome 1 (wolframin)	-1.0563	-2.07959	-24.2303	0	0	-1	-1.0496		-1.087	-1	0	-1	0	2	2			7466
215066_at	PTPRF	protein tyrosine phosphatase, receptor type, F	-1.0591	-2.08363	-3.0551	0.0023	0.0051	-1	-1.7355		-1.052	-1	0	-1	0	2	2			5792
203705_s_at	FZD7	frizzled family receptor 7	-1.0607	-2.08594	-5.0478	0	0	-1	-1.0976		-1.036	-1	0	-1	0	2	2			8324
241705_at	ABCA5	ATP-binding cassette, sub-family A (ABC1), member 5	-1.0617	-2.08739	-6.6496	0	0	-1	-1.3674		-1.055	-1	0	-1	0	2	2	-1		23461
201843_s_at	EFEMP1	EGF containing fibulin-like extracellular matrix protein 1	-1.0651	-2.09231	-13.75	0	0	-1	-1.0286		-1.022	-1	0	-1	0	2	2	-1	-1	2202
1554004_a_at	RGNEF	190 kDa guanine nucleotide exchange factor	-1.0659	-2.09348	-20.2044	0	0	-1	-1.1635		-1.212	-1	0	-1	0	2	2			64283
216620_s_at	ARHGEF10	Rho guanine nucleotide exchange factor (GEF) 10	-1.0661	-2.09377	-9.8643	0	0	-1	-2.275		-1.371	-1	0	-1	0	2	2	-1		9639
206227_at	CILP	cartilage intermediate layer protein, nucleotide pyrophosphohydrolase	-1.0689	-2.09783	-2.3237	0.0201	0.036	-1		-1.2882	-1.255	0	-1	-1	0	2	2		-1	8483
236600_at	SPG20	spastic paraplegia 20 (Troyer syndrome)	-1.0691	-2.09812	-6.5234	0	0	-1	-1.4005		-1.001	-1	0	-1	0	2	2			23111
239999_at	LINC00478	long intergenic non-protein coding RNA 478	-1.0706	-2.10031	-6.7605	0	0	-1	-1.1243		-1.321	-1	0	-1	0	2	2			388815
218980_at	FHOD3	formin homology 2 domain containing 3	-1.0711	-2.10103	-14.6053	0	0	-1	-1.0144		-1.138	-1	0	-1	0	2	2			80206
212677_s_at	CEP68	centrosomal protein 68kDa	-1.0712	-2.10118	-17.4617	0	0	-1	-1.1699		-1.419	-1	0	-1	0	2	2	-1		23177
204589_at	NUAK1	NUAK family, SNF1-like kinase, 1	-1.0713	-2.10133	-4.5977	0	0	-1		-1.0231	-1.394	0	-1	-1	0	2	2	-1		9891
227041_at	SESTD1	SEC14 and spectrin domains 1	-1.0776	-2.11052	-11.4108	0	0	-1	-1.2987		-1.035	-1	0	-1	0	2	2			91404
213593_s_at	TRA2A	transformer 2 alpha homolog (Drosophila)	-1.0814	-2.11609	-7.4846	0	0	-1	-1.1635		-1.253	-1	0	-1	0	2	2	-1		29896
235547_at	N4BP2L2	NEDD4 binding protein 2-like 2	-1.0819	-2.11682	-12.41	0	0	-1	-1.1506		-1.005	-1	0	-1	0	2	2	-1		10443
225178_at	TTC14	tetratricopeptide repeat domain 14	-1.0822	-2.11726	-17.3757	0	0	-1	-1.0356		-1.153	-1	0	-1	0	2	2			151613
204997_at	GPD1	glycerol-3-phosphate dehydrogenase 1 (soluble)	-1.084	-2.11991	-10.2862	0	0	-1	-1.926		-1.53	-1	0	-1	0	2	2			2819
227142_at	PLEKHG5	pleckstrin homology domain containing, family G (with RhoGef domain) member 5	-1.0845	-2.12064	-2.8633	0.0042	0.009	-1	-1.6826		-1.179	-1	0	-1	0	2	2			57449
212793_at	DAAM2	dishevelled associated activator of morphogenesis 2	-1.0853	-2.12182	-16.491	0	0	-1	-1.0841		-1.24	-1	0	-1	0	2	2			23500
219908_at	DKK2	dickkopf homolog 2 (Xenopus laevis)	-1.089	-2.12727	-9.4356	0	0	-1	-1.1506	-1.0287		-1	-1	0	0	2	2		-1	27123
214734_at	EXPH5	exophilin 5	-1.0907	-2.12977	-17.028	0	0	-1	-1.0704		-1.158	-1	0	-1	0	2	2	-1		23086
214203_s_at	PRODH	proline dehydrogenase (oxidase) 1	-1.0915	-2.13095	-4.618	0	0	-1	-1.4647		-1.119	-1	0	-1	0	2	2	-1		5625
201124_at	ITGB5	integrin, beta 5	-1.0924	-2.13228	-22.7952	0	0	-1	-1.0704		-1.115	-1	0	-1	0	2	2	-1		3693
222357_at	ZBTB20	zinc finger and BTB domain containing 20	-1.0928	-2.13288	-7.7467	0	0	-1	-1.5607		-1.031	-1	0	-1	0	2	2	-1		26137
221600_s_at	C11orf67	chromosome 11 open reading frame 67	-1.0944	-2.13524	-9.2805	0	0	-1	-1.3561		-1.037	-1	0	-1	0	2	2	-1		28971
242492_at	CLNS1A	chloride channel, nucleotide-sensitive, 1A	-1.0948	-2.13583	-6.5189	0	0	-1	-1.3674		-1.122	-1	0	-1	0	2	2			1207
204560_at	FKBP5	FK506 binding protein 5	-1.099	-2.14206	-4.2556	0	0.0001	-1	-1.4803		-1.164	-1	0	-1	0	2	2			2289
235556_at	C5orf41	chromosome 5 open reading frame 41	-1.1008	-2.14474	-6.1428	0	0	-1	-1.384		-1.014	-1	0	-1	0	2	2			153222
206378_at	SCGB2A2	secretoglobin, family 2A, member 2	-1.1015	-2.14578	-8.6016	0	0	-1	-1.1375		-1.553	-1	0	-1	0	2	2			4250
208475_at	FRMD4A	FERM domain containing 4A	-1.1034	-2.1486	-4.0461	0.0001	0.0002	-1	-1.3951		-1.039	-1	0	-1	0	2	2	-1		55691
214850_at	LOC100170939	glucuronidase, beta pseudogene	-1.1045	-2.15024	-7.6254	0	0	-1	-1.2016		-1.19	-1	0	-1	0	2	2	-1		100170939
213075_at	OLFML2A	olfactomedin-like 2A	-1.1048	-2.15069	-9.16	0	0	-1	-1.1043		-1.345	-1	0	-1	0	2	2			169611
243661_at	ZNF273	zinc finger protein 273	-1.1075	-2.15472	-7.6249	0	0	-1		-1.4886	-1.521	0	-1	-1	0	2	2	-1		10793
217901_at	DSG2	desmoglein 2	-1.108	-2.15547	-10.9939	0	0	-1	-1.157		-1.303	-1	0	-1	0	2	2		-1	1829
224890_s_at	C7orf59	chromosome 7 open reading frame 59	-1.11	-2.15846	-28.7276	0	0	-1	-1.1177		-1.129	-1	0	-1	0	2	2			389541
229218_at	COL1A2	collagen, type I, alpha 2	-1.1133	-2.1634	-6.3315	0	0	-1	-1.275	-1.0528		-1	-1	0	0	2	2			1278
201918_at	SLC25A36	solute carrier family 25, member 36	-1.1133	-2.1634	-5.1818	0	0	-1	-1.1635		-1.037	-1	0	-1	0	2	2	-1		55186
235369_at	C14orf28	chromosome 14 open reading frame 28	-1.1137	-2.164	-5.4427	0	0	-1		-1.0484	-1.155	0	-1	-1	0	2	2			122525
237507_at	KRT73	keratin 73	-1.1141	-2.1646	-3.1941	0.0014	0.0034	-1	-1.1177		-1.2	-1	0	-1	0	2	2			319101
225465_at	MAGI1	membrane associated guanylate kinase, WW and PDZ domain containing 1	-1.1147	-2.1655	-9.4247	0	0	-1	-1.0356		-1.095	-1	0	-1	0	2	2			9223
219682_s_at	TBX3	T-box 3	-1.1148	-2.16565	-5.0624	0	0	-1	-1.3618		-1.067	-1	0	-1	0	2	2			6926
202760_s_at	NA	NA	-1.1152	-2.16625	-3.8755	0.0001	0.0003	-1	-1.5656		-1.099	-1	0	-1	0	2	2			NA
242512_at	MYO9A	myosin IXA	-1.1235	-2.17875	-2.978	0.0029	0.0065	-1	-1.7312		-1.016	-1	0	-1	0	2	2			4649
209936_at	RBM5	RNA binding motif protein 5	-1.1237	-2.17905	-5.5821	0	0	-1	-1.5558		-1.021	-1	0	-1	0	2	2			10181
212239_at	PIK3R1	phosphoinositide-3-kinase, regulatory subunit 1 (alpha)	-1.1238	-2.1792	-20.4264	0	0	-1	-1.0772		-1.38	-1	0	-1	0	2	2	-1		5295
238454_at	ZNF540	zinc finger protein 540	-1.1248	-2.18071	-2.725	0.0064	0.0132	-1	-1.7181		-1.148	-1	0	-1	0	2	2			163255
205528_s_at	RUNX1T1	runt-related transcription factor 1; translocated to, 1 (cyclin D-related)	-1.1253	-2.18147	-8.983	0	0	-1	-1.2869		-1.008	-1	0	-1	0	2	2		-1	862
230986_at	KLF8	Kruppel-like factor 8	-1.1263	-2.18298	-4.3681	0	0	-1		-1.0737	-1.331	0	-1	-1	0	2	2			11279
203381_s_at	APOE	apolipoprotein E	-1.128	-2.18556	-7.6414	0	0	-1		-1.0214	-1.298	0	-1	-1	0	2	2	-1		348
221675_s_at	CHPT1	choline phosphotransferase 1	-1.1302	-2.18889	-10.517	0	0	-1	-1.257		-1.067	-1	0	-1	0	2	2			56994
226974_at	NEDD4L	neural precursor cell expressed, developmentally down-regulated 4-like	-1.1315	-2.19086	-3.6943	0.0002	0.0006	-1	-1.0772		-1.167	-1	0	-1	0	2	2			23327
213553_x_at	APOC1	apolipoprotein C-I	-1.133	-2.19314	-3.4802	0.0005	0.0013	-1	-1.8875		-1.561	-1	0	-1	0	2	2			341
227529_s_at	AKAP12	A kinase (PRKA) anchor protein 12	-1.1341	-2.19482	-9.9178	0	0	-1	-1.0496		-1.066	-1	0	-1	0	2	2			9590
225157_at	MLXIP	MLX interacting protein	-1.1347	-2.19573	-8.3309	0	0	-1	-1.4803		-1.473	-1	0	-1	0	2	2			22877
221272_s_at	C1orf21	chromosome 1 open reading frame 21	-1.1358	-2.1974	-10.8748	0	0	-1	-1.0286		-1.039	-1	0	-1	0	2	2	-1	-1	81563
1568619_s_at	ITPRIPL2	inositol 1,4,5-trisphosphate receptor interacting protein-like 2	-1.1358	-2.1974	-3.7567	0.0002	0.0005	-1	-1.251		-1.119	-1	0	-1	0	2	2			162073
213800_at	CFH	complement factor H	-1.137	-2.19923	-14.0537	0	0	-1	-1.1177		-1.266	-1	0	-1	0	2	2			3075
232027_at	SYNE1	spectrin repeat containing, nuclear envelope 1	-1.1372	-2.19954	-3.0884	0.002	0.0047	-1	-1.0496		-1.551	-1	0	-1	0	2	2	-1		23345
1559496_at	PPA2	pyrophosphatase (inorganic) 2	-1.1385	-2.20152	-16.674	0	0	-1	-1.2079		-1.029	-1	0	-1	0	2	2			27068
212914_at	CBX7	chromobox homolog 7	-1.1389	-2.20213	-21.1078	0	0	-1	-1.189		-1.237	-1	0	-1	0	2	2	-1		23492
1557065_at	YLPM1	YLP motif containing 1	-1.1421	-2.20702	-7.6879	0	0	-1	-1.3561		-1.335	-1	0	-1	0	2	2			56252
205794_s_at	NOVA1	neuro-oncological ventral antigen 1	-1.1424	-2.20748	-7.442	0	0	-1	-1.0356	-1.0419		-1	-1	0	0	2	2			4857
221928_at	ACACB	acetyl-CoA carboxylase beta	-1.1425	-2.20763	-7.1979	0	0	-1	-1.1375		-1.27	-1	0	-1	0	2	2	-1	-1	32
235051_at	CCDC50	coiled-coil domain containing 50	-1.1438	-2.20962	-8.9649	0	0	-1	-1.2449		-1.142	-1	0	-1	0	2	2			152137
207417_s_at	ZNF177	zinc finger protein 177	-1.1458	-2.21269	-7.1759	0	0	-1	-1.3448		-1.171	-1	0	-1	0	2	2			7730
228346_at	ZNF844	zinc finger protein 844	-1.1481	-2.21622	-15.6946	0	0	-1	-1.0072		-1.445	-1	0	-1	0	2	2			284391
226656_at	CRTAP	cartilage associated protein	-1.1486	-2.21699	-25.4541	0	0	-1	-1.1375		-1.157	-1	0	-1	0	2	2			10491
225354_s_at	SH3BGRL2	SH3 domain binding glutamic acid-rich protein like 2	-1.1496	-2.21852	-12.7722	0	0	-1	-1.2987		-1.101	-1	0	-1	0	2	2			83699
220291_at	GDPD2	glycerophosphodiester phosphodiesterase domain containing 2	-1.1512	-2.22099	-9.7236	0	0	-1	-1.3561		-1.188	-1	0	-1	0	2	2			54857
203685_at	BCL2	B-cell CLL/lymphoma 2	-1.1521	-2.22237	-25.113	0	0	-1	-1.1699		-1.328	-1	0	-1	0	2	2	-1		596
212762_s_at	TCF7L2	transcription factor 7-like 2 (T-cell specific, HMG-box)	-1.1522	-2.22253	-9.3984	0	0	-1	-1.3896		-1.028	-1	0	-1	0	2	2	-1	-1	6934
205547_s_at	TAGLN	transgelin	-1.1535	-2.22453	-5.0653	0	0	-1	-1.4436		-1.119	-1	0	-1	0	2	2			6876
200696_s_at	GSN	gelsolin	-1.1536	-2.22468	-4.5137	0	0	-1	-1.2079		-1.089	-1	0	-1	0	2	2			2934
221264_s_at	TARDBP	TAR DNA binding protein	-1.156	-2.22839	-3.042	0.0024	0.0054	-1		-1.0233	-1.857	0	-1	-1	0	2	2	-1		23435
228255_at	TMEM237	transmembrane protein 237	-1.1562	-2.2287	-5.8508	0	0	-1		-1.0722	-1.338	0	-1	-1	0	2	2			65062
229170_s_at	TTC18	tetratricopeptide repeat domain 18	-1.1564	-2.22901	-4.9839	0	0	-1	-1.5945		-1.667	-1	0	-1	0	2	2			118491
1556069_s_at	HIF3A	hypoxia inducible factor 3, alpha subunit	-1.1577	-2.23101	-12.7515	0	0	-1	-2.8298		-1.107	-1	0	-1	0	2	2			64344
231875_at	KIF21A	kinesin family member 21A	-1.1585	-2.23225	-8.9398	0	0	-1	-1		-1.159	-1	0	-1	0	2	2			55605
213030_s_at	PLXNA2	plexin A2	-1.1618	-2.23736	-17.1265	0	0	-1	-1.1763		-1.366	-1	0	-1	0	2	2			5362
232166_at	KIAA1377	KIAA1377	-1.1625	-2.23845	-15.9679	0	0	-1	-1.7004		-1.298	-1	0	-1	0	2	2			57562
226103_at	NEXN	nexilin (F actin binding protein)	-1.1668	-2.24513	-11.884	0	0	-1	-1.144		-1.074	-1	0	-1	0	2	2			91624
209184_s_at	IRS2	insulin receptor substrate 2	-1.1702	-2.25043	-11.1218	0	0	-1	-1.0215		-1.223	-1	0	-1	0	2	2			8660
218546_at	C1orf115	chromosome 1 open reading frame 115	-1.1721	-2.25339	-5.6726	0	0	-1	-1.433		-1.22	-1	0	-1	0	2	2			79762
203222_s_at	TLE1	transducin-like enhancer of split 1 (E(sp1) homolog, Drosophila)	-1.1733	-2.25527	-11.6489	0	0	-1	-1.0496		-1.364	-1	0	-1	0	2	2	-1		7088
232940_s_at	MLL3	myeloid/lymphoid or mixed-lineage leukemia 3	-1.1736	-2.25574	-6.8475	0	0	-1	-1.2079		-1.274	-1	0	-1	0	2	2			58508
225009_at	CMTM4	CKLF-like MARVEL transmembrane domain containing 4	-1.1743	-2.25683	-6.6317	0	0	-1	-1.5607		-1.134	-1	0	-1	0	2	2			146223
217951_s_at	PHF3	PHD finger protein 3	-1.176	-2.25949	-6.1461	0	0	-1	-1.0356		-1.171	-1	0	-1	0	2	2	-1		23469
201525_at	APOD	apolipoprotein D	-1.1781	-2.26279	-5.7711	0	0	-1		-1.003	-1.847	0	-1	-1	0	2	2		-1	347
204754_at	HLF	hepatic leukemia factor	-1.1816	-2.26828	-7.0796	0	0	-1	-1.0215	-1.1986		-1	-1	0	0	2	2	-1		3131
203081_at	CTNNBIP1	catenin, beta interacting protein 1	-1.1818	-2.2686	-6.0187	0	0	-1		-1.0739	-1.259	0	-1	-1	0	2	2	-1		56998
205440_s_at	NPY1R	neuropeptide Y receptor Y1	-1.1854	-2.27426	-6.5868	0	0	-1	-1.0426		-1.846	-1	0	-1	0	2	2			4886
212427_at	KIAA0368	KIAA0368	-1.1863	-2.27568	-16.5558	0	0	-1	-1		-1.147	-1	0	-1	0	2	2			23392
1557961_s_at	LOC100127983	hypothetical protein LOC100127983	-1.1891	-2.2801	-10.7423	0	0	-1		-1.0593	-1.139	0	-1	-1	0	2	2			100127983
226342_at	SPTBN1	spectrin, beta, non-erythrocytic 1	-1.1931	-2.28644	-20.9698	0	0	-1	-1.111		-1.053	-1	0	-1	0	2	2	-1		6711
205384_at	FXYD1	FXYD domain containing ion transport regulator 1	-1.1932	-2.28659	-7.4927	0	0	-1	-1.4436		-1.224	-1	0	-1	0	2	2			5348
213272_s_at	TMEM159	transmembrane protein 159	-1.1939	-2.2877	-5.3022	0	0	-1	-1.0772		-1.648	-1	0	-1	0	2	2		-1	57146
229461_x_at	NEGR1	neuronal growth regulator 1	-1.1954	-2.29008	-9.2539	0	0	-1	-1.275		-1.142	-1	0	-1	0	2	2			257194
201951_at	ALCAM	activated leukocyte cell adhesion molecule	-1.1978	-2.2939	-10.2452	0	0	-1	-1.3219		-1.32	-1	0	-1	0	2	2	-1		214
215092_s_at	NFAT5	nuclear factor of activated T-cells 5, tonicity-responsive	-1.198	-2.29421	-11.9453	0	0	-1	-1.2016		-1.251	-1	0	-1	0	2	2			10725
228224_at	PRELP	proline/arginine-rich end leucine-rich repeat protein	-1.1995	-2.2966	-17.7006	0	0	-1	-1.157		-1.076	-1	0	-1	0	2	2			5549
227006_at	PPP1R14A	protein phosphatase 1, regulatory (inhibitor) subunit 14A	-1.2003	-2.29787	-5.0084	0	0	-1	-1.4803		-1.304	-1	0	-1	0	2	2			94274
209189_at	FOS	FBJ murine osteosarcoma viral oncogene homolog	-1.2018	-2.30026	-4.7192	0	0	-1		-1.0379	-1.613	0	-1	-1	0	2	2			2353
242931_at	LONRF3	LON peptidase N-terminal domain and ring finger 3	-1.2026	-2.30154	-3.0755	0.0021	0.0048	-1	-1.926		-1.057	-1	0	-1	0	2	2			79836
212494_at	TENC1	tensin like C1 domain containing phosphatase (tensin 2)	-1.2038	-2.30346	-10.9894	0	0	-1	-1.3334		-1.25	-1	0	-1	0	2	2			23371
217627_at	ZNF573	zinc finger protein 573	-1.2051	-2.30553	-8.2067	0	0	-1	-1.4489		-1.232	-1	0	-1	0	2	2	-1	-1	126231
222364_at	SLC44A1	solute carrier family 44, member 1	-1.2069	-2.30841	-10.2373	0	0	-1	-1.3896		-1.141	-1	0	-1	0	2	2			23446
222787_s_at	TMEM106B	transmembrane protein 106B	-1.2086	-2.31113	-4.7769	0	0	-1	-1.6915		-1.244	-1	0	-1	0	2	2			54664
213998_s_at	DDX17	DEAD (Asp-Glu-Ala-Asp) box polypeptide 17	-1.2094	-2.31241	-6.522	0	0	-1	-1.4114		-1.381	-1	0	-1	0	2	2			10521
203881_s_at	DMD	dystrophin	-1.2104	-2.31402	-8.6243	0	0	-1		-1.0783	-1.537	0	-1	-1	0	2	2	-1		1756
201150_s_at	TIMP3	TIMP metallopeptidase inhibitor 3	-1.2124	-2.31723	-11.24	0	0	-1	-1.1827		-1.692	-1	0	-1	0	2	2	-1		7078
204749_at	NAP1L3	nucleosome assembly protein 1-like 3	-1.2138	-2.31948	-9.3689	0	0	-1	-1.4699		-1.022	-1	0	-1	0	2	2			4675
220609_at	LOC202181	hypothetical LOC202181	-1.2156	-2.32237	-14.903	0	0	-1	-1.2141		-1.062	-1	0	-1	0	2	2	-1		202181
202267_at	LAMC2	laminin, gamma 2	-1.217	-2.32463	-5.6912	0	0	-1	-1.5607		-1.213	-1	0	-1	0	2	2	-1		3918
201116_s_at	CPE	carboxypeptidase E	-1.2184	-2.32689	-2.4548	0.0141	0.0264	-1	-2.0321		-1.043	-1	0	-1	0	2	2			1363
208096_s_at	COL21A1	collagen, type XXI, alpha 1	-1.2194	-2.3285	-16.4099	0	0	-1	-1.3448		-1.087	-1	0	-1	0	2	2	-1		81578
202436_s_at	CYP1B1	cytochrome P450, family 1, subfamily B, polypeptide 1	-1.2204	-2.33011	-3.1732	0.0015	0.0036	-1	-1.546		-1.305	-1	0	-1	0	2	2	-1		1545
219059_s_at	LYVE1	lymphatic vessel endothelial hyaluronan receptor 1	-1.2207	-2.3306	-5.7153	0	0	-1	-1.0976	-1.0425		-1	-1	0	0	2	2			10894
212468_at	SPAG9	sperm associated antigen 9	-1.2216	-2.33205	-6.5049	0	0	-1	-1.4276		-1.38	-1	0	-1	0	2	2	-1		9043
204160_s_at	ENPP4	ectonucleotide pyrophosphatase/phosphodiesterase 4 (putative)	-1.2223	-2.33318	-7.6655	0	0	-1	-1.5311		-1.067	-1	0	-1	0	2	2			22875
226038_at	LONRF1	LON peptidase N-terminal domain and ring finger 1	-1.2248	-2.33723	-10.512	0	0	-1	-1.0704		-1.483	-1	0	-1	0	2	2			91694
224918_x_at	MGST1	microsomal glutathione S-transferase 1	-1.2259	-2.33901	-6.9552	0	0	-1	-1.4436		-1.205	-1	0	-1	0	2	2			4257
212154_at	SDC2	syndecan 2	-1.2265	-2.33999	-2.7401	0.0061	0.0127	-1	-1.516		-1.119	-1	0	-1	0	2	2		-1	6383
208712_at	CCND1	cyclin D1	-1.2272	-2.34112	-5.253	0	0	-1		-1.0381	-1.699	0	-1	-1	0	2	2	-1		595
201009_s_at	TXNIP	thioredoxin interacting protein	-1.2276	-2.34177	-7.4804	0	0	-1	-1.157		-1.459	-1	0	-1	0	2	2	-1		10628
219295_s_at	PCOLCE2	procollagen C-endopeptidase enhancer 2	-1.23	-2.34567	-8.7837	0	0	-1	-1.3896		-1.039	-1	0	-1	0	2	2			26577
213089_at	LOC100272216	hypothetical LOC100272216	-1.2309	-2.34713	-9.4127	0	0	-1	-1.4647		-1.189	-1	0	-1	0	2	2	-1		100272216
241403_at	CLK4	CDC-like kinase 4	-1.2312	-2.34762	-11.4181	0	0	-1	-1.3391		-1.061	-1	0	-1	0	2	2			57396
206140_at	LHX2	LIM homeobox 2	-1.2339	-2.35202	-7.3538	0	0	-1	-1.0704		-1.315	-1	0	-1	0	2	2			9355
227948_at	FGD4	FYVE, RhoGEF and PH domain containing 4	-1.2352	-2.35414	-9.5977	0	0	-1	-1.3161		-1.423	-1	0	-1	0	2	2			121512
225727_at	PLEKHH1	pleckstrin homology domain containing, family H (with MyTH4 domain) member 1	-1.2365	-2.35626	-10.3341	0	0	-1	-1.3045		-1.415	-1	0	-1	0	2	2			57475
204284_at	PPP1R3C	protein phosphatase 1, regulatory (inhibitor) subunit 3C	-1.2376	-2.35806	-3.8877	0.0001	0.0003	-1	-1.7093		-1.243	-1	0	-1	0	2	2			5507
226210_s_at	MEG3	maternally expressed 3 (non-protein coding)	-1.2426	-2.36625	-10.6968	0	0	-1	-1.2869		-1.31	-1	0	-1	0	2	2			55384
220675_s_at	PNPLA3	patatin-like phospholipase domain containing 3	-1.2435	-2.36772	-7.2342	0	0	-1	-1.406		-1.559	-1	0	-1	0	2	2			80339
232531_at	EMX2OS	EMX2 opposite strand/antisense RNA (non-protein coding)	-1.2438	-2.36821	-19.9573	0	0	-1	-1.1309		-1.343	-1	0	-1	0	2	2			196047
213424_at	KIAA0895	KIAA0895	-1.2445	-2.36936	-17.4759	0	0	-1	-1.2869		-1.13	-1	0	-1	0	2	2	-1		23366
208609_s_at	TNXB	tenascin XB	-1.2476	-2.37446	-11.1096	0	0	-1	-1.4222		-1.097	-1	0	-1	0	2	2			7148
209466_x_at	PTN	pleiotrophin	-1.2488	-2.37644	-3.4388	0.0006	0.0015	-1	-1.263	-1.1896		-1	-1	0	0	2	2			5764
228497_at	SLC22A15	solute carrier family 22, member 15	-1.2532	-2.3837	-20.9037	0	0	-1	-1.1506		-1.342	-1	0	-1	0	2	2			55356
228067_at	C2orf55	chromosome 2 open reading frame 55	-1.2544	-2.38568	-4.9384	0	0	-1	-1.774		-1.075	-1	0	-1	0	2	2			343990
203980_at	FABP4	fatty acid binding protein 4, adipocyte	-1.2551	-2.38684	-8.0211	0	0	-1	-1.4436		-1.346	-1	0	-1	0	2	2			2167
227367_at	SLCO3A1	solute carrier organic anion transporter family, member 3A1	-1.2575	-2.39081	-8.4156	0	0	-1	-1.4647		-1.004	-1	0	-1	0	2	2	-1		28232
1558738_at	NOL3	nucleolar protein 3 (apoptosis repressor with CARD domain)	-1.2576	-2.39098	-5.169	0	0	-1	-1.6462		-1.172	-1	0	-1	0	2	2			8996
215695_s_at	GYG2	glycogenin 2	-1.2611	-2.39678	-3.9593	0.0001	0.0002	-1	-1.7137		-1.175	-1	0	-1	0	2	2			8908
205380_at	PDZK1	PDZ domain containing 1	-1.2631	-2.40011	-6.1232	0	0	-1	-1.6871		-1.02	-1	0	-1	0	2	2			5174
1569410_at	FLG2	filaggrin family member 2	-1.2652	-2.40361	-3.4697	0.0005	0.0014	-1		-1.6081	-1.207	0	-1	-1	0	2	2			388698
218651_s_at	LARP6	La ribonucleoprotein domain family, member 6	-1.2658	-2.40461	-5.0979	0	0	-1	-1.7004		-1.134	-1	0	-1	0	2	2	1		55323
206595_at	CST6	cystatin E/M	-1.2658	-2.40461	-3.0931	0.002	0.0046	-1		-1.4903	-1.351	0	-1	-1	0	2	2		-1	1474
242033_at	RNF180	ring finger protein 180	-1.2666	-2.40594	-8.0901	0	0	-1	-1.0909		-1.116	-1	0	-1	0	2	2			285671
206487_at	SUN1	Sad1 and UNC84 domain containing 1	-1.2682	-2.40861	-8.6853	0	0	-1	-1.5059		-1.137	-1	0	-1	0	2	2			23353
208161_s_at	ABCC3	ATP-binding cassette, sub-family C (CFTR/MRP), member 3	-1.2704	-2.41228	-13.5087	0	0	-1	-1.4542		-1.212	-1	0	-1	0	2	2	-1		8714
1564333_a_at	PSAPL1	prosaposin-like 1 (gene/pseudogene)	-1.2716	-2.41429	-2.9956	0.0027	0.0062	-1	-1.2203	-1.3055		-1	-1	0	0	2	2			768239
218876_at	TPPP3	tubulin polymerization-promoting protein family member 3	-1.2718	-2.41463	-12.3752	0	0	-1	-1.1699		-1.439	-1	0	-1	0	2	2	-1		51673
202973_x_at	FAM13A	family with sequence similarity 13, member A	-1.2751	-2.42016	-14.9635	0	0	-1	-1.3277		-1.416	-1	0	-1	0	2	2	-1		10144
1568617_a_at	CAMSAP3	calmodulin regulated spectrin-associated protein family, member 3	-1.2765	-2.42251	-16.3848	0	0	-1	-1.2928		-1.233	-1	0	-1	0	2	2			57662
219304_s_at	PDGFD	platelet derived growth factor D	-1.285	-2.43682	-6.3368	0	0	-1	-1.5558		-1.343	-1	0	-1	0	2	2			80310
227917_at	FAM85A	family with sequence similarity 85, member A	-1.288	-2.44189	-5.8359	0	0	-1		-1.1462	-1.286	0	-1	-1	0	2	2			619423
205044_at	GABRP	gamma-aminobutyric acid (GABA) A receptor, pi	-1.288	-2.44189	-6.4422	0	0	-1	-1.5509		-1.25	-1	0	-1	0	2	2			2568
225191_at	CIRBP	cold inducible RNA binding protein	-1.2885	-2.44274	-3.925	0.0001	0.0003	-1	-1.1827		-1.229	-1	0	-1	0	2	2			1153
211564_s_at	PDLIM4	PDZ and LIM domain 4	-1.2891	-2.44376	-12.7843	0	0	-1	-1.2449		-1.005	-1	0	-1	0	2	2	-1		8572
203498_at	RCAN2	regulator of calcineurin 2	-1.2914	-2.44765	-6.9848	0	0	-1	-1.4957		-1.311	-1	0	-1	0	2	2	-1		10231
227550_at	GFRA1	GDNF family receptor alpha 1	-1.2937	-2.45156	-9.7325	0	0	-1	-1.4489		-1.39	-1	0	-1	0	2	2			2674
1568780_at	NA	NA	-1.296	-2.45547	-6.2727	0	0	-1	-1.5311		-1.257	-1	0	-1	0	2	2			NA
221249_s_at	FAM117A	family with sequence similarity 117, member A	-1.2992	-2.46092	-12.2576	0	0	-1	-1.4594		-1.067	-1	0	-1	0	2	2	-1		81558
235079_at	ZNF704	zinc finger protein 704	-1.3032	-2.46776	-8.9558	0	0	-1	-1.5311		-1.002	-1	0	-1	0	2	2			619279
209604_s_at	GATA3	GATA binding protein 3	-1.3034	-2.4681	-5.5568	0	0	-1		-1.408	-1.31	0	-1	-1	0	2	2	-1		2625
232098_at	DST	dystonin	-1.3041	-2.4693	-5.2758	0	0	-1	-1.4803		-1.038	-1	0	-1	0	2	2	-1		667
203354_s_at	PSD3	pleckstrin and Sec7 domain containing 3	-1.3044	-2.46981	-6.1032	0	0	-1	-1.7049		-1.309	-1	0	-1	0	2	2	-1		23362
206677_at	KRT31	keratin 31	-1.3058	-2.47221	-5.7426	0	0	-1	-1.0566		-1.681	-1	0	-1	0	2	2	-1		3881
230071_at	39701	septin 11	-1.306	-2.47255	-8.0725	0	0	-1	-1.2449		-1.211	-1	0	-1	0	2	2			55752
214925_s_at	SPTAN1	spectrin, alpha, non-erythrocytic 1 (alpha-fodrin)	-1.3068	-2.47392	-3.2884	0.001	0.0025	-1	-2		-1.231	-1	0	-1	0	2	2			6709
235603_at	HNRNPU	heterogeneous nuclear ribonucleoprotein U (scaffold attachment factor A)	-1.309	-2.4777	-21.998	0	0	-1	-1.2327		-1.414	-1	0	-1	0	2	2			3192
220076_at	ANKH	ankylosis, progressive homolog (mouse)	-1.3101	-2.47959	-6.8461	0	0	-1	-1.6462		-1.01	-1	0	-1	0	2	2			56172
201058_s_at	MYL9	myosin, light chain 9, regulatory	-1.3103	-2.47993	-6.191	0	0	-1	-1.5898		-1.242	-1	0	-1	0	2	2			10398
214250_at	NUMA1	nuclear mitotic apparatus protein 1	-1.3114	-2.48182	-16.9827	0	0	-1	-1.2327		-1.012	-1	0	-1	0	2	2			4926
222362_at	AGFG2	ArfGAP with FG repeats 2	-1.3134	-2.48527	-5.9224	0	0	-1	-1.3505		-1.146	-1	0	-1	0	2	2			3268
219689_at	SEMA3G	sema domain, immunoglobulin domain (Ig), short basic domain, secreted, (semaphorin) 3G	-1.3134	-2.48527	-17.3973	0	0	-1	-1.3219		-1.556	-1	0	-1	0	2	2			56920
218692_at	SYBU	syntabulin (syntaxin-interacting)	-1.3153	-2.48854	-20.2081	0	0	-1	-1.2869		-1.483	-1	0	-1	0	2	2			55638
219946_x_at	MYH14	myosin, heavy chain 14, non-muscle	-1.3168	-2.49113	-6.9143	0	0	-1	-1.6462		-1.19	-1	0	-1	0	2	2			79784
237038_at	CXCL14	chemokine (C-X-C motif) ligand 14	-1.3177	-2.49268	-12.6869	0	0	-1	-1.5261		-1.154	-1	0	-1	0	2	2	-1		9547
225728_at	SORBS2	sorbin and SH3 domain containing 2	-1.3198	-2.49632	-6.3714	0	0	-1	-1.2265		-1.206	-1	0	-1	0	2	2			8470
205364_at	ACOX2	acyl-CoA oxidase 2, branched chain	-1.3239	-2.50342	-4.9801	0	0	-1	-1.8992		-1.114	-1	0	-1	0	2	2			8309
205872_x_at	PDE4DIP	phosphodiesterase 4D interacting protein	-1.3288	-2.51194	-3.7017	0.0002	0.0006	-1	-1.3505		-1.157	-1	0	-1	0	2	2	-1		9659
1554690_a_at	TACC1	transforming, acidic coiled-coil containing protein 1	-1.3292	-2.51263	-5.4182	0	0	-1	-1.406		-1.136	-1	0	-1	0	2	2	-1		6867
223119_s_at	USP47	ubiquitin specific peptidase 47	-1.3352	-2.5231	-18.0192	0	0	-1	-1.5558		-1.171	-1	0	-1	0	2	2			55031
226846_at	PHYHD1	phytanoyl-CoA dioxygenase domain containing 1	-1.3386	-2.52906	-13.6121	0	0	-1	-1.4957		-1.154	-1	0	-1	0	2	2			254295
228434_at	BTNL9	butyrophilin-like 9	-1.3389	-2.52958	-10.1024	0	0	-1	-1.2203		-1.027	-1	0	-1	0	2	2			153579
221796_at	NTRK2	neurotrophic tyrosine kinase, receptor, type 2	-1.3415	-2.53415	-3.6825	0.0002	0.0006	-1	-1.5059		-1.433	-1	0	-1	0	2	2			4915
206030_at	ASPA	aspartoacylase	-1.342	-2.53503	-14.7043	0	0	-1	-1.4594		-1.439	-1	0	-1	0	2	2	-1		443
206116_s_at	TPM1	tropomyosin 1 (alpha)	-1.3429	-2.53661	-7.1581	0	0	-1	-1.2449		-1.075	-1	0	-1	0	2	2			7168
200962_at	RPL31	ribosomal protein L31	-1.3432	-2.53713	-11.6412	0	0	-1	-1.5509		-1.254	-1	0	-1	0	2	2	-1		6160
226565_at	TMEM99	transmembrane protein 99	-1.3466	-2.54312	-3.9793	0.0001	0.0002	-1		-1.4276	-1.239	0	-1	-1	0	2	2			147184
236696_at	U2SURP	U2 snRNP-associated SURP domain containing	-1.3484	-2.5463	-12.5909	0	0	-1	-1.433		-1.115	-1	0	-1	0	2	2	-1		23350
203951_at	CNN1	calponin 1, basic, smooth muscle	-1.3521	-2.55283	-4.6255	0	0	-1		-1.1708	-1.736	0	-1	-1	0	2	2			1264
230595_at	LOC572558	hypothetical locus LOC572558	-1.3533	-2.55496	-4.654	0	0	-1	-2.2016		-1.268	-1	0	-1	0	2	2			572558
40524_at	PTPN21	protein tyrosine phosphatase, non-receptor type 21	-1.3552	-2.55833	-3.1859	0.0014	0.0034	-1		-1.069	-1.3	0	-1	-1	0	2	2			11099
214374_s_at	PPFIBP1	PTPRF interacting protein, binding protein 1 (liprin beta 1)	-1.3592	-2.56543	-4.8678	0	0	-1	-1.541		-1.655	-1	0	-1	0	2	2			8496
202995_s_at	FBLN1	fibulin 1	-1.3624	-2.57113	-5.7921	0	0	-1	-1.384		-1.202	-1	0	-1	0	2	2	-1	-1	2192
40837_at	TLE2	transducin-like enhancer of split 2 (E(sp1) homolog, Drosophila)	-1.3639	-2.5738	-7.3243	0	0	-1	-1.7442		-1.108	-1	0	-1	0	2	2			7089
205132_at	ACTC1	actin, alpha, cardiac muscle 1	-1.366	-2.57755	-6.3534	0	0	-1	-1.6182	-1.0228		-1	-1	0	0	2	2			70
223253_at	EPDR1	ependymin related protein 1 (zebrafish)	-1.3679	-2.58095	-4.2124	0	0.0001	-1	-2.0356		-1.048	-1	0	-1	0	2	2			54749
230375_at	PNISR	PNN-interacting serine/arginine-rich protein	-1.3695	-2.58381	-7.0541	0	0	-1	-1.144		-1.313	-1	0	-1	0	2	2	-1		25957
225816_at	PHF17	PHD finger protein 17	-1.3702	-2.58506	-12.2241	0	0	-1	-1.4751		-1.075	-1	0	-1	0	2	2	-1		79960
214823_at	ZNF204P	zinc finger protein 204, pseudogene	-1.3734	-2.5908	-8.4664	0	0	-1	-1.0635		-1.645	-1	0	-1	0	2	2			7754
241931_at	XG	Xg blood group	-1.3744	-2.5926	-4.3378	0	0	-1	-1.0496		-1.001	-1	0	-1	0	2	2			7499
219132_at	PELI2	pellino homolog 2 (Drosophila)	-1.3746	-2.59296	-20.0317	0	0	-1	-1.3448		-1.399	-1	0	-1	0	2	2			57161
236649_at	DTWD1	DTW domain containing 1	-1.3951	-2.63007	-4.4283	0	0	-1	-1.0976		-1.017	-1	0	-1	0	2	2	-1		56986
208763_s_at	TSC22D3	TSC22 domain family, member 3	-1.3983	-2.63591	-10.047	0	0	-1	-1.3785		-1.711	-1	0	-1	0	2	2	-1		1831
210198_s_at	PLP1	proteolipid protein 1	-1.4072	-2.65222	-4.2134	0	0.0001	-1	-2.0286		-1.248	-1	0	-1	0	2	2			5354
230645_at	FRMD3	FERM domain containing 3	-1.4118	-2.66069	-5.9071	0	0	-1	-1.3277		-1.102	-1	0	-1	0	2	2			257019
203851_at	IGFBP6	insulin-like growth factor binding protein 6	-1.4158	-2.66808	-5.2457	0	0	-1	-1.9146		-1.052	-1	0	-1	0	2	2		-1	3489
203523_at	LSP1	lymphocyte-specific protein 1	-1.4182	-2.67252	-7.2234	0	0	-1	-1.6415		-1.475	-1	0	-1	0	2	2			4046
232020_at	SMURF2	SMAD specific E3 ubiquitin protein ligase 2	-1.4257	-2.68645	-3.9117	0.0001	0.0003	-1	-2.2957		-1.044	-1	0	-1	0	2	2	-1		64750
219717_at	DCAF16	DDB1 and CUL4 associated factor 16	-1.4273	-2.68943	-5.0388	0	0	-1	-2.0072		-1.328	-1	0	-1	0	2	2			54876
210172_at	SF1	splicing factor 1	-1.4292	-2.69297	-10.0773	0	0	-1	-1.4489		-1.692	-1	0	-1	0	2	2			7536
211685_s_at	NCALD	neurocalcin delta	-1.4351	-2.70401	-5.5248	0	0	-1	-1.844		-1.158	-1	0	-1	0	2	2			83988
223623_at	C2orf40	chromosome 2 open reading frame 40	-1.4442	-2.72112	-4.4101	0	0	-1	-1.8797		-1.476	-1	0	-1	0	2	2			84417
232473_at	PRPF18	PRP18 pre-mRNA processing factor 18 homolog (S. cerevisiae)	-1.4472	-2.72678	-3.3489	0.0008	0.002	-1	-2.1922		-1.426	-1	0	-1	0	2	2			8559
230425_at	EPHB1	EPH receptor B1	-1.451	-2.73397	-8.4192	0	0	-1	-1.1506		-1.523	-1	0	-1	0	2	2			2047
209543_s_at	CD34	CD34 molecule	-1.4529	-2.73758	-15.6946	0	0	-1	-1.4276		-1.411	-1	0	-1	0	2	2			947
222857_s_at	KCNMB4	potassium large conductance calcium-activated channel, subfamily M, beta member 4	-1.4557	-2.7429	-6.4166	0	0	-1	-1.3505		-1.16	-1	0	-1	0	2	2			27345
205381_at	LRRC17	leucine rich repeat containing 17	-1.4565	-2.74442	-6.4745	0	0	-1	-1.6736	-1.2484		-1	-1	0	0	2	2			10234
213234_at	KIAA1467	KIAA1467	-1.4636	-2.75796	-11.0709	0	0	-1	-1.2987		-1.461	-1	0	-1	0	2	2			57613
209220_at	GPC3	glypican 3	-1.4688	-2.76792	-3.5959	0.0003	0.0009	-1	-2.2479		-1.414	-1	0	-1	0	2	2			2719
215711_s_at	WEE1	WEE1 homolog (S. pombe)	-1.4756	-2.78099	-7.1805	0	0	-1	-1.7866		-1.793	-1	0	-1	0	2	2	-1		7465
244741_s_at	LOC100128252	hypothetical LOC100128252	-1.4762	-2.78215	-6.8656	0	0	-1	-1.1243		-1.733	-1	0	-1	0	2	2			100128252
223796_at	CNTNAP3	contactin associated protein-like 3	-1.4796	-2.78871	-8.5423	0	0	-1	-1.2016		-1.346	-1	0	-1	0	2	2			79937
227091_at	CCDC146	coiled-coil domain containing 146	-1.4811	-2.79162	-16.1178	0	0	-1	-1.5311		-1.399	-1	0	-1	0	2	2			57639
205258_at	INHBB	inhibin, beta B	-1.4898	-2.8085	-6.9171	0	0	-1	-1.757		-1.536	-1	0	-1	0	2	2			3625
204154_at	CDO1	cysteine dioxygenase, type I	-1.4905	-2.80986	-10.7299	0	0	-1	-1.696		-1.296	-1	0	-1	0	2	2			1036
236862_at	GOPC	golgi-associated PDZ and coiled-coil motif containing	-1.4937	-2.8161	-7.5934	0	0	-1	-1.7442		-1.446	-1	0	-1	0	2	2			57120
229053_at	SYT17	synaptotagmin XVII	-1.4994	-2.82725	-2.5867	0.0097	0.019	-1	-2.7377		-1.195	-1	0	-1	0	2	2	-1		51760
228973_at	DLG2	discs, large homolog 2 (Drosophila)	-1.5022	-2.83274	-9.4592	0	0	-1	-1.3951		-1.462	-1	0	-1	0	2	2			1740
243140_at	ACTA2	actin, alpha 2, smooth muscle, aorta	-1.53	-2.88786	-5.4762	0	0	-1	-1.8836	-1.0418		-1	-1	0	0	2	2	-1		59
212695_at	CRY2	cryptochrome 2 (photolyase-like)	-1.5316	-2.89106	-9.7782	0	0	-1	-1.8953		-1.273	-1	0	-1	0	2	2	-1		1408
206059_at	ZNF91	zinc finger protein 91	-1.5431	-2.9142	-4.0967	0	0.0001	-1	-2.5336	-1.1019		-1	-1	0	0	2	2	-1		7644
220428_at	CD207	CD207 molecule, langerin	-1.5531	-2.93447	-4.8773	0	0	-1	-1.5656	-1.5116		-1	-1	0	0	2	2			50489
238593_at	C11orf80	chromosome 11 open reading frame 80	-1.5673	-2.9635	-8.2218	0	0	-1	-1.9222		-1.49	-1	0	-1	0	2	2	-1		79703
214724_at	DIXDC1	DIX domain containing 1	-1.5706	-2.97028	-3.1953	0.0014	0.0033	-1	-2.6781		-1.184	-1	0	-1	0	2	2	-1		85458
220244_at	LINC00312	long intergenic non-protein coding RNA 312	-1.579	-2.98763	-7.2738	0	0	-1	-1.7908		-1.074	-1	0	-1	0	2	2			29931
215129_at	PIK3C2G	phosphoinositide-3-kinase, class 2, gamma polypeptide	-1.5792	-2.98804	-15.5857	0	0	-1	-1.3618		-1.756	-1	0	-1	0	2	2	-1		5288
241782_at	NEBL	nebulette	-1.5833	-2.99654	-11.0363	0	0	-1	-1.7527		-1.249	-1	0	-1	0	2	2			10529
232099_at	PCDHB16	protocadherin beta 16	-1.5922	-3.01509	-15.1916	0	0	-1	-1.7312		-1.304	-1	0	-1	0	2	2			57717
227059_at	GPC6	glypican 6	-1.5926	-3.01592	-6.2544	0	0	-1	-2.025		-1.311	-1	0	-1	0	2	2			10082
237974_at	ABHD12B	abhydrolase domain containing 12B	-1.5983	-3.02786	-3.6957	0.0002	0.0006	-1	-1.406	-1.4872		-1	-1	0	0	2	2			145447
225420_at	GPAM	glycerol-3-phosphate acyltransferase, mitochondrial	-1.6018	-3.03522	-4.0029	0.0001	0.0002	-1	-2.1538		-1.88	-1	0	-1	0	2	2			57678
213925_at	C1orf95	chromosome 1 open reading frame 95	-1.6044	-3.04069	-3.159	0.0016	0.0037	-1	-2.7027		-1.271	-1	0	-1	0	2	2			375057
227198_at	AFF3	AF4/FMR2 family, member 3	-1.6062	-3.04449	-15.4442	0	0	-1	-1.696		-1.436	-1	0	-1	0	2	2			3899
219398_at	CIDEC	cell death-inducing DFFA-like effector c	-1.6182	-3.06992	-11.4875	0	0	-1	-1.7824		-1.218	-1	0	-1	0	2	2			63924
202992_at	C7	complement component 7	-1.6307	-3.09663	-5.2456	0	0	-1	-2.2479		-1.259	-1	0	-1	0	2	2			730
205200_at	CLEC3B	C-type lectin domain family 3, member B	-1.6341	-3.10394	-3.7574	0.0002	0.0005	-1	-2.3533		-1.191	-1	0	-1	0	2	2		-1	7123
217897_at	FXYD6	FXYD domain containing ion transport regulator 6	-1.6346	-3.10501	-20.8242	0	0	-1	-1.7225		-1.404	-1	0	-1	0	2	2			53826
213371_at	LDB3	LIM domain binding 3	-1.6404	-3.11752	-5.3212	0	0	-1	-1.4906		-1.118	-1	0	-1	0	2	2		-1	11155
207317_s_at	CASQ2	calsequestrin 2 (cardiac muscle)	-1.6432	-3.12358	-8.3015	0	0	-1	-2.0772		-1.301	-1	0	-1	0	2	2			845
226438_at	SNTB1	syntrophin, beta 1 (dystrophin-associated protein A1, 59kDa, basic component 1)	-1.6433	-3.1238	-6.0468	0	0	-1	-1.9184	-1.3242		-1	-1	0	0	2	2			6641
219909_at	MMP28	matrix metallopeptidase 28	-1.6569	-3.15338	-9.6605	0	0	-1	-1.9561		-1.028	-1	0	-1	0	2	2	-1	-1	79148
227084_at	DTNA	dystrobrevin, alpha	-1.6633	-3.1674	-4.1944	0	0.0001	-1	-2.4699		-1.101	-1	0	-1	0	2	2			1837
207981_s_at	ESRRG	estrogen-related receptor gamma	-1.6769	-3.1974	-4.791	0	0	-1	-2.3561		-1.029	-1	0	-1	0	2	2			2104
220276_at	RERGL	RERG/RAS-like	-1.685	-3.2154	-5.4735	0	0	-1	-2.1763		-1.225	-1	0	-1	0	2	2			79785
1558486_at	ZNF493	zinc finger protein 493	-1.6994	-3.24766	-4.0168	0.0001	0.0002	-1	-2.7334		-1.279	-1	0	-1	0	2	2			284443
227629_at	PRLR	prolactin receptor	-1.7091	-3.26957	-4.0702	0	0.0001	-1	-2.6622		-1.053	-1	0	-1	0	2	2			5618
201596_x_at	KRT18	keratin 18	-1.7537	-3.37222	-2.2248	0.0261	0.045	-1	-3.1969		-1.127	-1	0	-1	0	2	2			3875
238805_at	C11orf52	chromosome 11 open reading frame 52	-1.7748	-3.42191	-5.4353	0	0	-1	-2.4621		-1.26	-1	0	-1	0	2	2			91894
206898_at	CDH19	cadherin 19, type 2	-1.7751	-3.42262	-4.3902	0	0	-1	-2.541		-1.349	-1	0	-1	0	2	2			28513
228409_at	PLIN4	perilipin 4	-1.7824	-3.43998	-4.6658	0	0	-1	-2.4803		-1.433	-1	0	-1	0	2	2			729359
206068_s_at	ACADL	acyl-CoA dehydrogenase, long chain	-1.8301	-3.55562	-8.8628	0	0	-1		-1.0444	-2.129	0	-1	-1	0	2	2	-1		33
205856_at	SLC14A1	solute carrier family 14 (urea transporter), member 1 (Kidd blood group)	-1.8478	-3.59951	-6.2566	0	0	-1	-3.9873		-1.147	-1	0	-1	0	2	2			6563
201650_at	KRT19	keratin 19	-1.8819	-3.6856	-2.7193	0.0065	0.0135	-1	-1.6781		-1.262	-1	0	-1	0	2	2			3880
225165_at	PPP1R1B	protein phosphatase 1, regulatory (inhibitor) subunit 1B	-1.8954	-3.72025	-5.6153	0	0	-1	-2.4828		-1.513	-1	0	-1	0	2	2			84152
228241_at	AGR3	anterior gradient homolog 3 (Xenopus laevis)	-1.9067	-3.7495	-12.8192	0	0	-1		-1.0585	-1.384	0	-1	-1	0	2	2			155465
220801_s_at	HAO2	hydroxyacid oxidase 2 (long chain)	-1.9632	-3.89926	-3.1988	0.0014	0.0033	-1	-3.2311		-1.033	-1	0	-1	0	2	2			51179
1559097_at	C14orf64	chromosome 14 open reading frame 64	-2.0047	-4.01305	-2.8669	0.0041	0.0089	-1	-3.5717		-1.099	-1	0	-1	0	2	2			388011
232602_at	WFDC3	WAP four-disulfide core domain 3	-2.0191	-4.05331	-4.4952	0	0	-1	-3.1077		-1.471	-1	0	-1	0	2	2			140686
204032_at	BCAR3	breast cancer anti-estrogen resistance 3	-2.1025	-4.29453	-5.4583	0	0	-1	-2.8817		-1.759	-1	0	-1	0	2	2	-1		8412
228806_at	RORC	RAR-related orphan receptor C	-2.1045	-4.30049	-16.6787	0	0	-1		-1.1757	-2.122	0	-1	-1	0	2	2			6097
205325_at	PHYHIP	phytanoyl-CoA 2-hydroxylase interacting protein	-2.1654	-4.48591	-4	0.0001	0.0002	-1	-3.3618		-1.593	-1	0	-1	0	2	2			9796
231963_at	ANKRD33B	ankyrin repeat domain 33B	-2.2207	-4.6612	-24.5972	0	0	-1		-1.2689	-2.31	0	-1	-1	0	2	2			651746
211906_s_at	SERPINB4	serpin peptidase inhibitor, clade B (ovalbumin), member 4	9.3678	660.676	17.728	0	0	1	9.5322	8.0725	8.143	1	1	1	3	0	3	1		6318
205863_at	S100A12	S100 calcium binding protein A12	8.3594	328.42	11.5772	0	0	1	9.7962	5.6832	6.96	1	1	1	3	0	3	1		6283
205513_at	TCN1	transcobalamin I (vitamin B12 binding protein, R binder family)	8.2734	309.415	19.0217	0	0	1	8.6445	6.0315	7.199	1	1	1	3	0	3	1		6947
232170_at	S100A7A	S100 calcium binding protein A7A	8.0216	259.862	5.5362	0	0	1	8.166	6.9855	8.219	1	1	1	3	0	3			338324
220664_at	SPRR2C	small proline-rich protein 2C (pseudogene)	7.3843	167.069	23.6333	0	0	1	7.9266	5.6374	6.797	1	1	1	3	0	3	1		6702
207356_at	DEFB4A	defensin, beta 4A	7.1048	137.644	3.3683	0.0008	0.0019	1	3.9709	7.0669	7.341	1	1	1	3	0	3			1673
206561_s_at	AKR1B10	aldo-keto reductase family 1, member B10 (aldose reductase)	6.4769	89.072	12.1337	0	0	1	6.8371	5.3451	5.45	1	1	1	3	0	3	1		57016
41469_at	PI3	peptidase inhibitor 3, skin-derived	6.3163	79.6885	3.3052	0.0009	0.0024	1	3.3363	6.5531	7.145	1	1	1	3	0	3	1		5266
202859_x_at	IL8	interleukin 8	6.0411	65.8495	11.5899	0	0	1	6.7149	4.0295	4.665	1	1	1	3	0	3	1		3576
207602_at	TMPRSS11D	transmembrane protease, serine 11D	5.9726	62.796	6.5912	0	0	1	7.641	3.5234	4.477	1	1	1	3	0	3	1		9407
209720_s_at	SERPINB3	serpin peptidase inhibitor, clade B (ovalbumin), member 3	5.9593	62.2197	12.4964	0	0	1	5.5176	5.6114	6.346	1	1	1	3	0	3	1		6317
203535_at	S100A9	S100 calcium binding protein A9	5.9015	59.7762	21.1834	0	0	1	5.3473	5.1769	6.114	1	1	1	3	0	3	1		6280
205660_at	OASL	2'-5'-oligoadenylate synthetase-like	5.8046	55.8932	5.421	0	0	1	7.8965	3.3477	4.03	1	1	1	3	0	3	1		8638
207367_at	ATP12A	ATPase, H+/K+ transporting, nongastric, alpha polypeptide	5.749	53.7801	8.0877	0	0	1	7.2152	3.0056	5.349	1	1	1	3	0	3	1		479
212531_at	LCN2	lipocalin 2	5.7364	53.3124	34.8272	0	0	1	5.5154	4.0207	5.75	1	1	1	3	0	3	1		3934
219554_at	RHCG	Rh family, C glycoprotein	5.7	51.9842	21.2338	0	0	1	6.2128	4.0118	5.14	1	1	1	3	0	3	1		51458
239430_at	IGFL1	IGF-like family member 1	5.5957	48.3586	19.5182	0	0	1	5.5254	3.2145	5.165	1	1	1	3	0	3			374918
217388_s_at	KYNU	kynureninase	5.5849	47.9979	36.2026	0	0	1	7.2624	4.628	5.354	1	1	1	3	0	3	1	1	8942
220322_at	IL36G	interleukin 36, gamma	5.4412	43.4475	15.7623	0	0	1	5.5232	4.6004	4.833	1	1	1	3	0	3	1		56300
204733_at	KLK6	kallikrein-related peptidase 6	5.428	43.0518	21.9813	0	0	1	5.6924	3.4882	4.853	1	1	1	3	0	3			5653
202018_s_at	LTF	lactotransferrin	5.1742	36.1068	7.1966	0	0	1	3.844	4.1583	5.855	1	1	1	3	0	3			4057
205476_at	CCL20	chemokine (C-C motif) ligand 20	5.1259	34.918	8.0398	0	0	1	6.0199	2.8992	3.644	1	1	1	3	0	3	1		6364
227736_at	C10orf99	chromosome 10 open reading frame 99	5.0705	33.6026	11.6958	0	0	1	5.1235	4.5149	4.293	1	1	1	3	0	3			387695
219403_s_at	HPSE	heparanase	5.0651	33.477	12.2113	0	0	1	5.9878	3.7504	4.598	1	1	1	3	0	3	1		10855
206134_at	ADAMDEC1	ADAM-like, decysin 1	5.0511	33.1537	7.2291	0	0	1	5.1811	3.9626	3.782	1	1	1	3	0	3		1	27299
205783_at	KLK13	kallikrein-related peptidase 13	5.026	32.5819	6.5404	0	0	1	6.5641	3.2418	3.973	1	1	1	3	0	3	1		26085
213060_s_at	CHI3L2	chitinase 3-like 2	4.8504	28.848	8.1064	0	0	1	3.8379	3.8247	5.124	1	1	1	3	0	3	1		1117
232074_at	PRSS27	protease, serine 27	4.848	28.8001	9.4089	0	0	1	5.8176	2.4264	4.207	1	1	1	3	0	3			83886
204470_at	CXCL1	chemokine (C-X-C motif) ligand 1 (melanoma growth stimulating activity, alpha)	4.8067	27.9873	6.0202	0	0	1	6.1765	2.5	2.83	1	1	1	3	0	3		1	2919
224209_s_at	GDA	guanine deaminase	4.6772	25.5845	6.9025	0	0	1	7.3991	3.58	3.481	1	1	1	3	0	3			9615
210164_at	GZMB	granzyme B (granzyme 2, cytotoxic T-lymphocyte-associated serine esterase 1)	4.6067	24.3644	6.6293	0	0	1	5.9179	2.4634	3.201	1	1	1	3	0	3	1	1	3002
227458_at	CD274	CD274 molecule	4.5647	23.6653	10.6535	0	0	1	5.4043	2.5192	3.859	1	1	1	3	0	3			29126
220528_at	VNN3	vanin 3	4.5598	23.585	3.5004	0.0005	0.0012	1	7.1744	1.8705	2.993	1	1	1	3	0	3	1		55350
204972_at	OAS2	2'-5'-oligoadenylate synthetase 2, 69/71kDa	4.5021	22.6604	16.1864	0	0	1	4.4718	3.2919	4.098	1	1	1	3	0	3			4939
216258_s_at	SERPINB13	serpin peptidase inhibitor, clade B (ovalbumin), member 13	4.441	21.7207	5.6733	0	0	1	5.9397	2.9891	3.392	1	1	1	3	0	3	1		5275
227609_at	EPSTI1	epithelial stromal interaction 1 (breast)	4.4194	21.3979	13.096	0	0	1	5.101	2.5855	4.002	1	1	1	3	0	3			94240
204580_at	MMP12	matrix metallopeptidase 12 (macrophage elastase)	4.3007	19.7079	11.7584	0	0	1	3.8329	3.0304	4.386	1	1	1	3	0	3	1		4321
204533_at	CXCL10	chemokine (C-X-C motif) ligand 10	4.2624	19.1916	15.2478	0	0	1	4.6241	2.6268	3.697	1	1	1	3	0	3			3627
218810_at	ZC3H12A	zinc finger CCCH-type containing 12A	4.2224	18.6668	14.2341	0	0	1	4.2891	2.9339	3.747	1	1	1	3	0	3	1		80149
209800_at	KRT16	keratin 16	4.21	18.507	6.8421	0	0	1	3.189	4.1109	4.574	1	1	1	3	0	3	1		3868
209773_s_at	RRM2	ribonucleotide reductase M2	4.1451	17.6929	8.9081	0	0	1	4.963	3.1159	3.137	1	1	1	3	0	3		1	6241
1555756_a_at	CLEC7A	C-type lectin domain family 7, member A	4.1349	17.5683	10.9665	0	0	1	4.8629	3.1245	3.858	1	1	1	3	0	3	1		64581
213797_at	RSAD2	radical S-adenosyl methionine domain containing 2	4.1029	17.1829	6.6039	0	0	1	5.3712	2.5625	3.403	1	1	1	3	0	3			91543
220249_at	HYAL4	hyaluronoglucosaminidase 4	4.102	17.1722	6.3905	0	0	1	5.2946	1.7421	3.034	1	1	1	3	0	3	1		23553
214490_at	ARSF	arylsulfatase F	4.0246	16.2752	9.1258	0	0	1	4.8943	2.0862	3.367	1	1	1	3	0	3	1		416
224328_s_at	LCE3D	late cornified envelope 3D	3.9881	15.8686	6.5659	0	0	1	2.8895	3.8136	4.63	1	1	1	3	0	3			84648
205844_at	VNN1	vanin 1	3.9563	15.5226	4.494	0	0	1	5.6645	1.8043	3.011	1	1	1	3	0	3	1		8876
219352_at	HERC6	hect domain and RLD 6	3.9488	15.4421	35.1598	0	0	1	4.0117	2.8319	3.842	1	1	1	3	0	3	1		55008
205552_s_at	OAS1	2'-5'-oligoadenylate synthetase 1, 40/46kDa	3.9392	15.3397	9.1909	0	0	1	4.7975	2.5453	3.222	1	1	1	3	0	3	1		4938
241994_at	XDH	xanthine dehydrogenase	3.9327	15.2708	6.4067	0	0	1	5.1379	1.8922	3.03	1	1	1	3	0	3			7498
205242_at	CXCL13	chemokine (C-X-C motif) ligand 13	3.9191	15.1275	8.2618	0	0	1	3.8669	2.5608	2.678	1	1	1	3	0	3	1	1	10563
220658_s_at	ARNTL2	aryl hydrocarbon receptor nuclear translocator-like 2	3.8832	14.7557	6.6968	0	0	1	5.4486	2.2159	3.229	1	1	1	3	0	3	1		56938
203915_at	CXCL9	chemokine (C-X-C motif) ligand 9	3.8655	14.5758	22.7337	0	0	1	3.9709	2.3338	3.84	1	1	1	3	0	3			4283
219270_at	CHAC1	ChaC, cation transport regulator homolog 1 (E. coli)	3.8011	13.9394	6.0438	0	0	1	4.8714	1.6239	2.63	1	1	1	3	0	3			79094
206008_at	TGM1	transglutaminase 1 (K polypeptide epidermal type I, protein-glutamine-gamma-glutamyltransferase)	3.7783	13.7209	5.8836	0	0	1	5.0896	2.1859	3.068	1	1	1	3	0	3	1		7051
221107_at	CHRNA9	cholinergic receptor, nicotinic, alpha 9	3.7704	13.6459	6.118	0	0	1	5.0157	1.9842	3.008	1	1	1	3	0	3			55584
242271_at	SLC26A9	solute carrier family 26, member 9	3.7669	13.6129	7.3729	0	0	1	4.8364	1.7304	3.311	1	1	1	3	0	3			115019
206912_at	FOXE1	forkhead box E1 (thyroid transcription factor 2)	3.7492	13.4469	4.1595	0	0.0001	1	5.5354	1.8745	2.249	1	1	1	3	0	3	1		2304
226698_at	FCHSD1	FCH and double SH3 domains 1	3.7214	13.1902	4.9744	0	0	1	5.299	2.1038	3.031	1	1	1	3	0	3			89848
218960_at	TMPRSS4	transmembrane protease, serine 4	3.6559	12.6048	6.0383	0	0	1	4.7939	1.437	3.514	1	1	1	3	0	3	1		56649
219691_at	SAMD9	sterile alpha motif domain containing 9	3.6518	12.569	5.1158	0	0	1	5.0691	2.292	2.846	1	1	1	3	0	3			54809
222904_s_at	TMC5	transmembrane channel-like 5	3.6319	12.3968	5.8573	0	0	1	5.067	2.1334	2.777	1	1	1	3	0	3			79838
210138_at	RGS20	regulator of G-protein signaling 20	3.6264	12.3497	6.2411	0	0	1	4.7698	2.1436	3.247	1	1	1	3	0	3	1		8601
209772_s_at	CD24	CD24 molecule	3.6214	12.3069	7.7288	0	0	1	4.3992	2.3622	3.438	1	1	1	3	0	3	1	-1	100133941
210038_at	PRKCQ	protein kinase C, theta	3.5796	11.9555	3.7557	0.0002	0.0005	1	5.594	1.5152	2.361	1	1	1	3	0	3			5588
215808_at	KLK10	kallikrein-related peptidase 10	3.5716	11.8894	8.3678	0	0	1	4.4121	1.9696	2.937	1	1	1	3	0	3	1		5655
210119_at	KCNJ15	potassium inwardly-rectifying channel, subfamily J, member 15	3.4939	11.266	8.41	0	0	1	4.3723	2.3284	2.612	1	1	1	3	0	3	1		3772
236285_at	KLHDC7B	kelch domain containing 7B	3.4719	11.0955	5.4639	0	0	1	4.7939	1.545	2.545	1	1	1	3	0	3			113730
203779_s_at	MPZL2	myelin protein zero-like 2	3.4626	11.0242	10.766	0	0	1	3.9653	2.6866	2.794	1	1	1	3	0	3	1		10205
239586_at	FAM83A	family with sequence similarity 83, member A	3.4373	10.8325	5.1346	0	0	1	4.9676	1.4407	2.586	1	1	1	3	0	3			84985
209774_x_at	CXCL2	chemokine (C-X-C motif) ligand 2	3.4145	10.6627	9.7047	0	0	1	3.9136	1.8354	2.358	1	1	1	3	0	3		1	2920
219684_at	RTP4	receptor (chemosensory) transporter protein 4	3.4131	10.6524	9.4032	0	0	1	4.0942	1.7681	2.649	1	1	1	3	0	3			64108
219795_at	SLC6A14	solute carrier family 6 (amino acid transporter), member 14	3.3927	10.5028	6.4143	0	0	1	2.4699	3.214	4.096	1	1	1	3	0	3	1		11254
228648_at	LRG1	leucine-rich alpha-2-glycoprotein 1	3.3865	10.4577	10.8226	0	0	1	4.0479	1.9603	3.089	1	1	1	3	0	3			116844
205483_s_at	ISG15	ISG15 ubiquitin-like modifier	3.3471	10.176	10.2935	0	0	1	3.9928	2.4341	3.088	1	1	1	3	0	3	1		9636
1555167_s_at	NAMPT	nicotinamide phosphoribosyltransferase	3.326	10.0283	6.377	0	0	1	4.3639	2.5426	2.355	1	1	1	3	0	3	1	1	10135
209969_s_at	STAT1	signal transducer and activator of transcription 1, 91kDa	3.3183	9.97488	17.6954	0	0	1	3.5595	2.8145	2.993	1	1	1	3	0	3	1	1	6772
206628_at	SLC5A1	solute carrier family 5 (sodium/glucose cotransporter), member 1	3.3165	9.96245	10.5691	0	0	1	3.9203	1.8985	3.266	1	1	1	3	0	3	1		6523
204415_at	IFI6	interferon, alpha-inducible protein 6	3.2663	9.62175	13.9396	0	0	1	3.5173	2.5338	2.769	1	1	1	3	0	3	1		2537
222838_at	SLAMF7	SLAM family member 7	3.2404	9.45056	12.3106	0	0	1	3.6679	1.524	2.659	1	1	1	3	0	3			57823
222866_s_at	FLVCR2	feline leukemia virus subgroup C cellular receptor family, member 2	3.2375	9.43158	4.463	0	0	1	4.7965	1.1929	2.479	1	1	1	3	0	3			55640
216834_at	RGS1	regulator of G-protein signaling 1	3.2279	9.36903	8.2608	0	0	1	3.9727	2.7734	3.809	1	1	1	3	0	3	1	1	5996
223541_at	HAS3	hyaluronan synthase 3	3.1702	9.00172	6.6136	0	0	1	4.1375	2.4829	2.245	1	1	1	3	0	3			3038
209514_s_at	RAB27A	RAB27A, member RAS oncogene family	3.1521	8.88949	4.4072	0	0	1	4.7517	2.1391	2.018	1	1	1	3	0	3	1	1	5873
203234_at	UPP1	uridine phosphorylase 1	3.1483	8.8661	12.3177	0	0	1	3.5435	2.3088	2.621	1	1	1	3	0	3	1		7378
202134_s_at	WWTR1	WW domain containing transcription regulator 1	3.1389	8.80852	3.398	0.0007	0.0017	1	5.2075	1.3175	2.043	1	1	1	3	0	3			25937
203764_at	DLGAP5	discs, large (Drosophila) homolog-associated protein 5	3.111	8.63981	13.0847	0	0	1	3.4542	1.8631	2.48	1	1	1	3	0	3	1		9787
204465_s_at	INA	internexin neuronal intermediate filament protein, alpha	3.1097	8.63203	3.6146	0.0003	0.0008	1	4.985	1.0747	2.496	1	1	1	3	0	3	1		9118
232082_x_at	SPRR3	small proline-rich protein 3	3.1082	8.62306	6.9134	0	0	1	3.2854	2.2199	3.719	1	1	1	3	0	3			6707
209921_at	SLC7A11	solute carrier family 7 (anionic amino acid transporter light chain, xc- system), member 11	3.0987	8.56647	5.9453	0	0	1	4.1643	1.968	2.233	1	1	1	3	0	3	1		23657
224009_x_at	DHRS9	dehydrogenase/reductase (SDR family) member 9	3.0919	8.52618	7.2807	0	0	1	4.0027	1.7729	2.612	1	1	1	3	0	3			10170
202086_at	MX1	myxovirus (influenza virus) resistance 1, interferon-inducible protein p78 (mouse)	3.0862	8.49256	34.6137	0	0	1	3.1227	2.3195	3.235	1	1	1	3	0	3	1		4599
204751_x_at	DSC2	desmocollin 2	3.0524	8.29591	6.2565	0	0	1	4.047	2.5782	2.066	1	1	1	3	0	3	1		1824
220745_at	IL19	interleukin 19	3.0524	8.29591	5.3046	0	0	1	4.193	1.8826	2.206	1	1	1	3	0	3			29949
215891_s_at	GM2A	GM2 ganglioside activator	3.0494	8.27868	5.8932	0	0	1	4.0652	2.2067	2.419	1	1	1	3	0	3	1		2760
231227_at	WNT5A	wingless-type MMTV integration site family, member 5A	3.0453	8.25518	14.2783	0	0	1	3.4033	2.3829	2.52	1	1	1	3	0	3	1		7474
209924_at	CCL18	chemokine (C-C motif) ligand 18 (pulmonary and activation-regulated)	3.0379	8.21295	5.7641	0	0	1	2.254	2.7328	3.071	1	1	1	3	0	3			6362
202833_s_at	SERPINA1	serpin peptidase inhibitor, clade A (alpha-1 antiproteinase, antitrypsin), member 1	3.0336	8.1885	6.8769	0	0	1	4.1587	1.7635	2.062	1	1	1	3	0	3			5265
219716_at	APOL6	apolipoprotein L, 6	3.0311	8.17433	4.5369	0	0	1	4.4336	1.4416	2.629	1	1	1	3	0	3	1		80830
203127_s_at	SPTLC2	serine palmitoyltransferase, long chain base subunit 2	3.0309	8.17319	4.8843	0	0	1	4.3688	2.0945	2.628	1	1	1	3	0	3	1		9517
220330_s_at	SAMSN1	SAM domain, SH3 domain and nuclear localization signals 1	3.0033	8.01832	9.9439	0	0	1	3.3001	1.9479	2.919	1	1	1	3	0	3		1	64092
205681_at	BCL2A1	BCL2-related protein A1	2.9897	7.94309	8.0955	0	0	1	3.7257	1.3914	2.193	1	1	1	3	0	3			597
214088_s_at	FUT3	fucosyltransferase 3 (galactoside 3(4)-L-fucosyltransferase, Lewis blood group)	2.9807	7.89369	4.1194	0	0.0001	1	4.5379	1.1649	1.815	1	1	1	3	0	3	1		2525
219836_at	ZBED2	zinc finger, BED-type containing 2	2.9495	7.72481	5.8747	0	0	1	4.0391	1.5851	2.218	1	1	1	3	0	3			79413
226702_at	CMPK2	cytidine monophosphate (UMP-CMP) kinase 2, mitochondrial	2.9138	7.53601	13.5762	0	0	1	2.7824	2.3681	3.572	1	1	1	3	0	3			129607
218400_at	OAS3	2'-5'-oligoadenylate synthetase 3, 100kDa	2.8816	7.36967	7.755	0	0	1	3.6531	2.0568	2.397	1	1	1	3	0	3			4940
220655_at	TNIP3	TNFAIP3 interacting protein 3	2.8812	7.36763	3.6143	0.0003	0.0008	1	4.5348	1.2074	1.625	1	1	1	3	0	3	1		79931
204475_at	MMP1	matrix metallopeptidase 1 (interstitial collagenase)	2.881	7.36661	11.9256	0	0	1	2.8914	1.7034	1.943	1	1	1	3	0	3			4312
202411_at	IFI27	interferon, alpha-inducible protein 27	2.8706	7.31369	6.8682	0	0	1	2.2296	2.6601	3.165	1	1	1	3	0	3	1		3429
215223_s_at	SOD2	superoxide dismutase 2, mitochondrial	2.8607	7.26368	15.6219	0	0	1	2.5558	2.3872	2.991	1	1	1	3	0	3	1	1	6648
223278_at	GJB2	gap junction protein, beta 2, 26kDa	2.8377	7.14879	5.2383	0	0	1	1.84	2.7959	3.506	1	1	1	3	0	3			2706
204439_at	IFI44L	interferon-induced protein 44-like	2.8377	7.14879	18.9484	0	0	1	2.696	2.073	3.205	1	1	1	3	0	3			10964
222878_s_at	OTUB2	OTU domain, ubiquitin aldehyde binding 2	2.836	7.14038	4.965	0	0	1	3.862	1.4005	2.704	1	1	1	3	0	3	1		78990
210652_s_at	TTC39A	tetratricopeptide repeat domain 39A	2.8182	7.05282	20.3342	0	0	1	3.0721	2.2045	2.632	1	1	1	3	0	3	1		22996
203418_at	CCNA2	cyclin A2	2.8107	7.01625	5.5956	0	0	1	3.8359	1.7988	1.863	1	1	1	3	0	3			890
219956_at	GALNT6	UDP-N-acetyl-alpha-D-galactosamine:polypeptide N-acetylgalactosaminyltransferase 6 (GalNAc-T6)	2.8082	7.0041	6.9497	0	0	1	3.6064	1.8009	2.079	1	1	1	3	0	3	1		11226
202917_s_at	S100A8	S100 calcium binding protein A8	2.7926	6.92877	3.6047	0.0003	0.0008	1	1.516	3.0721	3.413	1	1	1	3	0	3	1		6279
206513_at	AIM2	absent in melanoma 2	2.7812	6.87424	5.5099	0	0	1	3.8268	1.1415	2.043	1	1	1	3	0	3			9447
218384_at	CARHSP1	calcium regulated heat stable protein 1, 24kDa	2.7785	6.86139	35.0504	0	0	1	2.9222	2.0196	2.771	1	1	1	3	0	3	1		23589
207008_at	CXCR2	chemokine (C-X-C motif) receptor 2	2.7702	6.82202	8.8842	0	0	1	3.4074	1.9638	2.124	1	1	1	3	0	3			3579
204420_at	FOSL1	FOS-like antigen 1	2.7665	6.80455	3.6854	0.0002	0.0006	1	4.1859	1.0664	1.545	1	1	1	3	0	3			8061
214710_s_at	CCNB1	cyclin B1	2.7309	6.6387	10.7107	0	0	1	3.1276	2.4789	2.481	1	1	1	3	0	3	1		891
222223_s_at	IL36RN	interleukin 36 receptor antagonist	2.7305	6.63686	32.9268	0	0	1	2.8298	2.3087	2.822	1	1	1	3	0	3	1		26525
1555758_a_at	CDKN3	cyclin-dependent kinase inhibitor 3	2.6953	6.47688	7.7336	0	0	1	3.3176	1.8234	1.942	1	1	1	3	0	3			1033
228846_at	MXD1	MAX dimerization protein 1	2.6727	6.37621	12.6185	0	0	1	3.0738	2.1744	2.547	1	1	1	3	0	3			4084
220944_at	PGLYRP4	peptidoglycan recognition protein 4	2.6643	6.3392	4.8248	0	0	1	3.7751	1.1033	2.385	1	1	1	3	0	3			57115
236840_at	C12orf56	chromosome 12 open reading frame 56	2.6631	6.33393	3.9106	0.0001	0.0003	1	4.0303	1.1431	1.864	1	1	1	3	0	3			115749
241382_at	PCP4L1	Purkinje cell protein 4 like 1	2.6543	6.29541	23.5352	0	0	1	2.8217	1.5379	2.275	1	1	1	3	0	3			654790
210873_x_at	APOBEC3A	apolipoprotein B mRNA editing enzyme, catalytic polypeptide-like 3A	2.6525	6.28756	17.2711	0	0	1	2.6253	1.2048	2.348	1	1	1	3	0	3			200315
224013_s_at	SOX7	SRY (sex determining region Y)-box 7	2.6491	6.27276	10.4182	0	0	1	2.9011	1.7855	2.224	1	1	1	3	0	3			83595
219225_at	PGBD5	piggyBac transposable element derived 5	2.6417	6.24067	6.6378	0	0	1	3.4289	1.3137	2.04	1	1	1	3	0	3	1		79605
1553077_at	SDR9C7	short chain dehydrogenase/reductase family 9C, member 7	2.6367	6.21907	5.1711	0	0	1	3.3547	1.4592	2.795	1	1	1	3	0	3			121214
224329_s_at	CNFN	cornifelin	2.6347	6.21046	9.2543	0	0	1	3.0993	1.8988	2.666	1	1	1	3	0	3			84518
214549_x_at	SPRR1A	small proline-rich protein 1A	2.6273	6.17869	6.0366	0	0	1	2.8012	2.4799	3.204	1	1	1	3	0	3	1		6698
208436_s_at	IRF7	interferon regulatory factor 7	2.6188	6.14239	23.8737	0	0	1	2.8298	2.0518	2.448	1	1	1	3	0	3	1		3665
1564307_a_at	A2ML1	alpha-2-macroglobulin-like 1	2.616	6.13048	20.3272	0	0	1	2.903	2.3689	2.287	1	1	1	3	0	3			144568
206004_at	TGM3	transglutaminase 3 (E polypeptide, protein-glutamine-gamma-glutamyltransferase)	2.616	6.13048	15.784	0	0	1	2.9298	1.9466	2.487	1	1	1	3	0	3	1		7053
219722_s_at	GDPD3	glycerophosphodiester phosphodiesterase domain containing 3	2.6117	6.11223	12.3171	0	0	1	2.3016	2.0804	2.699	1	1	1	3	0	3	1		79153
204698_at	ISG20	interferon stimulated exonuclease gene 20kDa	2.6042	6.08054	8.3364	0	0	1	3.2265	1.4339	2.337	1	1	1	3	0	3			3669
226226_at	TMEM45B	transmembrane protein 45B	2.6025	6.07338	8.8222	0	0	1	3.157	1.7624	2.597	1	1	1	3	0	3			120224
201860_s_at	PLAT	plasminogen activator, tissue	2.6017	6.07001	5.5468	0	0	1	3.4944	2.0149	1.94	1	1	1	3	0	3	1	-1	5327
226218_at	IL7R	interleukin 7 receptor	2.586	6.00432	12.5753	0	0	1	2.3074	1.7515	2.989	1	1	1	3	0	3		1	3575
229947_at	PI15	peptidase inhibitor 15	2.5847	5.99891	9.5672	0	0	1	2.1827	2.0039	2.325	1	1	1	3	0	3			51050
210559_s_at	CDK1	cyclin-dependent kinase 1	2.5749	5.9583	5.791	0	0	1	3.5198	1.7956	1.794	1	1	1	3	0	3			983
234700_s_at	RNASE7	ribonuclease, RNase A family, 7	2.5717	5.9451	2.8182	0.0048	0.0103	1	4.1946	1.2754	2.292	1	1	1	3	0	3			84659
209125_at	KRT6A	keratin 6A	2.5671	5.92617	5.3393	0	0	1	1.7004	2.4789	3.209	1	1	1	3	0	3	1		3853
207387_s_at	GK	glycerol kinase	2.5651	5.91796	14.1207	0	0	1	2.5801	1.9587	2.16	1	1	1	3	0	3	1		2710
203946_s_at	ARG2	arginase, type II	2.562	5.90526	23.2203	0	0	1	2.5135	1.4626	2.299	1	1	1	3	0	3	1		384
226980_at	DEPDC1B	DEP domain containing 1B	2.546	5.84013	6.4734	0	0	1	3.3561	1.1901	1.813	1	1	1	3	0	3			55789
218888_s_at	NETO2	neuropilin (NRP) and tolloid (TLL)-like 2	2.5453	5.8373	7.2593	0	0	1	3.4195	1.5344	1.95	1	1	1	3	0	3	1		81831
225100_at	FBXO45	F-box protein 45	2.5289	5.77131	3.3754	0.0007	0.0019	1	4.211	1.3437	1.856	1	1	1	3	0	3			200933
219181_at	LIPG	lipase, endothelial	2.5241	5.75214	3.4309	0.0006	0.0015	1	3.8207	1.4354	1.201	1	1	1	3	0	3			9388
204822_at	TTK	TTK protein kinase	2.5211	5.7402	7.8257	0	0	1	3.1619	1.602	1.959	1	1	1	3	0	3			7272
219358_s_at	ADAP2	ArfGAP with dual PH domains 2	2.5153	5.71717	5.7314	0	0	1	3.4289	1.4589	2.407	1	1	1	3	0	3	1		55803
222932_at	EHF	ets homologous factor	2.5087	5.69107	8.4293	0	0	1	3.1177	2.1907	2.158	1	1	1	3	0	3	1		26298
205239_at	AREG	amphiregulin	2.5068	5.68358	13.2665	0	0	1	2.8758	1.3493	2.149	1	1	1	3	0	3	1		374
204818_at	HSD17B2	hydroxysteroid (17-beta) dehydrogenase 2	2.5024	5.66627	9.0996	0	0	1	2.359	1.5541	2.149	1	1	1	3	0	3	1		3294
214226_at	PRSS53	protease, serine, 53	2.4854	5.5999	7.7653	0	0	1	1.9298	1.3372	2.803	1	1	1	3	0	3			339105
212021_s_at	MKI67	antigen identified by monoclonal antibody Ki-67	2.4818	5.58594	9.9048	0	0	1	3.2645	1.5151	2.102	1	1	1	3	0	3	1	1	4288
205488_at	GZMA	granzyme A (granzyme 1, cytotoxic T-lymphocyte-associated serine esterase 3)	2.471	5.54428	22.7059	0	0	1	2.5945	1.2971	2.248	1	1	1	3	0	3			3001
215966_x_at	GK3P	glycerol kinase 3 pseudogene	2.4479	5.45621	6.895	0	0	1	3.067	1.3303	1.732	1	1	1	3	0	3			2713
208079_s_at	AURKA	aurora kinase A	2.4416	5.43244	7.7349	0	0	1	2.9616	1.6655	2.271	1	1	1	3	0	3	1		6790
219630_at	PDZK1IP1	PDZK1 interacting protein 1	2.4405	5.4283	13.1786	0	0	1	2.0841	2.1047	2.847	1	1	1	3	0	3	1		10158
204393_s_at	ACPP	acid phosphatase, prostate	2.4392	5.42341	6.6959	0	0	1	3.0531	1.5571	2.504	1	1	1	3	0	3	1		55
241985_at	JMY	junction mediating and regulatory protein, p53 cofactor	2.4385	5.42078	4.4246	0	0	1	3.5398	1.4669	2.199	1	1	1	3	0	3			133746
214470_at	KLRB1	killer cell lectin-like receptor subfamily B, member 1	2.4366	5.41364	10.7527	0	0	1	2.8992	1.4102	1.878	1	1	1	3	0	3		1	3820
235117_at	CHAC2	ChaC, cation transport regulator homolog 2 (E. coli)	2.4318	5.39566	23.0133	0	0	1	2.4594	1.6948	2.167	1	1	1	3	0	3			494143
230193_at	WDR66	WD repeat domain 66	2.4306	5.39118	6.8088	0	0	1	2.2172	2.2574	2.073	1	1	1	3	0	3			144406
218755_at	KIF20A	kinesin family member 20A	2.4242	5.36731	6.0891	0	0	1	3.2219	1.6806	1.625	1	1	1	3	0	3			10112
227570_at	TMEM86A	transmembrane protein 86A	2.4238	5.36582	6.1257	0	0	1	3.1699	1.2221	2.772	1	1	1	3	0	3			144110
201490_s_at	PPIF	peptidylprolyl isomerase F	2.4172	5.34133	8.455	0	0	1	2.8639	1.6505	2.392	1	1	1	3	0	3	1		10105
214453_s_at	IFI44	interferon-induced protein 44	2.4161	5.33726	10.6029	0	0	1	2.406	1.8358	2.679	1	1	1	3	0	3	1		10561
38037_at	HBEGF	heparin-binding EGF-like growth factor	2.4094	5.31253	4.0937	0	0.0001	1	3.5898	1.324	1.77	1	1	1	3	0	3	1		1839
232306_at	CDH26	cadherin 26	2.403	5.28902	7.8218	0	0	1	2.9598	1.1673	1.662	1	1	1	3	0	3			60437
213523_at	CCNE1	cyclin E1	2.3985	5.27255	19.3464	0	0	1	2.5135	1.2328	2.117	1	1	1	3	0	3	1		898
210834_s_at	PTGER3	prostaglandin E receptor 3 (subtype EP3)	2.386	5.22706	5.2467	0	0	1	3.257	1.3314	1.669	1	1	1	3	0	3	1		5733
203153_at	IFIT1	interferon-induced protein with tetratricopeptide repeats 1	2.3854	5.22489	8.0243	0	0	1	2.842	1.7011	2.351	1	1	1	3	0	3	1		3434
201695_s_at	PNP	purine nucleoside phosphorylase	2.3814	5.21042	26.8209	0	0	1	2.342	1.9876	2.234	1	1	1	3	0	3			4860
204825_at	MELK	maternal embryonic leucine zipper kinase	2.3806	5.20753	8.9369	0	0	1	2.9635	1.7325	1.898	1	1	1	3	0	3			9833
209588_at	EPHB2	EPH receptor B2	2.3797	5.20429	2.3784	0.0174	0.0317	1	4.6076	1.0251	1.341	1	1	1	3	0	3	1		2048
204995_at	CDK5R1	cyclin-dependent kinase 5, regulatory subunit 1 (p35)	2.3634	5.14582	9.9531	0	0	1	2.2079	1.4798	2.015	1	1	1	3	0	3	1		8851
238542_at	ULBP2	UL16 binding protein 2	2.3617	5.13976	10.7815	0	0	1	2.7592	1.2796	1.909	1	1	1	3	0	3			80328
219148_at	PBK	PDZ binding kinase	2.355	5.11594	13.6025	0	0	1	2.6781	1.7387	2.021	1	1	1	3	0	3	1		55872
205831_at	CD2	CD2 molecule	2.3543	5.11346	11.9228	0	0	1	2.2418	1.2665	2.852	1	1	1	3	0	3		1	914
205282_at	LRP8	low density lipoprotein receptor-related protein 8, apolipoprotein e receptor	2.3489	5.09436	3.9759	0.0001	0.0002	1	3.5607	1.05	1.747	1	1	1	3	0	3	1		7804
206211_at	SELE	selectin E	2.3471	5.088	16.3927	0	0	1	2.3561	1.5227	1.909	1	1	1	3	0	3		1	6401
227725_at	ST6GALNAC1	ST6 (alpha-N-acetyl-neuraminyl-2,3-beta-galactosyl-1,3)-N-acetylgalactosaminide alpha-2,6-sialyltransferase 1	2.3408	5.06583	8.6323	0	0	1	2.84	1.0259	1.607	1	1	1	3	0	3			55808
202376_at	SERPINA3	serpin peptidase inhibitor, clade A (alpha-1 antiproteinase, antitrypsin), member 3	2.3398	5.06232	8.2079	0	0	1	2.862	1.2804	2.189	1	1	1	3	0	3			12
205241_at	SCO2	SCO cytochrome oxidase deficient homolog 2 (yeast)	2.3391	5.05987	5.5748	0	0	1	3.144	1.3284	2.208	1	1	1	3	0	3	1		9997
204162_at	NDC80	NDC80 homolog, kinetochore complex component (S. cerevisiae)	2.3284	5.02248	6.9151	0	0	1	3.0321	1.4351	1.862	1	1	1	3	0	3			10403
205595_at	DSG3	desmoglein 3	2.321	4.99678	4.4032	0	0	1	3.5993	1.623	1.363	1	1	1	3	0	3	1		1830
243550_at	ZDHHC21	zinc finger, DHHC-type containing 21	2.3202	4.99401	7.4336	0	0	1	2.9709	1.9685	2.1	1	1	1	3	0	3			340481
212268_at	SERPINB1	serpin peptidase inhibitor, clade B (ovalbumin), member 1	2.3129	4.96881	21.4846	0	0	1	2.3951	1.7733	2.51	1	1	1	3	0	3	1		1992
202831_at	GPX2	glutathione peroxidase 2 (gastrointestinal)	2.3128	4.96846	7.8156	0	0	1	2.6893	1.5969	1.811	1	1	1	3	0	3			2877
209546_s_at	APOL1	apolipoprotein L, 1	2.3018	4.93073	9.7203	0	0	1	2.7137	1.1691	1.63	1	1	1	3	0	3	1		8542
204891_s_at	LCK	lymphocyte-specific protein tyrosine kinase	2.301	4.92799	7.5473	0	0	1	1.7268	1.4352	2.763	1	1	1	3	0	3	1	1	3932
231662_at	ARG1	arginase, liver	2.2996	4.92321	2.7297	0.0063	0.0131	1	4.5472	1.4065	2.178	1	1	1	3	0	3	1		383
238164_at	USP6NL	USP6 N-terminal like	2.284	4.87026	6.1246	0	0	1	3.0687	1.0561	1.886	1	1	1	3	0	3	1		9712
205569_at	LAMP3	lysosomal-associated membrane protein 3	2.2834	4.86824	5.821	0	0	1	1.669	2.186	2.569	1	1	1	3	0	3		1	27074
207381_at	ALOX12B	arachidonate 12-lipoxygenase, 12R type	2.2787	4.85241	25.1553	0	0	1	2.3674	1.7827	2.098	1	1	1	3	0	3	1		242
202503_s_at	KIAA0101	KIAA0101	2.2781	4.85039	34.6678	0	0	1	2.4356	1.8864	2.214	1	1	1	3	0	3	1	1	9768
227410_at	FAM43A	family with sequence similarity 43, member A	2.2774	4.84803	8.5616	0	0	1	2.7442	1.4748	2.153	1	1	1	3	0	3			131583
229055_at	GPR68	G protein-coupled receptor 68	2.2685	4.81822	22.9208	0	0	1	2.4033	1.3293	2.402	1	1	1	3	0	3			8111
210608_s_at	FUT2	fucosyltransferase 2 (secretor status included)	2.2634	4.80122	6.3328	0	0	1	2.8639	1.7189	1.594	1	1	1	3	0	3			2524
219099_at	C12orf5	chromosome 12 open reading frame 5	2.2563	4.77765	6.838	0	0	1	3.0409	1.7672	1.837	1	1	1	3	0	3	1		57103
229390_at	FAM26F	family with sequence similarity 26, member F	2.246	4.74366	8.0195	0	0	1	2.905	1.4984	2.4	1	1	1	3	0	3			441168
209642_at	BUB1	budding uninhibited by benzimidazoles 1 homolog (yeast)	2.2454	4.74169	9.5337	0	0	1	2.6041	1.069	1.665	1	1	1	3	0	3			699
205064_at	SPRR1B	small proline-rich protein 1B	2.2454	4.74169	7.0396	0	0	1	1.6369	2.0699	2.783	1	1	1	3	0	3	1		6699
229450_at	IFIT3	interferon-induced protein with tetratricopeptide repeats 3	2.2411	4.72757	10.9227	0	0	1	2.3896	1.7674	2.492	1	1	1	3	0	3			3437
1569003_at	VMP1	vacuole membrane protein 1	2.2379	4.7171	10.5154	0	0	1	1.9598	1.249	2.588	1	1	1	3	0	3			81671
223220_s_at	PARP9	poly (ADP-ribose) polymerase family, member 9	2.2375	4.71579	8.9134	0	0	1	2.4957	1.8271	2.553	1	1	1	3	0	3			83666
214838_at	SFT2D2	SFT2 domain containing 2	2.2348	4.70697	5.551	0	0	1	3.1391	1.2093	1.881	1	1	1	3	0	3	1		375035
210357_s_at	SMOX	spermine oxidase	2.233	4.70111	12.8139	0	0	1	2.5632	1.0598	2.112	1	1	1	3	0	3	1		54498
203180_at	ALDH1A3	aldehyde dehydrogenase 1 family, member A3	2.2278	4.68419	8.6513	0	0	1	1.8074	1.6385	2.658	1	1	1	3	0	3	1		220
209126_x_at	KRT6B	keratin 6B	2.2247	4.67414	7.4795	0	0	1	1.7355	2.0681	2.54	1	1	1	3	0	3	1		3854
236119_s_at	SPRR2G	small proline-rich protein 2G	2.2229	4.66831	4.2873	0	0.0001	1	1.3277	2.2427	2.909	1	1	1	3	0	3			6706
202095_s_at	BIRC5	baculoviral IAP repeat containing 5	2.2209	4.66184	12.9158	0	0	1	3.4515	1.4844	2.125	1	1	1	3	0	3			332
224414_s_at	CARD6	caspase recruitment domain family, member 6	2.2123	4.63413	5.5307	0	0	1	3.0036	1.4179	1.799	1	1	1	3	0	3			84674
202269_x_at	GBP1	guanylate binding protein 1, interferon-inducible	2.2097	4.62579	4.5181	0	0	1	3.2418	1.8252	2.113	1	1	1	3	0	3	1		2633
212769_at	TLE3	transducin-like enhancer of split 3 (E(sp1) homolog, Drosophila)	2.2007	4.59702	4.5592	0	0	1	3.511	1.1501	1.764	1	1	1	3	0	3	1		7090
220187_at	STEAP4	STEAP family member 4	2.1934	4.57382	4.7219	0	0	1	3.0583	1.471	1.603	1	1	1	3	0	3	1	1	79689
231779_at	IRAK2	interleukin-1 receptor-associated kinase 2	2.1708	4.50273	33.3886	0	0	1	2.0942	1.4093	1.981	1	1	1	3	0	3			3656
222646_s_at	ERO1L	ERO1-like (S. cerevisiae)	2.1707	4.50242	31.581	0	0	1	2.1763	1.8499	2.13	1	1	1	3	0	3			30001
202705_at	CCNB2	cyclin B2	2.1565	4.45832	13.3913	0	0	1	2.4568	1.6065	1.818	1	1	1	3	0	3			9133
238725_at	IRF1	interferon regulatory factor 1	2.1484	4.43336	11.2545	0	0	1	2.568	1.2597	1.842	1	1	1	3	0	3		1	3659
202575_at	CRABP2	cellular retinoic acid binding protein 2	2.1474	4.43029	8.3669	0	0	1	1.7355	1.8124	2.306	1	1	1	3	0	3	1		1382
230380_at	THAP2	THAP domain containing, apoptosis associated protein 2	2.1452	4.42354	6.8525	0	0	1	2.7634	1.0336	1.537	1	1	1	3	0	3			83591
1553081_at	WFDC12	WAP four-disulfide core domain 12	2.1407	4.40976	9.271	0	0	1	2.4803	1.4088	2.458	1	1	1	3	0	3			128488
211572_s_at	SLC23A2	solute carrier family 23 (nucleobase transporters), member 2	2.1378	4.4009	5.2327	0	0	1	1.3334	1.6743	1.786	1	1	1	3	0	3	1		9962
214070_s_at	ATP10B	ATPase, class V, type 10B	2.1375	4.39999	7.2134	0	0	1	2.8197	1.3754	1.904	1	1	1	3	0	3	1		23120
1554912_at	ESYT3	extended synaptotagmin-like protein 3	2.133	4.38629	8.0536	0	0	1	2.5874	1.2692	1.901	1	1	1	3	0	3			83850
209882_at	RIT1	Ras-like without CAAX 1	2.1324	4.38446	4.1293	0	0.0001	1	3.3045	1.1049	1.487	1	1	1	3	0	3	1		6016
205394_at	CHEK1	CHK1 checkpoint homolog (S. pombe)	2.1272	4.36869	11.3669	0	0	1	2.7887	1.0711	1.836	1	1	1	3	0	3			1111
215465_at	ABCA12	ATP-binding cassette, sub-family A (ABC1), member 12	2.1192	4.34453	6.002	0	0	1	2.7949	1.5	1.951	1	1	1	3	0	3	1		26154
218355_at	KIF4A	kinesin family member 4A	2.0988	4.28353	5.5454	0	0	1	2.8339	1.162	1.376	1	1	1	3	0	3			24137
231769_at	FBXO6	F-box protein 6	2.0855	4.24422	11.4125	0	0	1	2.441	1.381	1.861	1	1	1	3	0	3			26270
221690_s_at	NLRP2	NLR family, pyrin domain containing 2	2.0816	4.23276	3.9664	0.0001	0.0002	1	3.079	1.0567	1.14	1	1	1	3	0	3			55655
206932_at	CH25H	cholesterol 25-hydroxylase	2.0615	4.1742	23.326	0	0	1	2.1953	1.2107	1.976	1	1	1	3	0	3	1		9023
1553695_a_at	NLRX1	NLR family member X1	2.0555	4.15688	13.0986	0	0	1	2.3951	1.1479	1.966	1	1	1	3	0	3	1		79671
218663_at	NCAPG	non-SMC condensin I complex, subunit G	2.0553	4.1563	8.4152	0	0	1	2.2203	1.3526	1.419	1	1	1	3	0	3		1	64151
1554556_a_at	ATP11B	ATPase, class VI, type 11B	2.0479	4.13504	19.3567	0	0	1	2.2234	1.4358	1.847	1	1	1	3	0	3			23200
218943_s_at	DDX58	DEAD (Asp-Glu-Ala-Asp) box polypeptide 58	2.0463	4.13045	14.2764	0	0	1	1.9146	1.572	2	1	1	1	3	0	3	1		23586
206653_at	POLR3G	polymerase (RNA) III (DNA directed) polypeptide G (32kD)	2.0453	4.12759	9.2614	0	0	1	1.9336	1.6103	1.729	1	1	1	3	0	3	1		10622
223484_at	C15orf48	chromosome 15 open reading frame 48	2.0419	4.11787	4.489	0	0	1	2.121	1.1368	2.814	1	1	1	3	0	3			84419
1554408_a_at	TK1	thymidine kinase 1, soluble	2.0386	4.10847	3.6623	0.0002	0.0007	1	1.2388	1.3176	2.228	1	1	1	3	0	3			7083
220066_at	NOD2	nucleotide-binding oligomerization domain containing 2	2.0364	4.10221	18.7145	0	0	1	2.254	1.4878	2.012	1	1	1	3	0	3	1		64127
203798_s_at	VSNL1	visinin-like 1	2.0332	4.09312	16.1968	0	0	1	2.3074	1.7002	1.886	1	1	1	3	0	3			7447
229500_at	SLC30A9	solute carrier family 30 (zinc transporter), member 9	2.0291	4.0815	9.9815	0	0	1	2.488	1.1581	1.684	1	1	1	3	0	3			10463
207386_at	CYP7B1	cytochrome P450, family 7, subfamily B, polypeptide 1	2.025	4.06992	9.685	0	0	1	2.384	1.0989	1.417	1	1	1	3	0	3	1	1	9420
1555745_a_at	LYZ	lysozyme	2.0192	4.05359	11.626	0	0	1	2.0072	1.5934	2.363	1	1	1	3	0	3	1		4069
207165_at	HMMR	hyaluronan-mediated motility receptor (RHAMM)	2.0114	4.03173	8.0288	0	0	1	2.4276	1.3672	1.434	1	1	1	3	0	3		1	3161
219918_s_at	ASPM	asp (abnormal spindle) homolog, microcephaly associated (Drosophila)	2.0098	4.02726	6.8675	0	0	1	2.6017	1.5699	1.438	1	1	1	3	0	3			259266
206643_at	HAL	histidine ammonia-lyase	2.0064	4.01778	6.6385	0	0	1	1.5059	1.63	2.736	1	1	1	3	0	3	1		3034
1569144_a_at	C9orf169	chromosome 9 open reading frame 169	2	4	24.2534	0	0	1	2.1243	1.3256	2.126	1	1	1	3	0	3			375791
202626_s_at	LYN	v-yes-1 Yamaguchi sarcoma viral related oncogene homolog	1.9995	3.99861	6.7024	0	0	1	2.4489	1.1579	2.112	1	1	1	3	0	3	1		4067
203148_s_at	TRIM14	tripartite motif containing 14	1.9987	3.9964	11.1514	0	0	1	2.433	1.5106	1.944	1	1	1	3	0	3	1		9830
203936_s_at	MMP9	matrix metallopeptidase 9 (gelatinase B, 92kDa gelatinase, 92kDa type IV collagenase)	1.9975	3.99307	6.1091	0	0	1	1.3448	1.4854	2.303	1	1	1	3	0	3			4318
210052_s_at	TPX2	TPX2, microtubule-associated, homolog (Xenopus laevis)	1.9956	3.98782	10.2373	0	0	1	2.3074	1.2869	1.618	1	1	1	3	0	3			22974
206632_s_at	APOBEC3B	apolipoprotein B mRNA editing enzyme, catalytic polypeptide-like 3B	1.9866	3.96302	8.7892	0	0	1	2.4168	1.3532	1.815	1	1	1	3	0	3		1	9582
228378_at	C12orf29	chromosome 12 open reading frame 29	1.984	3.95588	3.6057	0.0003	0.0008	1	3.0652	1.0394	1.693	1	1	1	3	0	3			91298
206133_at	XAF1	XIAP associated factor 1	1.9819	3.95013	9.9987	0	0	1	2.3074	1.723	2.045	1	1	1	3	0	3			54739
201195_s_at	SLC7A5	solute carrier family 7 (amino acid transporter light chain, L system), member 5	1.9759	3.93374	7.8947	0	0	1	1.9222	1.6267	1.61	1	1	1	3	0	3			8140
208992_s_at	STAT3	signal transducer and activator of transcription 3 (acute-phase response factor)	1.974	3.92856	5.1709	0	0	1	2.9011	1.1318	1.632	1	1	1	3	0	3	1		6774
204007_at	FCGR3B	Fc fragment of IgG, low affinity IIIb, receptor (CD16b)	1.972	3.92312	9.6411	0	0	1	2.4303	1.1704	1.811	1	1	1	3	0	3	1		2215
238567_at	SGPP2	sphingosine-1-phosphate phosphatase 2	1.9716	3.92203	16.9253	0	0	1	2.1922	1.1912	2.008	1	1	1	3	0	3			130367
207463_x_at	PRSS3	protease, serine, 3	1.965	3.90413	8.9898	0	0	1	2.3785	1.382	1.807	1	1	1	3	0	3	1		5646
221245_s_at	FZD5	frizzled family receptor 5	1.9581	3.8855	10.6295	0	0	1	2.26	1.2473	1.925	1	1	1	3	0	3	1		7855
218454_at	PLBD1	phospholipase B domain containing 1	1.9545	3.87582	22.6633	0	0	1	2.8074	1.6576	2.217	1	1	1	3	0	3	1		79887
203233_at	IL4R	interleukin 4 receptor	1.9539	3.8742	9.9521	0	0	1	2.4303	1.1687	1.735	1	1	1	3	0	3	1		3566
202068_s_at	LDLR	low density lipoprotein receptor	1.9463	3.85385	4.4676	0	0	1	2.8679	1.2275	1.537	1	1	1	3	0	3	1	1	3949
204994_at	MX2	myxovirus (influenza virus) resistance 2 (mouse)	1.9442	3.84824	8.6284	0	0	1	2.3951	1.3319	1.75	1	1	1	3	0	3			4600
242458_at	RALGPS2	Ral GEF with PH domain and SH3 binding motif 2	1.9413	3.84052	2.5738	0.0101	0.0197	1	3.4816	1.0449	1.154	1	1	1	3	0	3			55103
225687_at	FAM83D	family with sequence similarity 83, member D	1.9375	3.83041	4.31	0	0.0001	1	2.8094	1.2262	1.467	1	1	1	3	0	3			81610
202870_s_at	CDC20	cell division cycle 20 homolog (S. cerevisiae)	1.9365	3.82776	3.7576	0.0002	0.0005	1	1.384	1.7616	1.75	1	1	1	3	0	3	1		991
232116_at	GRHL3	grainyhead-like 3 (Drosophila)	1.9361	3.8267	6.5606	0	0	1	2.5509	1.3372	1.619	1	1	1	3	0	3			57822
218817_at	SPCS3	signal peptidase complex subunit 3 homolog (S. cerevisiae)	1.9296	3.8095	5.6732	0	0	1	2.6182	1.2267	1.216	1	1	1	3	0	3	1		60559
211075_s_at	CD47	CD47 molecule	1.9209	3.78659	11.0601	0	0	1	1.5801	1.6397	2.273	1	1	1	3	0	3	1	1	961
222939_s_at	SLC16A10	solute carrier family 16, member 10 (aromatic amino acid transporter)	1.9156	3.77271	6.1636	0	0	1	2.6017	1.4037	1.447	1	1	1	3	0	3			117247
220318_at	EPN3	epsin 3	1.9138	3.768	4.764	0	0	1	2.6299	1.2043	1.732	1	1	1	3	0	3			55040
207861_at	CCL22	chemokine (C-C motif) ligand 22	1.913	3.76591	20.0512	0	0	1	1.9672	1.0336	2.16	1	1	1	3	0	3		1	6367
212942_s_at	KIAA1199	KIAA1199	1.9101	3.75835	13.9158	0	0	1	2.1795	1.1264	1.732	1	1	1	3	0	3	1	1	57214
213562_s_at	SQLE	squalene epoxidase	1.9068	3.74976	9.2095	0	0	1	1.5558	1.2289	2.28	1	1	1	3	0	3	1		6713
205157_s_at	KRT17	keratin 17	1.9056	3.74665	9.2138	0	0	1	1.5656	1.6473	2.468	1	1	1	3	0	3	1		3872
1555427_s_at	SYNCRIP	synaptotagmin binding, cytoplasmic RNA interacting protein	1.9016	3.73627	3.6738	0.0002	0.0007	1	3.0286	1.1625	1.414	1	1	1	3	0	3	1		10492
1554253_a_at	CERS3	ceramide synthase 3	1.9003	3.73291	28.0258	0	0	1	1.8639	1.5756	2.077	1	1	1	3	0	3			204219
210915_x_at	NA	NA	1.9	3.73213	7.1771	0	0	1	1.6645	1.2	2.721	1	1	1	3	0	3			NA
218542_at	CEP55	centrosomal protein 55kDa	1.8998	3.73161	6.6776	0	0	1	1.9184	1.828	1.345	1	1	1	3	0	3	1		55165
231771_at	GJB6	gap junction protein, beta 6, 30kDa	1.8957	3.72102	5.6304	0	0	1	1.2327	1.7397	2.521	1	1	1	3	0	3			10804
214599_at	IVL	involucrin	1.8807	3.68254	7.0749	0	0	1	2.211	1.2068	2.019	1	1	1	3	0	3	1		3713
205774_at	F12	coagulation factor XII (Hageman factor)	1.8747	3.66725	28.6937	0	0	1	1.9184	1.2472	1.689	1	1	1	3	0	3			2161
244692_at	CYP4F22	cytochrome P450, family 4, subfamily F, polypeptide 22	1.8676	3.64925	10.9126	0	0	1	2.211	1.1871	1.902	1	1	1	3	0	3			126410
204170_s_at	CKS2	CDC28 protein kinase regulatory subunit 2	1.8623	3.63587	8.0254	0	0	1	1.511	1.9492	1.92	1	1	1	3	0	3			1164
214446_at	ELL2	elongation factor, RNA polymerase II, 2	1.8584	3.62605	3.5285	0.0004	0.0011	1	2.9891	1.12	1.07	1	1	1	3	0	3			22936
1555460_a_at	SLC39A6	solute carrier family 39 (zinc transporter), member 6	1.8539	3.61476	3.6946	0.0002	0.0006	1	3.0303	1.1185	1.274	1	1	1	3	0	3	1		25800
204563_at	SELL	selectin L	1.8534	3.61351	6.9347	0	0	1	1.7991	1.446	1.195	1	1	1	3	0	3		1	6402
219555_s_at	CENPN	centromere protein N	1.8505	3.60625	11.6075	0	0	1	2.5656	1.0599	1.823	1	1	1	3	0	3	1		55839
203755_at	BUB1B	budding uninhibited by benzimidazoles 1 homolog beta (yeast)	1.8494	3.6035	5.6174	0	0	1	2.4673	1.3832	1.237	1	1	1	3	0	3			701
205554_s_at	DNASE1L3	deoxyribonuclease I-like 3	1.843	3.58755	9.2979	0	0	1	1.5059	1.4189	2.379	1	1	1	3	0	3			1776
204641_at	NEK2	NIMA (never in mitosis gene a)-related kinase 2	1.8328	3.56228	5.6674	0	0	1	1.9184	1.2239	1.117	1	1	1	3	0	3			4751
228152_s_at	DDX60L	DEAD (Asp-Glu-Ala-Asp) box polypeptide 60-like	1.8322	3.5608	12.1395	0	0	1	1.8797	1.085	2.016	1	1	1	3	0	3			91351
209803_s_at	PHLDA2	pleckstrin homology-like domain, family A, member 2	1.8312	3.55833	6.7312	0	0	1	2.3702	1.2927	1.627	1	1	1	3	0	3	1		7262
223381_at	NUF2	NUF2, NDC80 kinetochore complex component, homolog (S. cerevisiae)	1.8256	3.54454	14.447	0	0	1	1.9523	1.0354	1.359	1	1	1	3	0	3			83540
210904_s_at	IL13RA1	interleukin 13 receptor, alpha 1	1.8196	3.52983	7.8682	0	0	1	2.1731	1.3249	1.815	1	1	1	3	0	3	1		3597
205349_at	GNA15	guanine nucleotide binding protein (G protein), alpha 15 (Gq class)	1.818	3.52592	8.8322	0	0	1	2.257	1.2337	1.628	1	1	1	3	0	3	1		2769
214581_x_at	TNFRSF21	tumor necrosis factor receptor superfamily, member 21	1.8164	3.52201	15.5279	0	0	1	1.6135	1.4735	2.173	1	1	1	3	0	3	1		27242
220013_at	EPHX3	epoxide hydrolase 3	1.809	3.50399	9.9638	0	0	1	2.067	1.2303	1.911	1	1	1	3	0	3	1		79852
214038_at	CCL8	chemokine (C-C motif) ligand 8	1.8075	3.50035	17.2314	0	0	1	1.8639	1.1321	1.569	1	1	1	3	0	3			6355
205014_at	FGFBP1	fibroblast growth factor binding protein 1	1.8019	3.48679	8.7022	0	0	1	1.6041	1.6516	1.56	1	1	1	3	0	3	1		9982
227697_at	SOCS3	suppressor of cytokine signaling 3	1.7946	3.46919	5.6283	0	0	1	1.281	1.7115	1.819	1	1	1	3	0	3			9021
220780_at	PLA2G3	phospholipase A2, group III	1.7943	3.46847	11.7267	0	0	1	2.1342	1.2875	1.687	1	1	1	3	0	3	1		50487
207038_at	SLC16A6	solute carrier family 16, member 6 (monocarboxylic acid transporter 7)	1.7906	3.45959	5.6993	0	0	1	2.3533	1.3727	1.619	1	1	1	3	0	3			9120
204962_s_at	CENPA	centromere protein A	1.7872	3.45144	9.9949	0	0	1	1.7613	1.2064	1.447	1	1	1	3	0	3			1058
204601_at	N4BP1	NEDD4 binding protein 1	1.7867	3.45025	5.208	0	0	1	2.5361	1.0646	1.406	1	1	1	3	0	3			9683
228325_at	KIAA0146	KIAA0146	1.7826	3.44046	6.6356	0	0	1	2.0391	1.0326	1.034	1	1	1	3	0	3			23514
204967_at	SHROOM2	shroom family member 2	1.781	3.43664	4.8439	0	0	1	2.5236	1.0049	1.1	1	1	1	3	0	3			357
226829_at	AFAP1L2	actin filament associated protein 1-like 2	1.7734	3.41859	5.0044	0	0	1	1.2265	1.4234	1.861	1	1	1	3	0	3			84632
220865_s_at	PDSS1	prenyl (decaprenyl) diphosphate synthase, subunit 1	1.7713	3.41361	6.7742	0	0	1	1.5753	1.4023	1.566	1	1	1	3	0	3	1		23590
219695_at	SMPD3	sphingomyelin phosphodiesterase 3, neutral membrane (neutral sphingomyelinase II)	1.7703	3.41125	8.1767	0	0	1	2.1538	1.0527	1.792	1	1	1	3	0	3			55512
209723_at	SERPINB9	serpin peptidase inhibitor, clade B (ovalbumin), member 9	1.7526	3.36965	5.2315	0	0	1	1.3391	1.3809	2.583	1	1	1	3	0	3	1		5272
219209_at	IFIH1	interferon induced with helicase C domain 1	1.7418	3.34452	13.4356	0	0	1	1.9336	1.3875	1.674	1	1	1	3	0	3			64135
210087_s_at	MPZL1	myelin protein zero-like 1	1.7398	3.33989	10.3146	0	0	1	2.0841	1.2266	1.512	1	1	1	3	0	3	1		9019
218295_s_at	NUP50	nucleoporin 50kDa	1.7386	3.33711	4.1015	0	0.0001	1	2.7677	1.0249	1.055	1	1	1	3	0	3			10762
203256_at	CDH3	cadherin 3, type 1, P-cadherin (placental)	1.7385	3.33688	6.6003	0	0	1	1.4751	1.723	1.58	1	1	1	3	0	3	1		1001
204351_at	S100P	S100 calcium binding protein P	1.7385	3.33688	14.979	0	0	1	1.6781	1.3774	1.993	1	1	1	3	0	3	1		6286
221521_s_at	GINS2	GINS complex subunit 2 (Psf2 homolog)	1.7375	3.33457	24.8037	0	0	1	1.7824	1.0781	1.692	1	1	1	3	0	3			51659
203560_at	GGH	gamma-glutamyl hydrolase (conjugase, folylpolygammaglutamyl hydrolase)	1.7374	3.33434	25.0138	0	0	1	1.7049	1.5448	1.967	1	1	1	3	0	3	1		8836
203974_at	HDHD1	haloacid dehalogenase-like hydrolase domain containing 1	1.7355	3.32995	5.0211	0	0	1	2.5336	1.013	1.318	1	1	1	3	0	3			8226
204034_at	ETHE1	ethylmalonic encephalopathy 1	1.7202	3.29482	18.1961	0	0	1	1.5705	1.2196	2.057	1	1	1	3	0	3	1		23474
226863_at	FAM110C	family with sequence similarity 110, member C	1.7179	3.28957	36.7258	0	0	1	1.757	1.4658	1.704	1	1	1	3	0	3			642273
222039_at	KIF18B	kinesin family member 18B	1.7086	3.26843	9.6542	0	0	1	1.8758	1.0044	1.281	1	1	1	3	0	3			146909
221539_at	EIF4EBP1	eukaryotic translation initiation factor 4E binding protein 1	1.7061	3.26278	20.0938	0	0	1	1.8758	1.188	1.6	1	1	1	3	0	3			1978
218719_s_at	GINS3	GINS complex subunit 3 (Psf3 homolog)	1.6978	3.24406	15.9167	0	0	1	1.5753	1.1783	1.645	1	1	1	3	0	3	1		64785
202580_x_at	FOXM1	forkhead box M1	1.6948	3.23732	5.3405	0	0	1	2.2957	1.0988	1.206	1	1	1	3	0	3			2305
1552329_at	RBBP6	retinoblastoma binding protein 6	1.6901	3.22679	9.9584	0	0	1	2.0036	1.4695	1.464	1	1	1	3	0	3			5930
239648_at	DCUN1D3	DCN1, defective in cullin neddylation 1, domain containing 3 (S. cerevisiae)	1.689	3.22433	21.4357	0	0	1	1.7049	1.1911	1.51	1	1	1	3	0	3			123879
203699_s_at	DIO2	deiodinase, iodothyronine, type II	1.6852	3.21585	8.2226	0	0	1	3.8669	1.0164	1.785	1	1	1	3	0	3	1		1734
1553132_a_at	TC2N	tandem C2 domains, nuclear	1.6807	3.20583	8.9953	0	0	1	2.0496	1.2096	1.437	1	1	1	3	0	3			123036
219493_at	SHCBP1	SHC SH2-domain binding protein 1	1.6781	3.20006	5.8374	0	0	1	1.6871	1.0826	1.107	1	1	1	3	0	3			79801
1431_at	CYP2E1	cytochrome P450, family 2, subfamily E, polypeptide 1	1.677	3.19762	8.822	0	0	1	1.8032	1.087	1.15	1	1	1	3	0	3			1571
225366_at	PGM2	phosphoglucomutase 2	1.6737	3.19032	13.874	0	0	1	1.9635	1.6465	1.579	1	1	1	3	0	3			55276
203554_x_at	PTTG1	pituitary tumor-transforming 1	1.6717	3.1859	24.7061	0	0	1	1.5656	1.3906	1.696	1	1	1	3	0	3			9232
223229_at	UBE2T	ubiquitin-conjugating enzyme E2T (putative)	1.67	3.18215	6.9974	0	0	1	1.6088	1.2928	1.349	1	1	1	3	0	3			29089
203573_s_at	RABGGTA	Rab geranylgeranyltransferase, alpha subunit	1.6658	3.1729	5.87	0	0	1	2.3103	1.0375	1.356	1	1	1	3	0	3	1		5875
214382_at	UNC93A	unc-93 homolog A (C. elegans)	1.6626	3.16587	17.4454	0	0	1	1.774	1.0935	1.785	1	1	1	3	0	3	1		54346
210852_s_at	AASS	aminoadipate-semialdehyde synthase	1.6602	3.1606	7.8825	0	0	1	1.8359	1.2177	1.119	1	1	1	3	0	3		-1	10157
200923_at	LGALS3BP	lectin, galactoside-binding, soluble, 3 binding protein	1.6591	3.15819	24.1165	0	0	1	1.5945	1.3801	1.684	1	1	1	3	0	3			3959
211725_s_at	NA	NA	1.656	3.15142	10.6693	0	0	1	1.9855	1.1047	1.452	1	1	1	3	0	3			NA
225787_at	NA	NA	1.6511	3.14073	11.4871	0	0	1	1.8914	1.299	1.608	1	1	1	3	0	3			NA
224839_s_at	GPT2	glutamic pyruvate transaminase (alanine aminotransferase) 2	1.6501	3.13855	24.7771	0	0	1	1.696	1.2576	1.602	1	1	1	3	0	3			84706
203499_at	EPHA2	EPH receptor A2	1.6493	3.13681	11.2017	0	0	1	1.6182	1.2757	1.411	1	1	1	3	0	3	1		1969
222872_x_at	OBFC2A	oligonucleotide/oligosaccharide-binding fold containing 2A	1.6453	3.12813	25.745	0	0	1	1.6826	1.3312	1.571	1	1	1	3	0	3			64859
223298_s_at	NT5C3	5'-nucleotidase, cytosolic III	1.6363	3.10868	9.6019	0	0	1	1.9411	1.2117	1.497	1	1	1	3	0	3			51251
204527_at	MYO5A	myosin VA (heavy chain 12, myoxin)	1.6343	3.10437	10.7319	0	0	1	1.9449	1.3265	1.402	1	1	1	3	0	3		1	4644
225105_at	C12orf75	chromosome 12 open reading frame 75	1.6331	3.10179	8.8059	0	0	1	2.0496	1.3653	1.248	1	1	1	3	0	3			387882
203665_at	HMOX1	heme oxygenase (decycling) 1	1.6317	3.09878	12.2569	0	0	1	1.8914	1.0771	1.583	1	1	1	3	0	3	1		3162
210589_s_at	GBAP1	glucosidase, beta, acid pseudogene 1	1.6236	3.08143	16.1156	0	0	1	1.7824	1.1418	1.632	1	1	1	3	0	3			2630
206166_s_at	CLCA2	chloride channel accessory 2	1.6162	3.06566	12.1127	0	0	1	1.8639	1.3676	1.282	1	1	1	3	0	3	1		9635
242317_at	HIGD1A	HIG1 hypoxia inducible domain family, member 1A	1.6145	3.06205	12.5164	0	0	1	1.3785	1.3159	1.684	1	1	1	3	0	3	1		25994
200628_s_at	WARS	tryptophanyl-tRNA synthetase	1.6116	3.05591	7.4329	0	0	1	1.9411	1.0087	1.593	1	1	1	3	0	3	1		7453
228964_at	PRDM1	PR domain containing 1, with ZNF domain	1.6106	3.05379	7.6487	0	0	1	1.6369	1.0734	1.999	1	1	1	3	0	3			639
205909_at	POLE2	polymerase (DNA directed), epsilon 2 (p59 subunit)	1.6064	3.04491	10.0566	0	0	1	1.9635	1.057	1.444	1	1	1	3	0	3			5427
201649_at	UBE2L6	ubiquitin-conjugating enzyme E2L 6	1.6003	3.03206	14.3202	0	0	1	1.4114	1.284	1.814	1	1	1	3	0	3	1		9246
55081_at	MICALL1	MICAL-like 1	1.5996	3.03059	13.1587	0	0	1	1.903	1.2024	1.534	1	1	1	3	0	3	1		85377
214056_at	MCL1	myeloid cell leukemia sequence 1 (BCL2-related)	1.5995	3.03038	31.4314	0	0	1	1.844	1.1009	1.467	1	1	1	3	0	3	1	1	4170
205015_s_at	TGFA	transforming growth factor, alpha	1.5941	3.01906	3.5726	0.0004	0.0009	1	1.9373	1.0864	1.489	1	1	1	3	0	3	1		7039
210020_x_at	CALML3	calmodulin-like 3	1.593	3.01676	19.3299	0	0	1	1.4699	1.3787	1.621	1	1	1	3	0	3	1		810
202954_at	UBE2C	ubiquitin-conjugating enzyme E2C	1.592	3.01467	6.912	0	0	1	1.6871	1.3134	1.128	1	1	1	3	0	3			11065
204941_s_at	ALDH3B2	aldehyde dehydrogenase 3 family, member B2	1.5799	2.98949	5.5752	0	0	1	1.0772	1.3092	1.953	1	1	1	3	0	3	1		222
201292_at	TOP2A	topoisomerase (DNA) II alpha 170kDa	1.579	2.98763	23.2003	0	0	1	1.6645	1.451	1.298	1	1	1	3	0	3		1	7153
203471_s_at	PLEK	pleckstrin	1.5659	2.96062	21.6086	0	0	1	1.669	1.0068	1.508	1	1	1	3	0	3		1	5341
216598_s_at	CCL2	chemokine (C-C motif) ligand 2	1.5639	2.95652	9.3527	0	0	1	1.3045	1.4371	1.711	1	1	1	3	0	3		1	6347
205543_at	HSPA4L	heat shock 70kDa protein 4-like	1.5635	2.9557	5.4383	0	0	1	2.157	1.2104	1.14	1	1	1	3	0	3	1	-1	22824
202345_s_at	FABP5	fatty acid binding protein 5 (psoriasis-associated)	1.5622	2.95304	18.4043	0	0	1	1.4803	1.2765	1.804	1	1	1	3	0	3	1		2171
1554696_s_at	TYMS	thymidylate synthetase	1.5583	2.94507	4.9702	0	0	1	1.1309	1.1519	1.587	1	1	1	3	0	3		1	7298
220651_s_at	MCM10	minichromosome maintenance complex component 10	1.551	2.9302	3.6141	0.0003	0.0008	1	1.844	1.0905	1.565	1	1	1	3	0	3			55388
228852_at	ENSA	endosulfine alpha	1.5431	2.9142	12.0616	0	0	1	1.8032	1.0376	1.413	1	1	1	3	0	3			2029
205034_at	CCNE2	cyclin E2	1.5311	2.89006	16.5465	0	0	1	1.4383	1.2358	1.353	1	1	1	3	0	3			9134
241937_s_at	WDR4	WD repeat domain 4	1.5309	2.88966	11.7179	0	0	1	1.3951	1.2793	1.478	1	1	1	3	0	3			10785
203740_at	MPHOSPH6	M-phase phosphoprotein 6	1.5299	2.88766	9.3032	0	0	1	1.2388	1.2981	1.725	1	1	1	3	0	3	1		10200
225436_at	FAM108C1	family with sequence similarity 108, member C1	1.5293	2.88646	15.1829	0	0	1	1.7004	1.0552	1.63	1	1	1	3	0	3			58489
238025_at	MLKL	mixed lineage kinase domain-like	1.5157	2.85938	11.1951	0	0	1	1.84	1.0472	1.274	1	1	1	3	0	3			197259
225195_at	DPH3	DPH3, KTI11 homolog (S. cerevisiae)	1.5127	2.85344	7.2118	0	0	1	1.9561	1.1602	1.305	1	1	1	3	0	3			285381
225647_s_at	CTSC	cathepsin C	1.5079	2.84396	9.6435	0	0	1	1.2203	1.3949	1.934	1	1	1	3	0	3	1		1075
222892_s_at	TMEM40	transmembrane protein 40	1.5078	2.84376	25.4722	0	0	1	1.6276	1.1857	1.471	1	1	1	3	0	3	1		55287
203476_at	TPBG	trophoblast glycoprotein	1.4938	2.8163	7.8952	0	0	1	1.1635	1.3975	1.61	1	1	1	3	0	3	1		7162
223650_s_at	NRBF2	nuclear receptor binding factor 2	1.493	2.81474	4.7378	0	0	1	2.2898	1.035	1.296	1	1	1	3	0	3			29982
218986_s_at	DDX60	DEAD (Asp-Glu-Ala-Asp) box polypeptide 60	1.4891	2.80714	10.3635	0	0	1	1.6135	1.112	1.592	1	1	1	3	0	3	1		55601
1554768_a_at	MAD2L1	MAD2 mitotic arrest deficient-like 1 (yeast)	1.4889	2.80675	2.6952	0.007	0.0143	1	1.144	1.5065	1.791	1	1	1	3	0	3	1		4085
225655_at	UHRF1	ubiquitin-like with PHD and ring finger domains 1	1.4782	2.78601	4.5257	0	0	1	1.0356	1.4975	1.493	1	1	1	3	0	3			29128
203087_s_at	KIF2A	kinesin heavy chain member 2A	1.4739	2.77772	11.0371	0	0	1	1.774	1.2161	1.234	1	1	1	3	0	3	1	1	3796
219079_at	CYB5R4	cytochrome b5 reductase 4	1.4728	2.7756	11.6025	0	0	1	1.8278	1.0118	1.319	1	1	1	3	0	3	1		51167
202613_at	CTPS	CTP synthase	1.4698	2.76983	11.8591	0	0	1	1.6645	1.055	1.23	1	1	1	3	0	3	1	1	1503
204770_at	TAP2	transporter 2, ATP-binding cassette, sub-family B (MDR/TAP)	1.4685	2.76734	17.1097	0	0	1	1.257	1.0211	1.543	1	1	1	3	0	3			6891
210732_s_at	LGALS8	lectin, galactoside-binding, soluble, 8	1.4644	2.75949	5.5238	0	0	1	2.0286	1.1426	1.147	1	1	1	3	0	3	1		3964
206125_s_at	KLK8	kallikrein-related peptidase 8	1.4556	2.74271	11.8213	0	0	1	1.6645	1.0444	1.457	1	1	1	3	0	3	1		11202
227850_x_at	CDC42EP5	CDC42 effector protein (Rho GTPase binding) 5	1.4555	2.74252	10.2927	0	0	1	1.8115	1.0854	1.316	1	1	1	3	0	3			148170
224376_s_at	C20orf24	chromosome 20 open reading frame 24	1.4546	2.74081	37.281	0	0	1	1.384	1.2116	1.529	1	1	1	3	0	3	1		55969
213293_s_at	TRIM22	tripartite motif containing 22	1.4402	2.71358	7.7633	0	0	1	1.111	1.2385	1.892	1	1	1	3	0	3	1		10346
202805_s_at	ABCC1	ATP-binding cassette, sub-family C (CFTR/MRP), member 1	1.4399	2.71302	6.9012	0	0	1	1.3951	1.2173	1.086	1	1	1	3	0	3			4363
212460_at	SPTSSA	serine palmitoyltransferase, small subunit A	1.4388	2.71095	13.5828	0	0	1	1.257	1.4478	1.547	1	1	1	3	0	3	1		171546
228654_at	SPIN4	spindlin family, member 4	1.4382	2.70983	24.9476	0	0	1	1.3448	1.3285	1.361	1	1	1	3	0	3			139886
219787_s_at	ECT2	epithelial cell transforming sequence 2 oncogene	1.4369	2.70738	7.2573	0	0	1	1.852	1.2309	1.055	1	1	1	3	0	3			1894
211762_s_at	KPNA2	karyopherin alpha 2 (RAG cohort 1, importin alpha 1)	1.4358	2.70532	17.4686	0	0	1	1.3896	1.3397	1.279	1	1	1	3	0	3	1		3838
207655_s_at	BLNK	B-cell linker	1.4352	2.7042	12.5168	0	0	1	1.257	1.2537	1.712	1	1	1	3	0	3	1		29760
211016_x_at	HSPA4	heat shock 70kDa protein 4	1.4241	2.68347	24.4981	0	0	1	1.3618	1.0718	1.418	1	1	1	3	0	3	1		3308
209825_s_at	UCK2	uridine-cytidine kinase 2	1.4194	2.67474	11.6211	0	0	1	1.4542	1.0196	1.211	1	1	1	3	0	3			7371
210538_s_at	BIRC3	baculoviral IAP repeat containing 3	1.4166	2.66956	12.6818	0	0	1	1.6826	1.0533	1.169	1	1	1	3	0	3			330
208290_s_at	EIF5	eukaryotic translation initiation factor 5	1.4131	2.66309	7.4856	0	0	1	1.8074	1.145	1.232	1	1	1	3	0	3	1		1983
202934_at	HK2	hexokinase 2	1.41	2.65737	6.2671	0	0	1	1.0841	1.3975	1.43	1	1	1	3	0	3	1		3099
202446_s_at	PLSCR1	phospholipid scramblase 1	1.3987	2.63664	26.4528	0	0	1	1.3334	1.2785	1.435	1	1	1	3	0	3	1		5359
216641_s_at	LAD1	ladinin 1	1.388	2.61716	6.7064	0	0	1	1.8319	1.0031	1.05	1	1	1	3	0	3	1		3898
226421_at	AMMECR1	Alport syndrome, mental retardation, midface hypoplasia and elliptocytosis chromosomal region gene 1	1.3856	2.61281	14.8847	0	0	1	1.7655	1.3611	1.769	1	1	1	3	0	3			9949
207238_s_at	PTPRC	protein tyrosine phosphatase, receptor type, C	1.3746	2.59296	6.5539	0	0	1	1.0215	1.0359	2.032	1	1	1	3	0	3	1	1	5788
204057_at	IRF8	interferon regulatory factor 8	1.368	2.58112	7.9979	0	0	1	1.0496	1.062	1.705	1	1	1	3	0	3		1	3394
238654_at	VSIG10L	V-set and immunoglobulin domain containing 10 like	1.3619	2.57023	12.9019	0	0	1	1.2141	1.0924	1.667	1	1	1	3	0	3			147645
221666_s_at	PYCARD	PYD and CARD domain containing	1.3547	2.55744	27.4014	0	0	1	1.4276	1.0843	1.333	1	1	1	3	0	3	1		29108
1554482_a_at	SAR1B	SAR1 homolog B (S. cerevisiae)	1.3508	2.55054	22.5023	0	0	1	2.144	1.0677	1.314	1	1	1	3	0	3	1		51128
241355_at	HR	hairless homolog (mouse)	1.3498	2.54877	9.2216	0	0	1	1.251	1.2157	1.19	1	1	1	3	0	3			55806
224511_s_at	TXNDC17	thioredoxin domain containing 17	1.3489	2.54718	23.9261	0	0	1	1.4222	1.1759	1.147	1	1	1	3	0	3			84817
218951_s_at	PLCXD1	phosphatidylinositol-specific phospholipase C, X domain containing 1	1.3488	2.547	22.1928	0	0	1	1.406	1.0695	1.204	1	1	1	3	0	3	1		55344
219978_s_at	NUSAP1	nucleolar and spindle associated protein 1	1.3418	2.53467	8.7884	0	0	1	1.4699	1.2173	1.201	1	1	1	3	0	3		1	51203
202234_s_at	SLC16A1	solute carrier family 16, member 1 (monocarboxylic acid transporter 1)	1.3404	2.53222	8.4472	0	0	1	1.546	1.2188	1.187	1	1	1	3	0	3	1		6566
222642_s_at	TMEM33	transmembrane protein 33	1.3311	2.51594	7.3781	0	0	1	1.774	1.0016	1.06	1	1	1	3	0	3			55161
203964_at	NMI	N-myc (and STAT) interactor	1.3228	2.50151	13.1183	0	0	1	1.1309	1.1806	1.47	1	1	1	3	0	3	1		9111
1558152_at	LOC100131262	hypothetical LOC100131262	1.3184	2.49389	11.0766	0	0	1	1.1043	1.1156	1.418	1	1	1	3	0	3			100131262
219412_at	RAB38	RAB38, member RAS oncogene family	1.3149	2.48785	26.8566	0	0	1	1.251	1.0685	1.454	1	1	1	3	0	3	1		23682
209555_s_at	CD36	CD36 molecule (thrombospondin receptor)	1.3103	2.47993	9.0418	0	0	1	1.2327	1.1869	2.165	1	1	1	3	0	3	1		948
1568592_at	TRIM69	tripartite motif containing 69	1.31	2.47942	23.5985	0	0	1	1.3618	1.0149	1.505	1	1	1	3	0	3			140691
204444_at	KIF11	kinesin family member 11	1.3073	2.47478	11.446	0	0	1	1.384	1.1328	1.065	1	1	1	3	0	3		1	3832
205534_at	PCDH7	protocadherin 7	1.2986	2.4599	4.3824	0	0	1	1.9184	1.0044	-1.466	1	1	-1	2	1	3			5099
222750_s_at	SRD5A3	steroid 5 alpha-reductase 3	1.2828	2.43311	20.3046	0	0	1	1.3103	1.0457	1.515	1	1	1	3	0	3			79644
206102_at	GINS1	GINS complex subunit 1 (Psf1 homolog)	1.2438	2.36821	15.0823	0	0	1	1.3448	1.0208	1.015	1	1	1	3	0	3	1		9837
209191_at	TUBB6	tubulin, beta 6	1.2429	2.36674	23.8471	0	0	1	1.1699	1.0734	1.362	1	1	1	3	0	3	1		84617
203882_at	IRF9	interferon regulatory factor 9	1.2374	2.35773	13.5783	0	0	1	1.111	1.068	1.356	1	1	1	3	0	3			10379
203021_at	SLPI	secretory leukocyte peptidase inhibitor	1.2339	2.35202	22.26	0	0	1	1.157	1.0776	1.052	1	1	1	3	0	3	1		6590
213793_s_at	HOMER1	homer homolog 1 (Drosophila)	1.2222	2.33302	12.491	0	0	1	1.4751	1.004	1.065	1	1	1	3	0	3			9456
212978_at	LRRC8B	leucine rich repeat containing 8 family, member B	1.2096	2.31274	9.8847	0	0	1	1.0635	1.0548	1.316	1	1	1	3	0	3	1		23507
213007_at	FANCI	Fanconi anemia, complementation group I	1.1279	2.1854	15.811	0	0	1	1.0356	1.0391	1.14	1	1	1	3	0	3			55215
212378_at	GART	phosphoribosylglycinamide formyltransferase, phosphoribosylglycinamide synthetase, phosphoribosylaminoimidazole synthetase	1.1116	2.16085	9.3794	0	0	1	1.1243	1.0646	1.13	1	1	1	3	0	3			2618
221003_s_at	CAB39L	calcium binding protein 39-like	-1.0081	-2.01126	-10.7408	0	0	-1	-1.0566	-1.3038	-1.92	-1	-1	-1	0	3	3			81617
228160_at	LOC339290	hypothetical LOC339290	-1.0148	-2.02062	-5.7296	0	0	-1	-1.9146	-1.126	-1.023	-1	-1	-1	0	3	3	-1		339290
212233_at	MAP1B	microtubule-associated protein 1B	-1.024	-2.03355	-6.1703	0	0	-1	-1.8758	-1.0071	-1.205	-1	-1	-1	0	3	3	-1		4131
205399_at	DCLK1	doublecortin-like kinase 1	-1.0307	-2.04302	-5.663	0	0	-1	-1.0841	-1.0252	-1.033	-1	-1	-1	0	3	3			9201
201540_at	FHL1	four and a half LIM domains 1	-1.0421	-2.05922	-7.4259	0	0	-1	-1.4854	-1.1109	-1.586	-1	-1	-1	0	3	3	-1		2273
240951_at	RORA	RAR-related orphan receptor A	-1.0489	-2.06895	-2.4095	0.016	0.0295	-1	-1.926	-1.0502	-1.194	-1	-1	-1	0	3	3			6095
206179_s_at	TPPP	tubulin polymerization promoting protein	-1.0537	-2.07585	-6.7541	0	0	-1	-1.144	-1.9018	-1.135	-1	-1	-1	0	3	3			11076
212992_at	AHNAK2	AHNAK nucleoprotein 2	-1.0539	-2.07613	-3.3718	0.0007	0.0019	-1	-1.7093	-1.0403	-1.441	-1	-1	-1	0	3	3		-1	113146
209614_at	ADH1B	alcohol dehydrogenase 1B (class I), beta polypeptide	-1.0568	-2.08031	-4.8452	0	0	-1	-1.541	-1.3448	-1.036	-1	-1	-1	0	3	3		-1	125
227728_at	PPM1A	protein phosphatase, Mg2+/Mn2+ dependent, 1A	-1.0754	-2.10731	-10.8898	0	0	-1	-1.5008	-1.0374	-1.155	-1	-1	-1	0	3	3			5494
206884_s_at	SCEL	sciellin	-1.0762	-2.10848	-2.5172	0.0118	0.0227	-1	-1.373	-1.504	-1.019	-1	-1	-1	0	3	3			8796
203543_s_at	KLF9	Kruppel-like factor 9	-1.0768	-2.10935	-9.4618	0	0	-1	-1.903	-1.1234	-1.315	-1	-1	-1	0	3	3	-1		687
202054_s_at	ALDH3A2	aldehyde dehydrogenase 3 family, member A2	-1.1176	-2.16986	-7.1169	0	0	-1	-1.7655	-1.0237	-1.196	-1	-1	-1	0	3	3	-1		224
226625_at	TGFBR3	transforming growth factor, beta receptor III	-1.1231	-2.17815	-11.5356	0	0	-1	-1.0635	-1.0181	-1.18	-1	-1	-1	0	3	3	-1		7049
242541_at	ABCA9	ATP-binding cassette, sub-family A (ABC1), member 9	-1.1251	-2.18117	-11.1049	0	0	-1	-1.1953	-1.0942	-1.129	-1	-1	-1	0	3	3			10350
205594_at	ZNF652	zinc finger protein 652	-1.1272	-2.18434	-2.3493	0.0188	0.0339	-1	-1.0356	-1.0123	-1.535	-1	-1	-1	0	3	3	-1		22834
206466_at	ACSBG1	acyl-CoA synthetase bubblegum family member 1	-1.1273	-2.1845	-2.3452	0.019	0.0343	-1	-1.7991	-1.8939	-1.658	-1	-1	-1	0	3	3			23205
1553394_a_at	TFAP2B	transcription factor AP-2 beta (activating enhancer binding protein 2 beta)	-1.1338	-2.19436	-4.483	0	0	-1	-1.696	-1.003	-1.014	-1	-1	-1	0	3	3	-1		7021
230005_at	SVIP	small VCP/p97-interacting protein	-1.1357	-2.19725	-8.7612	0	0	-1	-1.8797	-1.0556	-1.082	-1	-1	-1	0	3	3			258010
226587_at	SNRPN	small nuclear ribonucleoprotein polypeptide N	-1.1489	-2.21745	-2.5563	0.0106	0.0206	-1	-1.384	-1.4062	-1.703	-1	-1	-1	0	3	3			6638
220432_s_at	CYP39A1	cytochrome P450, family 39, subfamily A, polypeptide 1	-1.1522	-2.22253	-14.2986	0	0	-1	-1.0426	-1.2342	-1.073	-1	-1	-1	0	3	3	-1		51302
233903_s_at	ARHGEF26	Rho guanine nucleotide exchange factor (GEF) 26	-1.1582	-2.23179	-5.8608	0	0	-1	-1.384	-1.3319	-1.035	-1	-1	-1	0	3	3			26084
226462_at	STXBP6	syntaxin binding protein 6 (amisyn)	-1.161	-2.23612	-9.861	0	0	-1	-1.1309	-1.0389	-1.35	-1	-1	-1	0	3	3			29091
1557292_a_at	MCOLN3	mucolipin 3	-1.182	-2.26891	-2.896	0.0038	0.0082	-1	-2.2203	-1.0588	-1.141	-1	-1	-1	0	3	3			55283
225545_at	EEF2K	eukaryotic elongation factor-2 kinase	-1.1907	-2.28263	-6.7415	0	0	-1	-1.1177	-1.2969	-1.537	-1	-1	-1	0	3	3			29904
205843_x_at	CRAT	carnitine O-acetyltransferase	-1.1972	-2.29294	-2.6123	0.009	0.0178	-1	-2.1635	-1.079	-1.194	-1	-1	-1	0	3	3			1384
233025_at	PDZD2	PDZ domain containing 2	-1.2088	-2.31145	-16.6979	0	0	-1	-1.1827	-1.0387	-1.001	-1	-1	-1	0	3	3			23037
225575_at	LIFR	leukemia inhibitory factor receptor alpha	-1.214	-2.3198	-13.5878	0	0	-1	-1.0144	-1.2809	-1.525	-1	-1	-1	0	3	3			3977
219368_at	NAP1L2	nucleosome assembly protein 1-like 2	-1.2179	-2.32608	-12.3469	0	0	-1	-1.1177	-1.0032	-1.037	-1	-1	-1	0	3	3			4674
204948_s_at	FST	follistatin	-1.2183	-2.32672	-5.2788	0	0	-1	-1.6554	-1.1041	-1.021	-1	-1	-1	0	3	3			10468
224763_at	RPL37	ribosomal protein L37	-1.22	-2.32947	-9.8811	0	0	-1	-1.0356	-1.1257	-1.132	-1	-1	-1	0	3	3			6167
202668_at	EFNB2	ephrin-B2	-1.2214	-2.33173	-13.5688	0	0	-1	-1.0566	-1.087	-1.305	-1	-1	-1	0	3	3	-1		1948
236264_at	LPHN3	latrophilin 3	-1.2304	-2.34632	-4.4326	0	0	-1	-1.757	-1.243	-1.531	-1	-1	-1	0	3	3			23284
230418_s_at	GALNTL1	UDP-N-acetyl-alpha-D-galactosamine:polypeptide N-acetylgalactosaminyltransferase-like 1	-1.2307	-2.34681	-4.4973	0	0	-1	-1.1177	-1.0538	-1.079	-1	-1	-1	0	3	3			57452
213764_s_at	MFAP5	microfibrillar associated protein 5	-1.2325	-2.34974	-9.2019	0	0	-1	-1.0286	-1.0827	-1.146	-1	-1	-1	0	3	3		-1	8076
212850_s_at	LRP4	low density lipoprotein receptor-related protein 4	-1.2402	-2.36231	-11.0884	0	0	-1	-1.0566	-1.0152	-1.437	-1	-1	-1	0	3	3	-1		4038
204083_s_at	TPM2	tropomyosin 2 (beta)	-1.2416	-2.36461	-8.9546	0	0	-1	-1.0496	-1.1662	-1.462	-1	-1	-1	0	3	3			7169
204963_at	SSPN	sarcospan (Kras oncogene-associated gene)	-1.2468	-2.37314	-16.7459	0	0	-1	-1.3277	-1.0415	-1.055	-1	-1	-1	0	3	3			8082
228360_at	LYPD6B	LY6/PLAUR domain containing 6B	-1.2486	-2.37611	-10.546	0	0	-1	-1.1309	-1.1124	-1.061	-1	-1	-1	0	3	3			130576
229839_at	SCARA5	scavenger receptor class A, member 5 (putative)	-1.2711	-2.41346	-8.0621	0	0	-1	-1.0215	-1.0099	-1.58	-1	-1	-1	0	3	3			286133
209656_s_at	TMEM47	transmembrane protein 47	-1.2849	-2.43665	-7.776	0	0	-1	-1.4114	-1.1783	-1.494	-1	-1	-1	0	3	3			83604
212805_at	PRUNE2	prune homolog 2 (Drosophila)	-1.2857	-2.438	-13.5301	0	0	-1	-1.2141	-1.0406	-1.108	-1	-1	-1	0	3	3			158471
209094_at	DDAH1	dimethylarginine dimethylaminohydrolase 1	-1.2934	-2.45105	-26.8474	0	0	-1	-1.251	-1.1109	-1.369	-1	-1	-1	0	3	3	-1		23576
214265_at	ITGA8	integrin, alpha 8	-1.2943	-2.45258	-14.189	0	0	-1	-1.373	-1.0389	-1.124	-1	-1	-1	0	3	3			8516
224997_x_at	H19	H19, imprinted maternally expressed transcript (non-protein coding)	-1.2977	-2.45837	-3.0104	0.0026	0.0059	-1	-2.1473	-1.2504	-1.18	-1	-1	-1	0	3	3			283120
207961_x_at	MYH11	myosin, heavy chain 11, smooth muscle	-1.2992	-2.46092	-18.5189	0	0	-1	-1.1953	-1.0012	-1.42	-1	-1	-1	0	3	3			4629
210809_s_at	POSTN	periostin, osteoblast specific factor	-1.3061	-2.47272	-8.0457	0	0	-1	-1.0704	-1.2387	-1.553	-1	-1	-1	0	3	3	-1	1	10631
212730_at	SYNM	synemin, intermediate filament protein	-1.3109	-2.48096	-8.5578	0	0	-1	-1.1043	-1.1744	-1.725	-1	-1	-1	0	3	3			23336
237515_at	TMEM56	transmembrane protein 56	-1.3118	-2.48251	-2.9057	0.0037	0.008	-1	-2.3016	-1.3638	-1.524	-1	-1	-1	0	3	3			148534
225721_at	SYNPO2	synaptopodin 2	-1.327	-2.5088	-18.3918	0	0	-1	-1.1177	-1.1603	-1.295	-1	-1	-1	0	3	3			171024
218532_s_at	FAM134B	family with sequence similarity 134, member B	-1.329	-2.51228	-12.3517	0	0	-1	-1.189	-1.0566	-1.627	-1	-1	-1	0	3	3	-1		54463
222513_s_at	SORBS1	sorbin and SH3 domain containing 1	-1.3426	-2.53608	-6.64	0	0	-1	-1	-1.0705	-1.814	-1	-1	-1	0	3	3	-1		10580
206726_at	HPGDS	hematopoietic prostaglandin D synthase	-1.3482	-2.54594	-8.0806	0	0	-1	-1.7398	-1.0034	-1.039	-1	-1	-1	0	3	3			27306
202052_s_at	RAI14	retinoic acid induced 14	-1.3491	-2.54753	-12.438	0	0	-1	-1.1635	-1.1999	-1.529	-1	-1	-1	0	3	3	-1		26064
222549_at	CLDN1	claudin 1	-1.3571	-2.5617	-7.318	0	0	-1	-1.0215	-1.148	-1.535	-1	-1	-1	0	3	3			9076
202746_at	ITM2A	integral membrane protein 2A	-1.3751	-2.59386	-25.8862	0	0	-1	-1.3277	-1.1873	-1.405	-1	-1	-1	0	3	3	-1		9452
36829_at	PER1	period homolog 1 (Drosophila)	-1.3775	-2.59818	-10.8176	0	0	-1	-1.1763	-1.0071	-1.295	-1	-1	-1	0	3	3			5187
227497_at	SOX6	SRY (sex determining region Y)-box 6	-1.3898	-2.62042	-20.6606	0	0	-1	-1.1763	-1.3284	-1.224	-1	-1	-1	0	3	3			55553
1552496_a_at	COBL	cordon-bleu homolog (mouse)	-1.3929	-2.62606	-8.227	0	0	-1	-1.0704	-1.3768	-1.415	-1	-1	-1	0	3	3	-1		23242
227566_at	NTM	neurotrimin	-1.3947	-2.62934	-22.0073	0	0	-1	-1.384	-1.1135	-1.3	-1	-1	-1	0	3	3			50863
221527_s_at	PARD3	par-3 partitioning defective 3 homolog (C. elegans)	-1.3963	-2.63226	-6.9499	0	0	-1	-1.0566	-1.2441	-1.512	-1	-1	-1	0	3	3	-1		56288
207175_at	ADIPOQ	adiponectin, C1Q and collagen domain containing	-1.4009	-2.64066	-6.5286	0	0	-1	-1.8319	-1.0863	-1.215	-1	-1	-1	0	3	3			9370
226018_at	C7orf41	chromosome 7 open reading frame 41	-1.4157	-2.66789	-7.0768	0	0	-1	-1.0496	-1.1973	-1.882	-1	-1	-1	0	3	3			222166
235457_at	MAML2	mastermind-like 2 (Drosophila)	-1.4163	-2.669	-20.9292	0	0	-1	-1.3045	-1.263	-1.53	-1	-1	-1	0	3	3			84441
209283_at	CRYAB	crystallin, alpha B	-1.4349	-2.70363	-16.0523	0	0	-1	-1.3334	-1.1637	-1.749	-1	-1	-1	0	3	3			1410
225202_at	RHOBTB3	Rho-related BTB domain containing 3	-1.4371	-2.70776	-25.9846	0	0	-1	-1.433	-1.1553	-1.35	-1	-1	-1	0	3	3	-1		22836
227340_s_at	RGMB	RGM domain family, member B	-1.4477	-2.72773	-8.3051	0	0	-1	-1.1699	-1.1425	-1.793	-1	-1	-1	0	3	3			285704
204734_at	KRT15	keratin 15	-1.4495	-2.73113	-7.7367	0	0	-1	-1.1375	-1.2989	-1.881	-1	-1	-1	0	3	3	-1		3866
204940_at	PLN	phospholamban	-1.4527	-2.7372	-12.6045	0	0	-1	-1.4222	-1.0517	-1.404	-1	-1	-1	0	3	3			5350
213260_at	FOXC1	forkhead box C1	-1.4585	-2.74822	-8.6495	0	0	-1	-1.4436	-1.023	-1.487	-1	-1	-1	0	3	3			2296
228628_at	SRGAP2P1	SLIT-ROBO Rho GTPase activating protein 2 pseudogene 1	-1.4765	-2.78273	-9.6238	0	0	-1	-1.1827	-1.2864	-1.61	-1	-1	-1	0	3	3			653464
218625_at	NRN1	neuritin 1	-1.4767	-2.78311	-24.5101	0	0	-1	-1.5008	-1.1805	-1.679	-1	-1	-1	0	3	3			51299
202274_at	ACTG2	actin, gamma 2, smooth muscle, enteric	-1.4801	-2.78968	-11.1145	0	0	-1	-1.275	-1.3756	-1.706	-1	-1	-1	0	3	3			72
213568_at	OSR2	odd-skipped related 2 (Drosophila)	-1.4922	-2.81318	-19.8038	0	0	-1	-1.406	-1.3905	-1.212	-1	-1	-1	0	3	3		-1	116039
204793_at	GPRASP1	G protein-coupled receptor associated sorting protein 1	-1.4982	-2.8249	-8.4916	0	0	-1	-1.4276	-1.154	-1.259	-1	-1	-1	0	3	3			9737
236361_at	GALNTL2	UDP-N-acetyl-alpha-D-galactosamine:polypeptide N-acetylgalactosaminyltransferase-like 2	-1.5003	-2.82902	-12.4098	0	0	-1	-2.1763	-1.037	-1.339	-1	-1	-1	0	3	3			117248
228706_s_at	CLDN23	claudin 23	-1.5006	-2.8296	-4.4896	0	0	-1	-1.7355	-1.7835	-2.048	-1	-1	-1	0	3	3			137075
230782_at	SORD	sorbitol dehydrogenase	-1.5006	-2.8296	-4.1586	0	0.0001	-1	-1.2016	-1.3158	-1.216	-1	-1	-1	0	3	3			6652
225275_at	EDIL3	EGF-like repeats and discoidin I-like domains 3	-1.5008	-2.83	-8.7514	0	0	-1	-1.4222	-1.0429	-1.897	-1	-1	-1	0	3	3			10085
221868_at	PAIP2B	poly(A) binding protein interacting protein 2B	-1.5036	-2.83549	-11.4979	0	0	-1	-1.2869	-1.057	-1.762	-1	-1	-1	0	3	3			400961
218820_at	C14orf132	chromosome 14 open reading frame 132	-1.5212	-2.8703	-9.5785	0	0	-1	-1.2388	-1.1109	-1.804	-1	-1	-1	0	3	3	-1		56967
227480_at	SUSD2	sushi domain containing 2	-1.5397	-2.90734	-11.0377	0	0	-1	-1.3896	-1.2044	-1.273	-1	-1	-1	0	3	3			56241
203549_s_at	LPL	lipoprotein lipase	-1.5535	-2.93528	-12.2955	0	0	-1	-1.6599	-1.1172	-1.516	-1	-1	-1	0	3	3			4023
226769_at	FIBIN	fin bud initiation factor homolog (zebrafish)	-1.5678	-2.96452	-14.5824	0	0	-1	-1.7655	-1.1588	-1.438	-1	-1	-1	0	3	3			387758
224901_at	SCD5	stearoyl-CoA desaturase 5	-1.5776	-2.98473	-18.9804	0	0	-1	-1.4594	-1.3814	-1.759	-1	-1	-1	0	3	3			79966
201839_s_at	EPCAM	epithelial cell adhesion molecule	-1.5809	-2.99156	-6.5708	0	0	-1	-1.9745	-1.0122	-1.525	-1	-1	-1	0	3	3	-1		4072
218312_s_at	ZSCAN18	zinc finger and SCAN domain containing 18	-1.5828	-2.99551	-14.4554	0	0	-1	-1.4542	-1.1654	-1.839	-1	-1	-1	0	3	3	-1		65982
204591_at	CHL1	cell adhesion molecule with homology to L1CAM (close homolog of L1)	-1.5832	-2.99634	-10.8415	0	0	-1	-1.7398	-1.1742	-1.691	-1	-1	-1	0	3	3	-1		10752
207302_at	SGCG	sarcoglycan, gamma (35kDa dystrophin-associated glycoprotein)	-1.5848	-2.99966	-7.4563	0	0	-1	-2.0072	-1.0397	-1.058	-1	-1	-1	0	3	3		-1	6445
225817_at	CGNL1	cingulin-like 1	-1.5853	-3.0007	-10.1105	0	0	-1	-1.7093	-1.0967	-1.807	-1	-1	-1	0	3	3			84952
227074_at	LOC100131564	hypothetical LOC100131564	-1.5854	-3.00091	-23.485	0	0	-1	-1.4957	-1.057	-1.707	-1	-1	-1	0	3	3			100131564
213217_at	ADCY2	adenylate cyclase 2 (brain)	-1.6021	-3.03585	-9.6174	0	0	-1	-1.9709	-1.0671	-1.38	-1	-1	-1	0	3	3	-1	-1	108
203895_at	PLCB4	phospholipase C, beta 4	-1.6033	-3.03838	-16.538	0	0	-1	-1.546	-1.0506	-1.395	-1	-1	-1	0	3	3			5332
232802_at	SYT8	synaptotagmin VIII	-1.608	-3.04829	-21.376	0	0	-1	-1.7355	-1.2535	-1.362	-1	-1	-1	0	3	3			90019
231856_at	KIAA1244	KIAA1244	-1.6136	-3.06014	-2.8784	0.004	0.0087	-1	-2.5361	-1.0014	-1.338	-1	-1	-1	0	3	3			57221
205073_at	CYP2J2	cytochrome P450, family 2, subfamily J, polypeptide 2	-1.6253	-3.08506	-10.6314	0	0	-1	-1.7866	-1.0147	-1.333	-1	-1	-1	0	3	3			1573
205081_at	CRIP1	cysteine-rich protein 1 (intestinal)	-1.6386	-3.11364	-9.6878	0	0	-1	-1.5558	-1.1259	-2.103	-1	-1	-1	0	3	3	-1		1396
219440_at	RAI2	retinoic acid induced 2	-1.6491	-3.13638	-13.3334	0	0	-1	-1.848	-1.1968	-1.298	-1	-1	-1	0	3	3			10742
235867_at	GSTM3	glutathione S-transferase mu 3 (brain)	-1.6638	-3.1685	-9.7338	0	0	-1	-1.8758	-1.1553	-1.368	-1	-1	-1	0	3	3			2947
208964_s_at	FADS1	fatty acid desaturase 1	-1.6758	-3.19496	-5.4461	0	0	-1	-2.254	-1.0715	-1.361	-1	-1	-1	0	3	3			3992
203766_s_at	LMOD1	leiomodin 1 (smooth muscle)	-1.6808	-3.20606	-8.1148	0	0	-1	-2.0635	-1.1238	-1.624	-1	-1	-1	0	3	3			25802
226303_at	PGM5	phosphoglucomutase 5	-1.6845	-3.21429	-14.6166	0	0	-1	-1.8758	-1.2133	-1.512	-1	-1	-1	0	3	3			5239
232417_x_at	ZDHHC11	zinc finger, DHHC-type containing 11	-1.6869	-3.21964	-6.81	0	0	-1	-1.7949	-1.6159	-1.679	-1	-1	-1	0	3	3	-1		79844
205141_at	ANG	angiogenin, ribonuclease, RNase A family, 5	-1.6956	-3.23912	-9.5723	0	0	-1	-2.0531	-1.1336	-1.369	-1	-1	-1	0	3	3			283
202555_s_at	MYLK	myosin light chain kinase	-1.696	-3.24001	-6.5308	0	0	-1	-2.1603	-1.238	-1.233	-1	-1	-1	0	3	3			4638
205139_s_at	UST	uronyl-2-sulfotransferase	-1.6976	-3.24361	-15.4866	0	0	-1	-1.7527	-1.1946	-1.865	-1	-1	-1	0	3	3	-1	-1	10090
209616_s_at	CES1	carboxylesterase 1	-1.709	-3.26934	-6.2189	0	0	-1	-2.266	-1.1716	-1.481	-1	-1	-1	0	3	3			1066
221530_s_at	BHLHE41	basic helix-loop-helix family, member e41	-1.71	-3.27161	-20.5157	0	0	-1	-1.8237	-1.2545	-1.52	-1	-1	-1	0	3	3	-1		79365
206873_at	CA6	carbonic anhydrase VI	-1.7154	-3.28388	-8.2423	0	0	-1	-2	-1.157	-1.445	-1	-1	-1	0	3	3			765
202222_s_at	DES	desmin	-1.7182	-3.29026	-7.4494	0	0	-1	-1.4594	-1.4513	-1.436	-1	-1	-1	0	3	3			1674
221950_at	EMX2	empty spiracles homeobox 2	-1.7287	-3.31429	-9.6461	0	0	-1	-1.4647	-1.7495	-1.66	-1	-1	-1	0	3	3			2018
232176_at	SLITRK6	SLIT and NTRK-like family, member 6	-1.7306	-3.31866	-4.7366	0	0	-1	-1.7527	-1.4786	-1.89	-1	-1	-1	0	3	3			84189
243871_at	NA	NA	-1.735	-3.32879	-3.0707	0.0021	0.0049	-1	-1.1506	-1.8131	-1.15	-1	-1	-1	0	3	3			NA
219429_at	FA2H	fatty acid 2-hydroxylase	-1.7356	-3.33018	-6.559	0	0	-1	-2.2172	-1.1746	-1.399	-1	-1	-1	0	3	3			79152
210096_at	CYP4B1	cytochrome P450, family 4, subfamily B, polypeptide 1	-1.7453	-3.35265	-9.2184	0	0	-1	-1.4276	-1.3869	-1.19	-1	-1	-1	0	3	3		-1	1580
219195_at	PPARGC1A	peroxisome proliferator-activated receptor gamma, coactivator 1 alpha	-1.7453	-3.35265	-7.2746	0	0	-1	-2.0461	-1.064	-1.627	-1	-1	-1	0	3	3			10891
205478_at	PPP1R1A	protein phosphatase 1, regulatory (inhibitor) subunit 1A	-1.7591	-3.38487	-5.8993	0	0	-1	-2.2957	-1.0048	-1.193	-1	-1	-1	0	3	3			5502
205158_at	RNASE4	ribonuclease, RNase A family, 4	-1.7603	-3.38769	-6.9679	0	0	-1	-2.1922	-1.1719	-1.638	-1	-1	-1	0	3	3			6038
205357_s_at	AGTR1	angiotensin II receptor, type 1	-1.7728	-3.41717	-16.6787	0	0	-1	-1.856	-1.209	-1.453	-1	-1	-1	0	3	3		-1	185
206799_at	SCGB1D2	secretoglobin, family 1D, member 2	-1.7777	-3.42879	-8.277	0	0	-1	-1.9964	-1.3072	-2.085	-1	-1	-1	0	3	3			10647
225207_at	PDK4	pyruvate dehydrogenase kinase, isozyme 4	-1.7971	-3.47521	-7.9115	0	0	-1	-1.4854	-1.5092	-1.432	-1	-1	-1	0	3	3			5166
206170_at	ADRB2	adrenergic, beta-2-, receptor, surface	-1.8038	-3.49139	-9.7425	0	0	-1	-1.4854	-1.2251	-2.293	-1	-1	-1	0	3	3	-1		154
204515_at	HSD3B1	hydroxy-delta-5-steroid dehydrogenase, 3 beta- and steroid delta-isomerase 1	-1.82	-3.53081	-4.4489	0	0	-1	-2.5801	-1.13	-1.098	-1	-1	-1	0	3	3			3283
230085_at	PDK3	pyruvate dehydrogenase kinase, isozyme 3	-1.8332	-3.56327	-3.6888	0.0002	0.0006	-1	-2.9069	-1.0395	-1.427	-1	-1	-1	0	3	3			5165
1556049_at	RTN4	reticulon 4	-1.8339	-3.56499	-21.0893	0	0	-1	-1.848	-1.1441	-2.005	-1	-1	-1	0	3	3			57142
206509_at	PIP	prolactin-induced protein	-1.8494	-3.6035	-11.0983	0	0	-1	-1.8914	-1.5315	-1.649	-1	-1	-1	0	3	3			5304
205913_at	PLIN1	perilipin 1	-1.8512	-3.608	-5.7898	0	0	-1	-2.4303	-1.2334	-1.092	-1	-1	-1	0	3	3			5346
1552544_at	SERPINA12	serpin peptidase inhibitor, clade A (alpha-1 antiproteinase, antitrypsin), member 12	-1.8532	-3.61301	-3.631	0.0003	0.0008	-1	-1.1506	-2.2805	-1.482	-1	-1	-1	0	3	3			145264
204363_at	F3	coagulation factor III (thromboplastin, tissue factor)	-1.8619	-3.63486	-3.8485	0.0001	0.0003	-1	-1.111	-1.9015	-2.194	-1	-1	-1	0	3	3			2152
226435_at	PAPLN	papilin, proteoglycan-like sulfated glycoprotein	-1.8626	-3.63662	-13.3024	0	0	-1	-1.6871	-1.3092	-2.172	-1	-1	-1	0	3	3			89932
213880_at	LGR5	leucine-rich repeat containing G protein-coupled receptor 5	-1.8696	-3.65431	-11.8918	0	0	-1	-2.1144	-1.3401	-1.521	-1	-1	-1	0	3	3			8549
213900_at	FAM189A2	family with sequence similarity 189, member A2	-1.8723	-3.66116	-16.1772	0	0	-1	-1.856	-1.1953	-1.677	-1	-1	-1	0	3	3	-1	-1	9413
205549_at	PCP4	Purkinje cell protein 4	-1.8869	-3.6984	-16.3022	0	0	-1	-1.9107	-1.4378	-1.461	-1	-1	-1	0	3	3			5121
1569909_at	KRT79	keratin 79	-1.8919	-3.71124	-7.9194	0	0	-1	-2.3477	-1.0721	-1.477	-1	-1	-1	0	3	3			338785
231148_at	IGFL2	IGF-like family member 2	-1.8971	-3.72464	-6.4188	0	0	-1	-1.5311	-1.5392	-1.81	-1	-1	-1	0	3	3			147920
229254_at	MFSD4	major facilitator superfamily domain containing 4	-1.9069	-3.75002	-8.9922	0	0	-1	-2.1309	-1.3154	-1.96	-1	-1	-1	0	3	3			148808
204919_at	PRR4	proline rich 4 (lacrimal)	-1.9092	-3.75601	-5.2877	0	0	-1	-2.5286	-1.2088	-1.134	-1	-1	-1	0	3	3			11272
228504_at	SCN7A	sodium channel, voltage-gated, type VII, alpha	-1.9106	-3.75965	-9.3111	0	0	-1	-2.0496	-1.1478	-1.338	-1	-1	-1	0	3	3			6332
223816_at	SLC46A2	solute carrier family 46, member 2	-1.9417	-3.84158	-3.1035	0.0019	0.0044	-1	-1.585	-1.8947	-1.066	-1	-1	-1	0	3	3			57864
204519_s_at	PLLP	plasmolipin	-1.9497	-3.86294	-19.6718	0	0	-1	-2.1795	-1.4429	-1.729	-1	-1	-1	0	3	3	-1		51090
203296_s_at	ATP1A2	ATPase, Na+/K+ transporting, alpha 2 polypeptide	-1.9582	-3.88577	-8.0074	0	0	-1	-2.342	-1.0932	-1.721	-1	-1	-1	0	3	3			477
207092_at	LEP	leptin	-1.9644	-3.9025	-6.6268	0	0	-1	-2.433	-1.1995	-1.163	-1	-1	-1	0	3	3			3952
210571_s_at	CMAHP	cytidine monophospho-N-acetylneuraminic acid hydroxylase, pseudogene	-1.9817	-3.94958	-21.4505	0	0	-1	-1.9672	-1.0007	-2.217	-1	-1	-1	0	3	3	-1		8418
1554242_a_at	COCH	coagulation factor C homolog, cochlin (Limulus polyphemus)	-1.9883	-3.96769	-14.4707	0	0	-1	-1.9069	-1.1383	-1.719	-1	-1	-1	0	3	3			1690
236123_at	ST7L	suppression of tumorigenicity 7 like	-1.9902	-3.97292	-8.2898	0	0	-1	-1.5993	-1.2756	-2.156	-1	-1	-1	0	3	3			54879
239349_at	C1QTNF7	C1q and tumor necrosis factor related protein 7	-1.9997	-3.99917	-10.6614	0	0	-1	-2.1635	-1.3301	-1.408	-1	-1	-1	0	3	3			114905
215516_at	LAMB4	laminin, beta 4	-2.0055	-4.01528	-10.1892	0	0	-1	-1.669	-1.4981	-1.153	-1	-1	-1	0	3	3	-1		22798
227172_at	TMEM116	transmembrane protein 116	-2.0216	-4.06034	-18.5578	0	0	-1	-2.1699	-1.4219	-1.703	-1	-1	-1	0	3	3			89894
219140_s_at	RBP4	retinol binding protein 4, plasma	-2.0232	-4.06484	-10.9672	0	0	-1	-2.3103	-1.4175	-1.555	-1	-1	-1	0	3	3			5950
219895_at	FAM70A	family with sequence similarity 70, member A	-2.0772	-4.21987	-7.3926	0	0	-1	-2.3363	-1.4883	-1.356	-1	-1	-1	0	3	3			55026
1552365_at	SCIN	scinderin	-2.0964	-4.27641	-8.8463	0	0	-1	-2.5705	-1.1248	-1.479	-1	-1	-1	0	3	3			85477
203824_at	TSPAN8	tetraspanin 8	-2.1246	-4.36082	-19.062	0	0	-1	-2.2928	-1.8059	-2.001	-1	-1	-1	0	3	3		-1	7103
222102_at	GSTA3	glutathione S-transferase alpha 3	-2.1435	-4.41833	-4.3095	0	0.0001	-1	-3.1293	-1.3952	-1.133	-1	-1	-1	0	3	3			2940
237449_at	SP8	Sp8 transcription factor	-2.1674	-4.49213	-6.9772	0	0	-1	-2.1922	-1.2487	-1.557	-1	-1	-1	0	3	3			221833
202218_s_at	FADS2	fatty acid desaturase 2	-2.1723	-4.50741	-7.8466	0	0	-1	-2.6848	-1.08	-1.702	-1	-1	-1	0	3	3			9415
220615_s_at	FAR2	fatty acyl CoA reductase 2	-2.1727	-4.50866	-11.6438	0	0	-1	-2.4699	-1.4349	-1.98	-1	-1	-1	0	3	3			55711
244065_at	LOC643792	contactin associated protein-like 3 pseudogene	-2.1872	-4.55421	-7.8278	0	0	-1	-1.6369	-1.2	-2.56	-1	-1	-1	0	3	3			643792
206149_at	CHP2	calcineurin B homologous protein 2	-2.2007	-4.59702	-5.3305	0	0	-1	-1.5898	-2.1785	-2.108	-1	-1	-1	0	3	3	-1		63928
205568_at	AQP9	aquaporin 9	-2.208	-4.62034	-3.537	0.0004	0.0011	-1	-2.6206	-1.9901	-1.293	-1	-1	-1	0	3	3			366
220065_at	TNMD	tenomodulin	-2.2093	-4.62451	-6.9212	0	0	-1	-2.7592	-1.2741	-1.277	-1	-1	-1	0	3	3		-1	64102
213369_at	CDHR1	cadherin-related family member 1	-2.2213	-4.66313	-16.3145	0	0	-1	-1.9782	-1.6925	-2.444	-1	-1	-1	0	3	3			92211
205259_at	NR3C2	nuclear receptor subfamily 3, group C, member 2	-2.2463	-4.74464	-8.8835	0	0	-1	-2.7442	-1.3832	-1.839	-1	-1	-1	0	3	3		-1	4306
227803_at	ENPP5	ectonucleotide pyrophosphatase/phosphodiesterase 5 (putative)	-2.2512	-4.76079	-4.2578	0	0.0001	-1	-3.1587	-1.0852	-1.041	-1	-1	-1	0	3	3			59084
223836_at	FGFBP2	fibroblast growth factor binding protein 2	-2.3296	-5.02666	-4.4947	0	0	-1	-3.1127	-1.1126	-2.18	-1	-1	-1	0	3	3			83888
213661_at	PAMR1	peptidase domain containing associated with muscle regeneration 1	-2.3506	-5.10036	-5.2535	0	0	-1	-3.111	-1.2233	-2.129	-1	-1	-1	0	3	3	-1		25891
1553583_a_at	THRSP	thyroid hormone responsive	-2.4607	-5.50484	-13.4817	0	0	-1	-2.6041	-1.4931	-2.065	-1	-1	-1	0	3	3			7069
239017_at	NA	NA	-2.4997	-5.65568	-5.9647	0	0	-1	-3.2203	-1.2387	-2.266	-1	-1	-1	0	3	3			NA
204607_at	HMGCS2	3-hydroxy-3-methylglutaryl-CoA synthase 2 (mitochondrial)	-2.5131	-5.70845	-3.581	0.0003	0.0009	-1	-3.9411	-1.1302	-1.49	-1	-1	-1	0	3	3			3158
239547_at	HS3ST6	heparan sulfate (glucosamine) 3-O-sulfotransferase 6	-2.5783	-5.97236	-5.829	0	0	-1	-2.1699	-2.0317	-2.056	-1	-1	-1	0	3	3			64711
235278_at	MACROD2	MACRO domain containing 2	-2.6091	-6.10123	-8.4069	0	0	-1	-3.2555	-1.5796	-1.31	-1	-1	-1	0	3	3			140733
1554195_a_at	C5orf46	chromosome 5 open reading frame 46	-2.6447	-6.25366	-4.4028	0	0	-1	-1.6736	-2.6658	-2.798	-1	-1	-1	0	3	3			389336
234513_at	ELOVL3	ELOVL fatty acid elongase 3	-2.6672	-6.35195	-7.1751	0	0	-1	-3.2032	-1.7878	-1.936	-1	-1	-1	0	3	3			83401
205979_at	SCGB2A1	secretoglobin, family 2A, member 1	-2.6712	-6.36959	-2.998	0.0027	0.0061	-1	-4.4893	-1.2434	-1.49	-1	-1	-1	0	3	3			4246
217059_at	MUC7	mucin 7, secreted	-2.6841	-6.4268	-2.6231	0.0087	0.0173	-1	-4.7065	-1.1979	-1.149	-1	-1	-1	0	3	3			4589
205030_at	FABP7	fatty acid binding protein 7, brain	-2.7843	-6.88903	-13.7876	0	0	-1	-3.2157	-2.0813	-2.586	-1	-1	-1	0	3	3			2173
224555_x_at	IL37	interleukin 37	-2.786	-6.89715	-7.3691	0	0	-1	-2.373	-2.5019	-2.388	-1	-1	-1	0	3	3			27178
214598_at	CLDN8	claudin 8	-2.8034	-6.98084	-14.7104	0	0	-1	-2.9392	-1.7137	-3.01	-1	-1	-1	0	3	3	-1		9073
239929_at	PM20D1	peptidase M20 domain containing 1	-2.9351	-7.64809	-7.9497	0	0	-1	-3.7312	-1.8889	-2.454	-1	-1	-1	0	3	3			148811
214240_at	GAL	galanin prepropeptide	-3.0179	-8.09988	-8.5312	0	0	-1	-3.6439	-1.8254	-2.505	-1	-1	-1	0	3	3			51083
210297_s_at	MSMB	microseminoprotein, beta-	-3.1078	-8.62067	-7.4019	0	0	-1	-2.9709	-2.2621	-2.29	-1	-1	-1	0	3	3			4477
207326_at	BTC	betacellulin	-3.1682	-8.98925	-3.4612	0.0005	0.0014	-1	-3.0461	-2.2711	-1.446	-1	-1	-1	0	3	3			685
237120_at	KRT77	keratin 77	-3.17	-9.00047	-5.7133	0	0	-1	-2.2141	-2.9893	-3.653	-1	-1	-1	0	3	3			374454
205883_at	ZBTB16	zinc finger and BTB domain containing 16	-3.1818	-9.07439	-6.4978	0	0	-1	-4.0738	-1.7964	-2.681	-1	-1	-1	0	3	3	-1	-1	7704
227174_at	WDR72	WD repeat domain 72	-3.2339	-9.40808	-7.2442	0	0	-1	-4.1077	-1.8921	-2.371	-1	-1	-1	0	3	3			256764
207955_at	CCL27	chemokine (C-C motif) ligand 27	-3.2823	-9.72906	-11.9336	0	0	-1	-3.025	-3.0954	-2.846	-1	-1	-1	0	3	3	-1		10850
205404_at	HSD11B1	hydroxysteroid (11-beta) dehydrogenase 1	-3.3094	-9.91354	-5.7426	0	0	-1	-4.6212	-2.2444	-2.463	-1	-1	-1	0	3	3			3290
204712_at	WIF1	WNT inhibitory factor 1	-4.1645	-17.9324	-16.0445	0	0	-1	-4.3999	-3.577	-2.947	-1	-1	-1	0	3	3			11197
