# Supplementary material for: Meta-Analysis Derived (MAD) Transcriptome of Psoriasis Defines the “Core” Pathogenesis of Disease
Source: PLoS One. 2012 Sep 5;7(9):e44274. doi: 10.1371/journal.pone.0044274 (PMC3434204; doi:10.1371/journal.pone.0044274)
Supplement: Table S4 — Significant canonical pathways represented in MAD-3 transcriptome. (XLS) [file pone.0044274.s005.xls]

## Sheet: Sheet0
© 2000-2012 Ingenuity Systems, Inc. All rights reserved.
Ingenuity Canonical Pathways	-log(p-value)	Ratio	Molecules
Atherosclerosis Signaling	7.68E00	2.56E-01	APOE,ALOX12B,PDGFC,COL1A2,IL36G,LYZ,PLA2G2F,CCL2,LPL,S100A8,SERPINA1,CCR2,MMP1 (includes EG:300339),ITGA4,IL8,SELE (includes EG:20339),PNPLA3,CXCR4,IL36A,CD36,PLA2G3,IL37,F3,SELPLG,APOL1,APOC1,IL1RN,IL36RN,IL1B,PDGFD,MMP9,APOD,RBP4
LPS/IL-1 Mediated Inhibition of RXR Function	4.41E00	1.78E-01	ALDH4A1,APOE,GSTM5,SLC27A2,HMGCS2,FMO5,SLC27A4,HS3ST3A1,CYP3A5,ACSBG1,UST,ALDH1A3,ALDH3A2,ALAS1,FABP4,SMOX,FMO1 (includes EG:14261),FABP7,HS3ST1,HMGCS1,GSTA3,MGST1,MYD88,ACOX2,GSTM3,PAPSS2,SULT2B1,APOC1,HS3ST3B1,ALDH3B2,FABP5,ALDH1A2,IL1B,HS3ST6,ACOX3,ABCC3,NDST1,MAOA
Pathogenesis of Multiple Sclerosis	4.18E00	6.67E-01	CXCL10,CCR5,CXCL9,CCL4,CCL5,CXCL11
IL-17A Signaling in Gastric Cells	4.09E00	4E-01	CXCL10,IL8,FOS,MAPK14,CXCL1,CCL20,MAPK13,CCL5,IL17A,CXCL11
Role of IL-17A in Psoriasis	3.99E00	5.38E-01	DEFB4A/DEFB4B,IL8,S100A9,CXCL1,CCL20,S100A8,IL17A
Role of Hypercytokinemia/hyperchemokinemia in the Pathogenesis of Influenza	3.92E00	3.17E-01	IL8,CCR5,IL36A,CCL5,IL37,IL17A,CXCL10,IL36G,CCL4,CCL2,IL1RN,IL36RN,IL1B
Role of Macrophages, Fibroblasts and Endothelial Cells in Rheumatoid Arthritis	3.71E00	1.53E-01	SOCS1,SOCS3,PIK3R1,IL32,PRSS2,LTB,CREB5,CCND1,WIF1,GNA15,DKK2,IL8,SELE (includes EG:20339),PRKCQ,IL36A,IL37,STAT3,TLR2,IL1RN,CEBPD,IL36RN,FZD5,PDGFD,FRZB,CCL5,PDGFC,PLCD1,IL36G,PRSS1/PRSS3,NFAT5,CCL2,AKT3 (includes EG:10000),MMP1 (includes EG:300339),MYD88,PIK3C2G,IKBKE,TCF7L1,IL17A,FZD8,FOS,PLCB4,MAPK14,IL1B,SOST,TCF7L2,WNT5A,FZD7,PRKCB,IRAK2
IL-10 Signaling	3.51E00	2.18E-01	SOCS3,CCR5,IL4R,IL36A,IKBKE,ARG2 (includes EG:11847),MAP4K4,IL37,STAT3,MAPK13,HMOX1,FOS,IL36G,MAPK14,IL1RN,IL36RN,IL1B
Interferon Signaling	3.48E00	3.06E-01	IFIT3,SOCS1,IFIT1,OAS1,MX1,IFI35,IRF9,STAT1,BAK1,IRF1 (includes EG:16362),BCL2
Arginine and Proline Metabolism	3.35E00	9.77E-02	NOS1,AOC3,ALDH4A1,SRM,P4HB,ARG2 (includes EG:11847),VNN3,AMD1,VNN1,PRODH,ALDH1A3,ALDH3A2,ALDH1A2,GOT1,SMOX,ARG1,MAOA
IL-12 Signaling and Production in Macrophages	3.32E00	1.71E-01	APOE,IL12RB1,PIK3R1,MAPK13,LYZ,AKT3 (includes EG:10000),SERPINA1,S100A8,STAT1,PPARG,PRKCQ,MYD88,PIK3C2G,IL12RB2,IKBKE,IRF1 (includes EG:16362),TLR2,APOL1,APOC1,FOS,MAPK14,IRF8,REL,PRKCB,RBP4,APOD
Fatty Acid Metabolism	3.02E00	1.29E-01	ALDH4A1,SLC27A2,ACOX2,ACADSB,CYP1B1,CYP3A5,SLC27A4,ACADL,CYP4F8,ACSBG1,DHRS9,CYP2C18,CYP2E1,ALDH1A3,ALDH3A2,CYP4B1,ALDH1A2,ADH1B,PECR,CYP2J2,ACOX3
Differential Regulation of Cytokine Production in Intestinal Epithelial Cells by IL-17A and IL-17F	2.9E00	3.48E-01	DEFB4A/DEFB4B,CCL4,CCL2,LCN2,CXCL1,IL1B,CCL5,IL17A
IL-17A Signaling in Fibroblasts	2.75E00	2.5E-01	FOS,MAPK14,CCL2,CEBPD,LCN2,IKBKE,MAPK13,NFKBIZ,MMP1 (includes EG:300339),IL17A
Role of Pattern Recognition Receptors in Recognition of Bacteria and Viruses	2.68E00	1.95E-01	OAS1,OAS2,MYD88,PIK3R1,PIK3C2G,C1QB,CCL5,OAS3,TLR2,IFIH1,CLEC7A,IRF7,NOD2,DDX58,CASP1,IL1B
Role of JAK1 and JAK3 in γc Cytokine Signaling	2.61E00	2.12E-01	BLNK,SOCS1,SOCS3,IL2RG,IL4R,PIK3R1,PIK3C2G,STAT3,TSLP,IL7R,SHC1 (includes EG:20416),IRS2,STAT1,JAK3
Histidine Metabolism	2.56E00	1.03E-01	AOC3,ALDH4A1,ALDH3B2,CYP7B1,HAL,CYP2E1,ALDH1A3,ALDH3A2,ALDH1A2,SMOX,ASPA,MAOA
Production of Nitric Oxide and Reactive Oxygen Species in Macrophages	2.48E00	1.43E-01	APOE,PIK3R1,PPP1R3C,ARG2 (includes EG:11847),MAPK13,LYZ,RHOG,RHOB,AKT3 (includes EG:10000),SERPINA1,S100A8,STAT1,MAP3K9,PRKCQ,PIK3C2G,PPP1R14A,IKBKE,IRF1 (includes EG:16362),APOC1,TLR2,APOL1,FOS,MAPK14,NCF2,PPP2R2B,IRF8,JAK3,PRKCB,APOD,RBP4
Leukocyte Extravasation Signaling	2.47E00	1.59E-01	RAC2,PIK3R1,ACTA2,MAPK13,ACTG2,MMP12,ACTC1,ACTA1,MMP1 (includes EG:300339),ITGA4,ITK,TIMP3,ARHGAP6,PRKCQ,MMP28,CXCR4,PIK3C2G,DLC1,ITGAL,SELPLG,F11R,TIMP4,CLDN23,MAPK14,ARHGAP9,CLDN8,CLDN1,NCF2,CLDN17,MMP9,PRKCB
Granzyme B Signaling	2.47E00	3.75E-01	PRF1,NUMA1,BID,LMNB2,LMNB1,GZMB
MSP-RON Signaling Pathway	2.46E00	2.24E-01	TLR2,CSF2RB,F12,CCL2,PIK3R1,ACTA2,PIK3C2G,ACTG2,CCR2,ACTC1,ACTA1
VDR/RXR Activation	2.37E00	1.98E-01	DEFB4A/DEFB4B,IGFBP6,SERPINB1,PRKCQ,KLK6,IGFBP5,CCL5,THBD,HR,CXCL10,FOXO1 (includes EG:2308),MXD1,CYP27B1,CST6 (includes EG:1474),HSD17B2,PRKCB
Mechanisms of Viral Exit from Host Cells	2.28E00	2.22E-01	PRKCQ,SH3GL3,ACTA2,LMNB2,ACTG2,PDCD6IP,ACTC1,LMNB1,ACTA1,PRKCB
IL-9 Signaling	2.28E00	2.25E-01	SOCS3,IL2RG,PIK3R1,PIK3C2G,IRS2,BCL3,STAT3,STAT1,JAK3
Metabolism of Xenobiotics by Cytochrome P450	2.21E00	1E-01	GSTA3,MGST1,GSTM5,GSTM3,CYP1B1,CYP3A5,ALDH3B2,CYP4F8,CYP2C18,DHRS9,ALDH1A3,CYP2E1,CYP4B1,ADH1B,PECR,CYP2J2,HPGDS
Tryptophan Metabolism	2.2E00	9.3E-02	AOC3,ALDH4A1,CYP7B1,TDO2,CYP1B1,CYP3A5,WARS,CYP4F8,CYP2C18,SRD5A3,CYP2E1,ALDH1A3,CYP4B1,ALDH3A2,ALDH1A2,IDO1,CYP2J2,SMOX,KYNU,MAOA
Differential Regulation of Cytokine Production in Macrophages and T Helper Cells by IL-17A and IL-17F	2.18E00	3.33E-01	CCL4,CCL2,CXCL1,IL1B,CCL5,IL17A
Linoleic Acid Metabolism	2.17E00	1.41E-01	ALOX12B,PNPLA3,PLA2G3,CYP3A5,CYP1B1,CYP4F8,CYP2C18,PLA2G2F,CYP2E1,CYP4B1,FADS2,CYP2J2,FADS1
Tumoricidal Function of Hepatic Natural Killer Cells	2.12E00	2.92E-01	PRF1,SERPINB9,SRGN,BID,LYVE1,ITGAL,GZMB
Phenylalanine Metabolism	2.1E00	8.26E-02	AOC3,ALDH3B2,CYP7B1,SRD5A3,CYP2E1,ALDH1A3,GOT1,SMOX,MAOA
Pancreatic Adenocarcinoma Signaling	2.09E00	1.61E-01	TFDP1,PIK3R1,PIK3C2G,HBEGF,STAT3,PDGFC,CCND1,BIRC5,BCL2,RAD51,HMOX1,CCNE1,CYP2E1,GPLD1,TGFA,AKT3 (includes EG:10000),STAT1,JAK3,MMP9
Bile Acid Biosynthesis	2.08E00	1.09E-01	ALDH4A1,CYP7B1,SRD5A3,DHRS9,CYP2E1,ALDH1A3,ALDH3A2,ALDH1A2,ADH1B,PECR,SOAT1
IL-17A Signaling in Airway Cells	2.05E00	1.81E-01	DEFB4A/DEFB4B,PIK3R1,CXCL1,PIK3C2G,CCL20,IKBKE,STAT3,MAPK13,IL17A,IL19,MAPK14,AKT3 (includes EG:10000),JAK3
Fcγ Receptor-mediated Phagocytosis in Macrophages and Monocytes	2.02E00	1.68E-01	RAC2,PRKCQ,PIK3R1,ACTA2,PIK3C2G,FYB,MYO5A,HMOX1,GPLD1,LYN,RPS6KB2,AKT3 (includes EG:10000),ACTG2,ACTC1,ACTA1,LCP2,PRKCB
LXR/RXR Activation	1.94E00	1.53E-01	APOE,IL36A,CD36,ARG2 (includes EG:11847),IL37,APOC1,APOL1,LYZ,IL36G,LDLR,CCL2,IL1RN,LPL,IL36RN,IL1B,S100A8,SERPINA1,MMP9,RBP4,APOD
ATM Signaling	1.89E00	2.04E-01	RAD51,MAPK14,SMC2,H2AFX,CCNB2,BID,MAPK13,CREB5,CDK1,CHEK1,CCNB1
Aryl Hydrocarbon Receptor Signaling	1.88E00	1.42E-01	GSTA3,ALDH4A1,MGST1,CCNE2,TFDP1,GSTM5,GSTM3,CCND1,CYP1B1,CHEK1,FOS,CCNA2,ALDH3B2,NCOA7,CCNE1,ALDH1A3,ALDH3A2,ALDH1A2,IL1B,HSPB7,NFIB,DHFR
IL-15 Signaling	1.77E00	1.79E-01	SHC1 (includes EG:20416),LCK,IL2RG,MAPK14,PIK3R1,PIK3C2G,AKT3 (includes EG:10000),STAT3,MAPK13,JAK3,IL17A,BCL2
Role of IL-17A in Arthritis	1.77E00	1.75E-01	IL8,MAPK14,CCL2,PIK3R1,CXCL1,PIK3C2G,CCL20,MAPK13,CCL5,MMP1 (includes EG:300339),IL17A
Dendritic Cell Maturation	1.76E00	1.34E-01	FCGR3B,LEP,MYD88,PIK3R1,IL36A,PIK3C2G,LTB,IKBKE,CD83,IL37,MAPK13,CREB5,TLR2,COL1A2,IL36G,MAPK14,IL1RN,CD1A,FSCN1,IL36RN,AKT3 (includes EG:10000),IL1B,IRF8,STAT1
Hepatic Fibrosis / Hepatic Stellate Cell Activation	1.74E00	1.53E-01	IL8,CCR5,IL4R,LEP,CXCL9,MYH14,ACTA2,MYH11,IGFBP5,CCL5,PDGFC,BCL2,MYL9,COL1A2,CCL2,CYP2E1,TGFA,IL1B,STAT1,AGTR1,MMP9,MMP1 (includes EG:300339)
p38 MAPK Signaling	1.74E00	1.7E-01	MAPKAPK3,IL36A,PLA2G3,H3F3A/H3F3B,IL37,MAPK13,CREB5,IL36G,MAPK14,PLA2G2F,IL1RN,IL36RN,IL1B,HSPB7,RPS6KA4,EEF2K,STAT1,IRAK2
GM-CSF Signaling	1.72E00	1.79E-01	CSF2RB,SHC1 (includes EG:20416),CSF2RA,PIK3R1,PIK3C2G,LYN,AKT3 (includes EG:10000),STAT3,STAT1,BCL2A1,CCND1,PRKCB
TR/RXR Activation	1.67E00	1.56E-01	SLC2A1,PIK3R1,RCAN2,PIK3C2G,BCL3,PCK1 (includes EG:18534),ME1,DIO2,THRSP,KLF9,ADRB1,LDLR,ENO1,AKT3 (includes EG:10000),PPARGC1A
Neuregulin Signaling	1.62E00	1.5E-01	PRKCQ,BTC,DCN,PIK3R1,HBEGF,CDK5R1,AREG/AREGB,SHC1 (includes EG:20416),ERBB4,TGFA,RPS6KB2,AKT3 (includes EG:10000),EREG,PRKCB,ITGA4
IL-6 Signaling	1.61E00	1.6E-01	IL8,SOCS1,IL36A,IKBKE,MAP4K4,IL37,STAT3,MAPK13,SHC1 (includes EG:20416),FOS,IL36G,MAPK14,IL1RN,IL36RN,IL1B,HSPB7
Glioma Invasiveness Signaling	1.6E00	1.83E-01	TIMP3,TIMP4,RHOG,RHOB,HMMR,PIK3R1,PIK3C2G,PLAUR,PLAU,ITGB5,MMP9
Cell Cycle: G2/M DNA Damage Checkpoint Regulation	1.6E00	1.88E-01	CDC25B,CKS2,WEE1,TOP2A,CCNB2,BTRC,CDK1,CHEK1,CCNB1
IL-17 Signaling	1.58E00	1.76E-01	DEFB4A/DEFB4B,IL8,PIK3R1,CXCL1,PIK3C2G,MAPK13,IL17A,CXCL10,IL19,MAPK14,CCL2,AKT3 (includes EG:10000),CXCL11
Mitotic Roles of Polo-Like Kinase	1.55E00	1.83E-01	CDC25B,KIF23,CDC20,PTTG1,WEE1,PPP2R2B,PRC1 (includes EG:233406),CCNB2,CDK1,KIF11,CCNB1
IL-22 Signaling	1.55E00	2.4E-01	SOCS3,MAPK14,AKT3 (includes EG:10000),STAT3,MAPK13,STAT1
TREM1 Signaling	1.54E00	1.61E-01	TLR2,IL8,NOD2,CCL2,CASP1,AKT3 (includes EG:10000),IL1B,CD83,STAT3,CASP5
Graft-versus-Host Disease Signaling	1.54E00	1.88E-01	CD28,PRF1,IL36G,IL1RN,IL36RN,IL36A,IL1B,IL37,GZMB
Riboflavin Metabolism	1.54E00	1.09E-01	ACP5,ENPP1,ACP1 (includes EG:11431),ENPP5,ACPP
Prolactin Signaling	1.54E00	1.62E-01	SOCS1,SOCS3,PRKCQ,PIK3R1,PIK3C2G,STAT3,IRF1 (includes EG:16362),SHC1 (includes EG:20416),FOS,NMI,PRLR,STAT1,PRKCB
T Cell Receptor Signaling	1.53E00	1.48E-01	PRKCQ,PIK3R1,PIK3C2G,IKBKE,MALT1,CD8A,CD3D,PTPRC,CD28,SHB,FOS,LCK,NFAT5,RASGRP1,LCP2,ITK
Role of Cytokines in Mediating Communication between Immune Cells	1.49E00	1.92E-01	IL8,IL36G,IL20,IL1RN,IL32,IL36RN,IL36A,IL1B,IL37,IL17A
Docosahexaenoic Acid (DHA) Signaling	1.49E00	1.67E-01	FOXO1 (includes EG:2308),PIK3R1,PIK3C2G,AKT3 (includes EG:10000),BID,IL1B,BCL2A1,BCL2
β-alanine Metabolism	1.48E00	9.89E-02	AOC3,ALDH4A1,SRM,ACADL,ALDH1A3,DPYSL3,ALDH3A2,ALDH1A2,ACADSB
Communication between Innate and Adaptive Immune Cells	1.48E00	1.41E-01	IL8,IL36A,CD83,CCL5,IL37,CD8A,CXCL10,TLR2,CD28,IL36G,CCL4,IL1RN,IL36RN,IL1B
IL-4 Signaling	1.47E00	1.67E-01	SHC1 (includes EG:20416),SOCS1,IL2RG,IL4R,NFAT5,IL13RA1,PIK3R1,RPS6KB2,PIK3C2G,AKT3 (includes EG:10000),NR3C2 (includes EG:110784),JAK3
Role of JAK family kinases in IL-6-type Cytokine Signaling	1.47E00	2.22E-01	SOCS1,SOCS3,MAPK14,STAT3,MAPK13,STAT1
Role of Tissue Factor in Cancer	1.45E00	1.53E-01	IL8,P4HB,PIK3R1,PIK3C2G,CXCL1,PLAUR,HBEGF,MAPK13,F3,LCK,MAPK14,LYN,AKT3 (includes EG:10000),IL1B,RPS6KA4,ITGB5,MMP1 (includes EG:300339)
Pyrimidine Metabolism	1.45E00	9.81E-02	TYMS,ENPP1,CMPK2,DPYSL3,POLE2,UPP1,RRM2,REV3L,DCTD,APOBEC3G,CTPS,POLB,APOBEC3A,NUDT5,NT5C3,PNP,PNPT1,POLR3G,UCK2,TK1,ENTPD7
Primary Immunodeficiency Signaling	1.43E00	1.64E-01	IL7R,BLNK,PTPRC,LCK,IL2RG,CD8A,JAK3,CD3D,TAP2
Xenobiotic Metabolism Signaling	1.43E00	1.3E-01	ALDH4A1,GSTM5,PIK3R1,MAPK13,CES1,FMO5,HS3ST3A1,CYP3A5,HMOX1,UST,ALDH1A3,ALDH3A2,SMOX,FMO1 (includes EG:14261),HS3ST1,GSTA3,MAP3K9,MGST1,PRKCQ,GSTM3,PIK3C2G,CYP1B1,SULT2B1,HS3ST3B1,ALDH3B2,MAPK14,PPP2R2B,ALDH1A2,IL1B,HS3ST6,ABCC3,NDST1,MAOA,PPARGC1A,PRKCB
Airway Pathology in Chronic Obstructive Pulmonary Disease	1.41E00	3.33E-01	IL8,MMP9,MMP1 (includes EG:300339)
Acute Myeloid Leukemia Signaling	1.37E00	1.59E-01	PIK3R1,PIK3C2G,TCF7L1,STAT3,CCND1,EIF4EBP1,CSF2RB,CSF2RA,RPS6KB2,AKT3 (includes EG:10000),KIT,PML,TCF7L2
Inhibition of Angiogenesis by TSP1	1.37E00	1.84E-01	CD47,MAPK14,SDC2,CD36,AKT3 (includes EG:10000),MAPK13,MMP9
Role of JAK2 in Hormone-like Cytokine Signaling	1.37E00	2E-01	SHC1 (includes EG:20416),SOCS1,SOCS3,IRS2,STAT3,PRLR,STAT1
Role of IL-17F in Allergic Inflammatory Airway Diseases	1.37E00	1.86E-01	CXCL10,IL8,CCL4,CCL2,CXCL1,IL1B,RPS6KA4,CREB5
Role of Osteoblasts, Osteoclasts and Chondrocytes in Rheumatoid Arthritis	1.35E00	1.27E-01	FRZB,PIK3R1,BCL2,IL36G,NFAT5,WIF1,AKT3 (includes EG:10000),DKK2,BIRC3,MMP1 (includes EG:300339),ACP5,PIK3C2G,IL36A,IKBKE,IL37,TCF7L1,GSN,IL17A,FZD8,FOS,MAPK14,FOXO1 (includes EG:2308),IL1RN,IL36RN,IL1B,FZD5,SOST,TCF7L2,FZD7,WNT5A
Sertoli Cell-Sertoli Cell Junction Signaling	1.34E00	1.29E-01	NOS1,EPN3,SPTBN1,OCLN,TGFBR3,ACTA2,MAPK13,SORBS1,PPAP2B,AKT3 (includes EG:10000),ACTG2,ACTC1,ACTA1,ITGA4,MAP3K9,TUBG1,F11R,CLDN23,MAPK14,TUBB6,CLDN8,CLDN1,SPTAN1,MAGI2,CLDN17
Acute Phase Response Signaling	1.33E00	1.35E-01	SOCS3,SOCS1,MYD88,PIK3R1,IL36A,IKBKE,SERPINA3,IL37,STAT3,MAPK13,HMOX2,HMOX1,FOS,SHC1 (includes EG:20416),IL36G,SOD2,MAPK14,IL1RN,CRABP2,IL36RN,AKT3 (includes EG:10000),IL1B,SERPINA1,RBP4
Oncostatin M Signaling	1.31E00	2E-01	SHC1 (includes EG:20416),TIMP3,STAT3,PLAU,STAT1,JAK3,MMP1 (includes EG:300339)
ILK Signaling	1.27E00	1.34E-01	PIK3R1,ACTA2,MYH11,CREB5,PDGFC,CCND1,RHOG,RHOB,PPAP2B,KRT18,AKT3 (includes EG:10000),IRS2,ACTG2,ACTC1,ITGB5,ACTA1,MUC1,MYH14,FERMT2,PIK3C2G,MYL9,FOS,PPP2R2B,RPS6KA4,MMP9
Coagulation System	1.25E00	1.84E-01	F12,PLAUR,SERPINA1,PLAU,THBD,F3,PLAT
IL-8 Signaling	1.23E00	1.26E-01	IL8,RAC2,PRKCQ,PIK3R1,PIK3C2G,CXCL1,HBEGF,MAP4K4,IKBKE,PDGFC,CCND1,CSTB,BCL2,EIF4EBP1,HMOX1,RHOG,RHOB,CXCR2,GPLD1,NCF2,AKT3 (includes EG:10000),MMP9,PRKCB,IRAK2
Cysteine Metabolism	1.23E00	1.03E-01	HS3ST3B1,UST,GOT1,HS3ST1,HS3ST6,CDO1,NDST1,HS3ST3A1,SULT2B1
Type II Diabetes Mellitus Signaling	1.23E00	1.1E-01	PPARG,SOCS3,SOCS1,PRKCQ,SLC27A2,PIK3R1,PIK3C2G,CD36,ADIPOQ,IKBKE,SLC27A4,ACSBG1,PRKAA2,AKT3 (includes EG:10000),IRS2,SMPD3,PRKCB
Crosstalk between Dendritic Cells and Natural Killer Cells	1.22E00	1.47E-01	IL2RG,ACTA2,LTB,TNFSF10,CD83,ITGAL,CD28,CSF2RB,PRF1,MICB,FSCN1,ACTG2,ACTC1,ACTA1
Thyroid Cancer Signaling	1.21E00	1.78E-01	PPARG,CXCL10,SHC1 (includes EG:20416),NTRK2,CXCL1,TCF7L1,CCND1,TCF7L2
AMPK Signaling	1.18E00	1.15E-01	ACACB,LEP,PIK3R1,CHRNA9,PIK3C2G,ADIPOQ,CFTR,MAPK13,EIF4EBP1,ADRB1,GYS1,MAPK14,SMARCA2,PPP2R2B,PRKAA2,AKT3 (includes EG:10000),PPM1A,IRS2,ADRB2
Type I Diabetes Mellitus Signaling	1.16E00	1.36E-01	SOCS1,SOCS3,MYD88,IKBKE,MAPK13,CD3D,IRF1 (includes EG:16362),BCL2,CD28,PRF1,MAPK14,IL1B,BID,STAT1,CPE (includes EG:12876),GZMB
RAN Signaling	1.16E00	1.74E-01	RCC1,KPNA2,TNPO1,RANGAP1
Tyrosine Metabolism	1.16E00	5.73E-02	AOC3,ALDH3B2,CYP7B1,DHRS9,CYP2E1,ALDH1A3,ADH1B,PECR,GOT1,SMOX,MAOA
PPAR Signaling	1.15E00	1.37E-01	PPARG,IL36A,IKBKE,MAP4K4,IL37,PDGFC,SHC1 (includes EG:20416),FOS,IL36G,IL1RN,IL36RN,IL1B,PDGFD,PPARGC1A
HER-2 Signaling in Breast Cancer	1.15E00	1.52E-01	CCNE2,CCNE1,PRKCQ,FOXO1 (includes EG:2308),PIK3R1,PIK3C2G,AKT3 (includes EG:10000),PARD3,CCND1,ITGB5,AREG/AREGB,PRKCB
Glycerolipid Metabolism	1.12E00	9.72E-02	ALDH4A1,PNPLA3,GK,GPAM,DHRS9,ALDH1A3,ALDH3A2,PPAP2B,ALDH1A2,LPL,ADH1B,LIPG,PECR,AGPAT9
Growth Hormone Signaling	1.12E00	1.47E-01	SOCS1,SOCS3,FOS,PRKCQ,PIK3R1,RPS6KB2,PIK3C2G,RPS6KA4,STAT3,STAT1,PRKCB
Chemokine Signaling	1.12E00	1.53E-01	FOS,PLCB4,CCR5,MAPK14,CCL4,CCL2,CXCR4,PIK3C2G,MAPK13,CCL5,PRKCB
B Cell Receptor Signaling	1.12E00	1.3E-01	BLNK,RAC2,MAP3K9,PRKCQ,PIK3R1,PIK3C2G,IKBKE,MAPK13,MALT1,CREB5,PTPRC,SHC1 (includes EG:20416),NFAT5,MAPK14,DAPP1,RPS6KB2,LYN,AKT3 (includes EG:10000),BCL2A1,PRKCB
RAR Activation	1.11E00	1.25E-01	ADCY2,PRKCQ,PIK3R1,NR2F2,MAPK13,RDH16,FOS,CSF2RB,SDR9C7,MAPK14,DHRS9,SMARCA2,ALDH1A3,ALDH1A2,CRABP2,AKT3 (includes EG:10000),RDH12,PML,ZBTB16,MMP1 (includes EG:300339),PPARGC1A,RBP4,PRKCB
Renin-Angiotensin Signaling	1.1E00	1.27E-01	ADCY2,PRKCQ,ITPR2,PIK3R1,PIK3C2G,STAT3,MAPK13,CCL5,FOS,SHC1 (includes EG:20416),MAPK14,PAK3,CCL2,STAT1,AGTR1,PRKCB
Cholecystokinin/Gastrin-mediated Signaling	1.1E00	1.42E-01	PRKCQ,ITPR2,IL36A,IL37,SHC1 (includes EG:20416),FOS,PLCB4,IL36G,RHOG,MAPK14,RHOB,IL1RN,IL36RN,IL1B,PRKCB
IL-2 Signaling	1.1E00	1.55E-01	SHC1 (includes EG:20416),SOCS1,FOS,LCK,IL2RG,PIK3R1,PIK3C2G,AKT3 (includes EG:10000),JAK3
PPARα/RXRα Activation	1.09E00	1.24E-01	ADCY2,GPD1,TGFBR3,CD36,ADIPOQ,IKBKE,MAP4K4,GK,PLCD1,SHC1 (includes EG:20416),ACADL,PLCB4,MAPK14,CYP2C18,GNA15,PRIC285,LPL,PRKAA2,IL1B,ITGB5,PPARGC1A,PRKCB
FLT3 Signaling in Hematopoietic Progenitor Cells	1.08E00	1.55E-01	SHC1 (includes EG:20416),MAPK14,PIK3R1,PIK3C2G,AKT3 (includes EG:10000),RPS6KA4,STAT3,MAPK13,CREB5,STAT1,EIF4EBP1
Tight Junction Signaling	1.08E00	1.31E-01	CPSF2,OCLN,MYH14,ACTA2,VAPA,MYH11,MYL9,MYLK,FOS,F11R,CLDN23,CLDN8,CLDN1,PPP2R2B,AKT3 (includes EG:10000),SPTAN1,ACTG2,MAGI2,ACTC1,CLDN17,ACTA1
Ascorbate and Aldarate Metabolism	1.08E00	5.19E-02	ALDH4A1,ALDH1A3,ALDH3A2,ALDH1A2
Lysine Biosynthesis	1.04E00	4.62E-02	VNN1,AASS,VNN3
Synthesis and Degradation of Ketone Bodies	1.04E00	1.67E-01	BDH1 (includes EG:100037356),HMGCS2,HMGCS1
iCOS-iCOSL Signaling in T Helper Cells	1.04E00	1.26E-01	IL2RG,PRKCQ,ITPR2,PIK3R1,PIK3C2G,IKBKE,CD3D,PTPRC,CD28,SHC1 (includes EG:20416),LCK,NFAT5,AKT3 (includes EG:10000),LCP2,ITK
Reelin Signaling in Neurons	1.02E00	1.46E-01	MAP3K9,APOE,LCK,ARHGEF10,PIK3R1,PIK3C2G,LYN,LRP8,MAPT,ITGAL,CDK5R1,ITGA4
Thrombopoietin Signaling	1.02E00	1.43E-01	SHC1 (includes EG:20416),FOS,PRKCQ,PIK3R1,PIK3C2G,IRS2,STAT3,STAT1,PRKCB
IL-3 Signaling	1.01E00	1.49E-01	CSF2RB,SHC1 (includes EG:20416),FOS,PRKCQ,FOXO1 (includes EG:2308),PIK3R1,PIK3C2G,AKT3 (includes EG:10000),STAT3,STAT1,PRKCB
Small Cell Lung Cancer Signaling	1.01E00	1.25E-01	NOS1,CCNE2,CCNE1,TFDP1,PIK3R1,PIK3C2G,AKT3 (includes EG:10000),BID,IKBKE,CCND1,BCL2
PDGF Signaling	1.01E00	1.39E-01	SHC1 (includes EG:20416),FOS,PIK3R1,ACP1 (includes EG:11431),PIK3C2G,STAT3,PDGFD,STAT1,JAK3,PDGFC,PRKCB
Role of MAPK Signaling in the Pathogenesis of Influenza	1.01E00	1.52E-01	CXCL10,MAPK14,PLA2G2F,CCL2,PNPLA3,PLA2G3,AKT3 (includes EG:10000),MAPK13,CCL5,BCL2
Glycolysis/Gluconeogenesis	9.87E-01	9.68E-02	ALDH4A1,PGM2,ALDH3B2,HK2,DHRS9,ALDH1A3,ENO1,ALDH3A2,ALDH1A2,PGM5,ADH1B,PECR
Endothelin-1 Signaling	9.84E-01	1.2E-01	NOS1,ADCY2,PRKCQ,ITPR2,PNPLA3,PIK3R1,PIK3C2G,PLA2G3,MAPK13,PLCD1,FOS,SHC1 (includes EG:20416),HMOX1,PLCB4,MAPK14,PLA2G2F,GNA15,ECE2,GPLD1,CASP1,CASP5,PRKCB
Caveolar-mediated Endocytosis Signaling	9.81E-01	1.33E-01	RAB5A,ACTA2,ITGA8,CD48,ACTG2,PTRF,ACTC1,ITGAL,ITGB5,ACTA1,ITGA4
Propanoate Metabolism	9.78E-01	7.44E-02	ALDH4A1,ACADL,ACACB,SRD5A3,SLC27A2,ALDH1A3,ALDH3A2,ALDH1A2,ACADSB
Glycosphingolipid Biosynthesis - Lactoseries	9.5E-01	1.15E-01	FUT2,FUT1,FUT3
NF-κB Activation by Viruses	9.49E-01	1.34E-01	LCK,CCR5,PRKCQ,PIK3R1,PIK3C2G,AKT3 (includes EG:10000),IKBKE,ITGAL,ITGB5,ITGA4,PRKCB
Nicotinate and Nicotinamide Metabolism	9.48E-01	1.04E-01	MAP3K9,ENPP1,PRKCQ,ENPP5,TTK,VNN3,CDK1,NT5C3,VNN1,NEK2,PAK3,PRKAA2,PNP,NAMPT
Toll-like Receptor Signaling	9.42E-01	1.45E-01	TLR2,FOS,TOLLIP,MAPK14,MYD88,MAP4K4,MAPK13,IRAK2
Cell Cycle Control of Chromosomal Replication	8.91E-01	1.61E-01	MCM5,CDC45,CDT1,CDC6 (includes EG:23834),MCM4
Glucocorticoid Receptor Signaling	8.89E-01	1.1E-01	PIK3R1,SLPI,CCL5,MAPK13,BCL2,HSPA4,SHC1 (includes EG:20416),NFAT5,AR,CCL2,PRKAA2,AKT3 (includes EG:10000),STAT1,FKBP5,MMP1 (includes EG:300339),ADRB2,IL8,SELE (includes EG:20339),PIK3C2G,IKBKE,PCK1 (includes EG:18534),STAT3,CD3D,HSPA2,FOS,MAPK14,SMARCA2,IL1RN,IL1B,NR3C2 (includes EG:110784),PLAU,JAK3
T Helper Cell Differentiation	8.79E-01	1.43E-01	CD28,IL2RG,IL4R,IL12RB1,RORC,IL12RB2,STAT3,STAT1,GATA3,IL17A
Nitrogen Metabolism	8.73E-01	5E-02	HAL,VNN1,CA13,GLUL,CA6,VNN3
One Carbon Pool by Folate	8.7E-01	1.11E-01	TYMS,DHFR,MTHFD1L,GART
p53 Signaling	8.57E-01	1.35E-01	JMY,PIK3R1,PIK3C2G,C12orf5,CCND1,BIRC5,CHEK1,BCL2,TP53I3,SCO2 (includes EG:606683),MAPK14,AKT3 (includes EG:10000),PML
NF-κB Signaling	8.49E-01	1.23E-01	PRKCQ,MYD88,UBE2N,TGFBR3,PIK3R1,IL36A,PIK3C2G,MAP4K4,IL37,MALT1,TLR2,LCK,IL36G,NTRK2,IL1RN,IL36RN,TGFA,AKT3 (includes EG:10000),IL1B,BTRC,PRKCB
VEGF Signaling	8.44E-01	1.24E-01	SHC1 (includes EG:20416),FOXO1 (includes EG:2308),PIK3R1,ACTA2,PIK3C2G,AKT3 (includes EG:10000),ACTG2,ACTC1,PDGFC,ACTA1,BCL2,PRKCB
Cyclins and Cell Cycle Regulation	8.31E-01	1.26E-01	CCNA2,CCNE2,CCNE1,TFDP1,WEE1,PPP2R2B,CCNB2,BTRC,CCND1,CDK1,CCNB1
Cdc42 Signaling	8.24E-01	1.16E-01	FGD3,CDC42EP5,DIAPH3,MAPK13,CD3D,HLA-DPA1,MYLK,MYL9,FOS,CDC42BPA,MAPK14,PAK3,CDC42SE1,PARD3,ITGA4,IQGAP3,ITK
Glycosphingolipid Biosynthesis - Globoseries	8.12E-01	1.05E-01	ST8SIA4,FUT2,FUT1,GM2A
Biosynthesis of Steroids	8.12E-01	3.31E-02	SQLE,CYP7B1,CYP2E1,CYP27B1
JAK/Stat Signaling	8.08E-01	1.41E-01	SHC1 (includes EG:20416),SOCS1,SOCS3,PIK3R1,PIK3C2G,AKT3 (includes EG:10000),STAT3,STAT1,JAK3
p70S6K Signaling	8.08E-01	1.22E-01	IL2RG,IL4R,PRKCQ,PIK3R1,PIK3C2G,PLCD1,SHC1 (includes EG:20416),PLCB4,GNA15,PPP2R2B,LYN,AKT3 (includes EG:10000),MAPT,EEF2K,AGTR1,PRKCB
Leptin Signaling in Obesity	8.04E-01	1.26E-01	PLCD1,SOCS3,PLCB4,ADCY2,LEP,FOXO1 (includes EG:2308),GNA15,PIK3R1,PIK3C2G,AKT3 (includes EG:10000),STAT3
PI3K Signaling in B Lymphocytes	8.03E-01	1.2E-01	BLNK,IL4R,ITPR2,PIK3R1,IKBKE,MALT1,PLCD1,PTPRC,FOS,PLCB4,NFAT5,GNA15,DAPP1,LYN,AKT3 (includes EG:10000),IRS2,PRKCB
Glutathione Metabolism	7.99E-01	9.52E-02	GSTA3,MGST1,PGD,GSTM5,GSTM3,GPX2,G6PD,HPGDS
Folate Biosynthesis	7.95E-01	4.17E-02	GCH1,GGH,DHFR
CD28 Signaling in T Helper Cells	7.92E-01	1.16E-01	PRKCQ,ITPR2,PIK3R1,PIK3C2G,IKBKE,MALT1,CD3D,PTPRC,CD28,FOS,LCK,NFAT5,AKT3 (includes EG:10000),LCP2,ITK
Factors Promoting Cardiogenesis in Vertebrates	7.92E-01	1.28E-01	FZD8,CCNE2,CCNE1,PRKCQ,MAPK14,TGFBR3,CDC6 (includes EG:23834),FZD5,TCF7L1,TCF7L2,FZD7,PRKCB
ERK/MAPK Signaling	7.92E-01	1.13E-01	PPARG,RAC2,PIK3R1,VRK2,PPP1R3C,PIK3C2G,PPP1R14A,PLA2G3,H3F3A/H3F3B,STAT3,CREB5,EIF4EBP1,SHC1 (includes EG:20416),FOS,ELF3,PLA2G2F,PAK3,PPP2R2B,RPS6KA4,HSPB7,STAT1,ITGA4,PRKCB
Glioblastoma Multiforme Signaling	7.78E-01	1.14E-01	ITPR2,PIK3R1,PIK3C2G,PDGFC,CCND1,PLCD1,FZD8,SHC1 (includes EG:20416),CCNE1,PLCB4,RHOG,FOXO1 (includes EG:2308),GNA15,RHOB,AKT3 (includes EG:10000),FZD5,PDGFD,WNT5A,FZD7
Prostate Cancer Signaling	7.77E-01	1.16E-01	CCNE2,CCNE1,AR,TFDP1,FOXO1 (includes EG:2308),PIK3R1,PIK3C2G,AKT3 (includes EG:10000),CREB5,CCND1,BCL2
Glycerophospholipid Metabolism	7.66E-01	8.65E-02	GPD1,PNPLA3,PLA2G3,ETNK1,PLCD1,HMOX1,GPAM,PLCB4,GNA15,PLA2G2F,PPAP2B,GPLD1,CHPT1,GOT1,LIPG,AGPAT9
Glycine, Serine and Threonine Metabolism	7.63E-01	6.85E-02	PLCD1,AOC3,PSPH,PLCB4,GNA15,ALAS1,GOT1,SMOX,GLDC,MAOA
IGF-1 Signaling	7.59E-01	1.24E-01	SOCS1,SOCS3,IGFBP6,PIK3R1,PIK3C2G,IGFBP5,STAT3,SHC1 (includes EG:20416),FOS,FOXO1 (includes EG:2308),RPS6KB2,AKT3 (includes EG:10000),IRS2
Polyamine Regulation in Colon Cancer	7.59E-01	1.38E-01	PPARG,MXD1,PSME2,PSME3
EGF Signaling	7.57E-01	1.35E-01	SHC1 (includes EG:20416),FOS,ITPR2,PIK3R1,PIK3C2G,STAT3,STAT1
PXR/RXR Activation	7.49E-01	1.08E-01	FOXO1 (includes EG:2308),ALDH3A2,AKT3 (includes EG:10000),ALAS1,HMGCS2,ABCC3,PAPSS2,CYP3A5,PPARGC1A
Virus Entry via Endocytic Pathways	7.43E-01	1.21E-01	RAC2,PRKCQ,PIK3R1,ACTA2,PIK3C2G,ACTG2,ACTC1,ITGAL,ITGB5,ACTA1,ITGA4,PRKCB
NRF2-mediated Oxidative Stress Response	7.41E-01	1.16E-01	GSTA3,MGST1,PRKCQ,GSTM5,GSTM3,PIK3R1,ACTA2,PIK3C2G,FOS,HMOX1,DNAJC5,MAPK14,SOD2,ABCC1,GPX2,FMO1 (includes EG:14261),FOSL1,ACTG2,FKBP5,ACTC1,ACTA1,PRKCB
Androgen and Estrogen Metabolism	7.36E-01	8.06E-02	HSD3B1,CYP7B1,SRD5A3,DHRS9,CYP2E1,ARSF,STS,HSD11B1,HSD17B2,SULT2B1
PTEN Signaling	7.32E-01	1.14E-01	RAC2,PIK3R1,TGFBR3,IKBKE,CCND1,BCL2,SHC1 (includes EG:20416),NTRK2,MAGI1 (includes EG:14924),FOXO1 (includes EG:2308),RPS6KB2,AKT3 (includes EG:10000),MAGI2,ITGA4
Sphingolipid Metabolism	7.26E-01	1E-01	VNN1,SPTLC2,PPAP2B,SGPP2,ARSF,SGMS2,UGCG,CERS3,SMPD3,VNN3,SPTSSA
Altered T Cell and B Cell Signaling in Rheumatoid Arthritis	7.26E-01	1.26E-01	TLR2,CD28,IL36G,CXCL13,IL1RN,IL36RN,IL36A,LTB,IL1B,IL37,IL17A
Starch and Sucrose Metabolism	7.2E-01	5.52E-02	NUDT5,UCHL3,PGM2,ENPP1,GYS1,HK2,PGM5,ENPP5,HPSE
Paxillin Signaling	7.14E-01	1.18E-01	PIK3R1,ACTA2,ITGA8,PIK3C2G,MAPK13,ITGAL,MAPK14,PAK3,ACTG2,ACTC1,ITGB5,ACTA1,ITGA4
Glycosphingolipid Biosynthesis - Neolactoseries	7.09E-01	6.25E-02	ST8SIA4,FUT2,FUT1,FUT3
14-3-3-mediated Signaling	7.08E-01	1.24E-01	PRKCQ,PIK3R1,TUBG1,PIK3C2G,PLCD1,FOS,PLCB4,GNA15,TUBB6,FOXO1 (includes EG:2308),AKT3 (includes EG:10000),MAPT,PDCD6IP,SNCA,PRKCB
Urea Cycle and Metabolism of Amino Groups	7.08E-01	6.49E-02	SRM,ACY1,ARG2 (includes EG:11847),ASPA,ARG1
Ephrin Receptor Signaling	7.07E-01	1.06E-01	RAC2,EPHB2,CXCR4,PIK3C2G,MAP4K4,STAT3,CREB5,PDGFC,EFNB2,SHC1 (includes EG:20416),EPHB1,GNA15,PAK3,SDC2,SORBS1,ACP1 (includes EG:11431),ADAM10,AKT3 (includes EG:10000),PDGFD,EPHA2,ITGA4
Regulation of Actin-based Motility by Rho	7.02E-01	1.24E-01	MYLK,MYL9,RAC2,RHOG,PAK3,RHOB,ACTA2,ACTG2,GSN,ACTC1,ACTA1
Hepatic Cholestasis	6.87E-01	9.88E-02	IL8,ADCY2,CYP7B1,PRKCQ,MYD88,IL36A,IKBKE,IL37,IL36G,SLCO3A1,IL1RN,ABCC1,IL36RN,IL1B,ABCC3,IRAK2,PRKCB
Extrinsic Prothrombin Activation Pathway	6.72E-01	1.5E-01	F12,THBD,F3
CNTF Signaling	6.61E-01	1.35E-01	LIFR,PIK3R1,RPS6KB2,PIK3C2G,RPS6KA4,STAT3,STAT1
FXR/RXR Activation	6.56E-01	1.11E-01	PPARG,APOE,IL36G,FOXO1 (includes EG:2308),IL1RN,IL36RN,IL36A,AKT3 (includes EG:10000),IL1B,IL37,PPARGC1A
Germ Cell-Sertoli Cell Junction Signaling	6.55E-01	1.15E-01	EPN3,RAC2,MAP3K9,PIK3R1,TUBG1,ACTA2,PIK3C2G,LAMC3,GSN,RHOG,MAPK14,TUBB6,RHOB,PAK3,SORBS1,PPAP2B,ACTG2,ACTC1,ACTA1
HMGB1 Signaling	6.53E-01	1.21E-01	IL8,FOS,SELE (includes EG:20339),RHOG,MAPK14,CCL2,RHOB,PIK3R1,PIK3C2G,AKT3 (includes EG:10000),MAPK13,PLAT
Arachidonic Acid Metabolism	6.51E-01	7.03E-02	ALOX12B,PNPLA3,PLA2G3,CYP3A5,CYP1B1,CYP4F8,CYP2C18,PLA2G2F,CYP2E1,CYP4B1,GPX2,CYP2J2,HPGDS
Axonal Guidance Signaling	6.49E-01	1.02E-01	RAC2,RND1,EPHB2,PIK3R1,SEMA6A,PLXNA2,PDGFC,NTN1,ADAM8,SHC1 (includes EG:20416),EFNB2,EPHB1,NFAT5,GNA15,SDC2,SRGAP1,ADAM19,AKT3 (includes EG:10000),SRGAP2,ABLIM2,SEMA4A,ITGA4,SEMA3E,SEMA3G,PRKCQ,CXCR4,TUBG1,PIK3C2G,SLIT2,MYL9,FZD8,PLCB4,NTRK2,TUBB6,PAK3,RTN4,ADAM10,FZD5,PDGFD,EPHA2,WNT5A,FZD7,SEMA7A,PRKCB
Death Receptor Signaling	6.49E-01	1.27E-01	TNFRSF21,BID,TNFSF10,IKBKE,MAP4K4,HSPB7,BIRC3,BCL2
Eicosanoid Signaling	6.49E-01	1.04E-01	ALOX12B,LTB4R,PLA2G2F,PNPLA3,PTGER3,PLA2G3,ALOX5AP,HPGDS
Erythropoietin Signaling	6.42E-01	1.15E-01	SHC1 (includes EG:20416),SOCS1,SOCS3,FOS,PRKCQ,PIK3R1,PIK3C2G,AKT3 (includes EG:10000),PRKCB
CCR5 Signaling in Macrophages	6.42E-01	1.02E-01	FOS,CCR5,PRKCQ,MAPK14,CCL4,MAPK13,CCL5,CD3D,PRKCB
Agrin Interactions at Neuromuscular Junction	6.42E-01	1.32E-01	RAC2,PAK3,ERBB4,ACTA2,ACTG2,ACTC1,ITGAL,ACTA1,ITGA4
Serotonin Receptor Signaling	6.32E-01	1.09E-01	GCH1,HTR3A,SMOX,SLC18A2,MAOA
Sphingosine-1-phosphate Signaling	6.31E-01	1.14E-01	ADCY2,PIK3R1,PIK3C2G,PDGFC,PLCD1,PLCB4,RHOG,GNA15,RHOB,CASP1,AKT3 (includes EG:10000),PDGFD,SMPD3,CASP5
Chondroitin Sulfate Biosynthesis	6.31E-01	1.08E-01	HS3ST3B1,UST,HS3ST1,HS3ST6,NDST1,HS3ST3A1,SULT2B1
Natural Killer Cell Signaling	6.31E-01	1.18E-01	FCGR3B,RAC2,PRKCQ,PIK3R1,PIK3C2G,LILRB1,SHC1 (includes EG:20416),LCK,PAK3,KLRB1,AKT3 (includes EG:10000),LCP2,PRKCB
Wnt/β-catenin Signaling	6.26E-01	1.17E-01	SOX7,FRZB,TGFBR3,TLE1,TCF7L1,CCND1,FZD8,WIF1,SOX6,CDH3,PPP2R2B,TLE3,DKK2,AKT3 (includes EG:10000),SOX8,BTRC,FZD5,TCF7L2,WNT5A,FZD7
Glycosaminoglycan Degradation	6.21E-01	7.27E-02	MGEA5,GM2A,HPSE,HYAL4
Macropinocytosis Signaling	6.17E-01	1.18E-01	PRKCQ,RAB5A,PIK3R1,USP6NL,PIK3C2G,PDGFD,PDGFC,ITGB5,PRKCB
Ovarian Cancer Signaling	6.16E-01	1.13E-01	TFDP1,PIK3R1,PIK3C2G,TCF7L1,PDGFC,CCND1,BCL2,RAD51,FZD8,RPS6KB2,AKT3 (includes EG:10000),FZD5,MMP9,TCF7L2,WNT5A,FZD7
FAK Signaling	6.12E-01	1.09E-01	PAK3,HMMR,PIK3R1,ACTA2,PIK3C2G,AKT3 (includes EG:10000),ACTG2,TNS1,ACTC1,ACTA1,ITGA4
Keratan Sulfate Biosynthesis	6.03E-01	1.32E-01	HS3ST3B1,UST,HS3ST1,HS3ST6,NDST1,HS3ST3A1,SULT2B1
Valine, Leucine and Isoleucine Degradation	5.97E-01	7.84E-02	ALDH4A1,ACADL,ALDH1A3,ALDH3A2,ALDH1A2,ACADSB,HMGCS2,HMGCS1
Systemic Lupus Erythematosus Signaling	5.9E-01	1.03E-01	FCGR3B,PIK3R1,IL36A,PIK3C2G,IL37,CD3D,PTPRC,CD28,FOS,SNRPN,IL36G,RNPC3,PRPF18,LCK,NFAT5,IL1RN,IL36RN,LYN,C7,AKT3 (includes EG:10000),IL1B,SNRPA1
PI3K/AKT Signaling	5.77E-01	1.03E-01	PIK3R1,IKBKE,CCND1,EIF4EBP1,BCL2,SHC1 (includes EG:20416),GYS1,FOXO1 (includes EG:2308),PPP2R2B,RPS6KB2,AKT3 (includes EG:10000),JAK3,ITGA4,MCL1
Apoptosis Signaling	5.71E-01	1.17E-01	PRKCQ,BID,IKBKE,MAP4K4,SPTAN1,BCL2A1,BIRC3,BAK1,CDK1,MCL1,BCL2
Parkinson's Signaling	5.7E-01	1.67E-01	MAPK14,MAPK13,SNCA
C21-Steroid Hormone Metabolism	5.7E-01	4.62E-02	HSD3B1,HSD11B1,HSD17B2
Cell Cycle Regulation by BTG Family Proteins	5.64E-01	1.39E-01	CCNE2,CCNE1,PPP2R2B,CCND1,CCRN4L
Clathrin-mediated Endocytosis Signaling	5.58E-01	1.09E-01	APOE,RAB5A,EPHB2,SH3GL3,PIK3R1,ACTA2,PIK3C2G,PDGFC,APOC1,APOL1,LYZ,LDLR,S100A8,SERPINA1,ACTG2,PDGFD,ACTC1,ITGB5,ACTA1,RBP4,APOD
CD40 Signaling	5.49E-01	1.16E-01	FOS,MAPK14,PIK3R1,PIK3C2G,IKBKE,STAT3,MAPK13,JAK3
Role of NANOG in Mammalian Embryonic Stem Cell Pluripotency	5.23E-01	1.15E-01	PIK3R1,PIK3C2G,TCF7L1,STAT3,LIFR,FZD8,SHC1 (includes EG:20416),AKT3 (includes EG:10000),GATA6,FZD5,JAK3,FZD7,WNT5A
RhoA Signaling	5.23E-01	1.16E-01	ARHGAP6,CDC42EP5,ACTA2,ANLN,DLC1,MYLK,MYL9,RHPN2,ARHGAP9,CDC42EP1,ACTG2,ACTC1,ACTA1
Integrin Signaling	5.12E-01	1.07E-01	RAC2,TSPAN7,PIK3R1,ACTA2,ITGA8,PIK3C2G,TSPAN2,BCAR3,ITGAL,MYL9,MYLK,SHC1 (includes EG:20416),RHOG,PAK3,RHOB,ARF3,AKT3 (includes EG:10000),ACTG2,ACTC1,ITGB5,ACTA1,ITGA4
HIF1α Signaling	5.01E-01	1.13E-01	NOS1,MAPK14,MMP28,SLC2A1,PIK3R1,PIK3C2G,AKT3 (includes EG:10000),MAPK13,MMP12,PDGFC,MMP9,MMP1 (includes EG:300339)
Calcium Signaling	4.95E-01	9.69E-02	TPM1 (includes EG:22003),TRPC1,TNNI2,ITPR2,MYH14,CHRNA9,TNNT2,RCAN2,ACTA2,TPM2,MYH11,CREB5,MYL9,NFAT5,HTR3A,SLC8A1,ACTC1,ACTA1,CASQ2
Pantothenate and CoA Biosynthesis	4.87E-01	4.84E-02	ENPP1,DPYSL3,ENPP5
Angiopoietin Signaling	4.84E-01	1.08E-01	GRB14,FOXO1 (includes EG:2308),PAK3,PIK3R1,PIK3C2G,AKT3 (includes EG:10000),IKBKE,BIRC5
Role of NFAT in Regulation of the Immune Response	4.83E-01	9.74E-02	FCGR3B,BLNK,PRKCQ,ITPR2,PIK3R1,RCAN2,PIK3C2G,IKBKE,CD3D,CD28,FOS,LCK,PLCB4,NFAT5,GNA15,LYN,AKT3 (includes EG:10000),LCP2,ITK
Pentose Phosphate Pathway	4.78E-01	5.06E-02	PGM2,PGD,PGM5,G6PD
Gap Junction Signaling	4.77E-01	1E-01	DBN1,ADCY2,PRKCQ,ITPR2,PIK3R1,TUBG1,ACTA2,PIK3C2G,PLCD1,PLCB4,ADRB1,GNA15,TUBB6,AKT3 (includes EG:10000),ACTG2,ACTC1,ACTA1,PRKCB
April Mediated Signaling	4.76E-01	1.16E-01	FOS,NFAT5,MAPK14,IKBKE,MAPK13
Retinol Metabolism	4.76E-01	9.09E-02	RDH16,SDR9C7,DHRS9,ALDH1A2,RDH12
Phospholipid Degradation	4.74E-01	9.9E-02	PLCD1,HMOX1,PLCB4,PLA2G2F,GNA15,PNPLA3,PPAP2B,GPLD1,PLA2G3,LIPG
Fc Epsilon RI Signaling	4.69E-01	1.08E-01	RAC2,PRKCQ,MAPK14,PLA2G2F,PIK3R1,PIK3C2G,LYN,PLA2G3,AKT3 (includes EG:10000),MAPK13,LCP2,PRKCB
Cleavage and Polyadenylation of Pre-mRNA	4.64E-01	1.67E-01	CPSF2,WDR33
Hereditary Breast Cancer Signaling	4.59E-01	1.05E-01	PIK3R1,WEE1,TUBG1,PIK3C2G,CCND1,CDK1,CHEK1,CCNB1,RAD51,SMARCA2,H2AFX,AKT3 (includes EG:10000),BLM
PKCθ Signaling in T Lymphocytes	4.59E-01	9.56E-02	RAC2,MAP3K9,PRKCQ,PIK3R1,PIK3C2G,IKBKE,MALT1,CD3D,FOS,CD28,LCK,NFAT5,LCP2
Butanoate Metabolism	4.58E-01	5.56E-02	ALDH4A1,BDH1 (includes EG:100037356),ALDH1A3,ALDH3A2,ALDH1A2,HMGCS2,HMGCS1
Dopamine Receptor Signaling	4.5E-01	9.47E-02	GCH1,ADCY2,PPP1R1B,PPP1R3C,PPP2R2B,PPP1R14A,SMOX,SLC18A2,MAOA
O-Glycan Biosynthesis	4.48E-01	9.09E-02	ST6GALNAC1,GALNTL1,GALNTL2,GALNT6
Molecular Mechanisms of Cancer	4.42E-01	9.68E-02	RAC2,PIK3R1,MAPK13,CCND1,BCL2,CHEK1,CDC25B,SHC1 (includes EG:20416),RHOG,RHOB,GNA15,AKT3 (includes EG:10000),BID,BIRC3,ADCY2,CCNE2,PRKCQ,TFDP1,PIK3C2G,AURKA,BAK1,FOS,FZD8,CCNE1,PLCB4,MAPK14,ARHGEF10,FOXO1 (includes EG:2308),RABIF,PAK3,RASGRP1,FZD5,JAK3,WNT5A,FZD7,PRKCB
RANK Signaling in Osteoclasts	4.4E-01	1.06E-01	MAP3K9,FOS,MAPK14,PIK3R1,PIK3C2G,AKT3 (includes EG:10000),IKBKE,MAPK13,GSN,BIRC3
Cytotoxic T Lymphocyte-mediated Apoptosis of Target Cells	4.31E-01	1.13E-01	PRF1,BID,CD3D,HLA-DPA1,GZMB,BCL2
Role of PKR in Interferon Induction and Antiviral Response	4.25E-01	1.11E-01	MAPK14,BID,IKBKE,STAT1,IRF1 (includes EG:16362)
B Cell Activating Factor Signaling	4.25E-01	1.11E-01	FOS,NFAT5,MAPK14,IKBKE,MAPK13
Neuroprotective Role of THOP1 in Alzheimer's Disease	4.25E-01	9.26E-02	ECE2,SERPINA3,MAPT,IDE,MMP9
Protein Ubiquitination Pathway	4.21E-01	1.03E-01	USP18,CRYAB,CDC20,PSMB10,UBE2N,UBE3B,USP2,UBE2F,HSPA4,USP47,NEDD4L,BIRC3,HSPA4L,UCHL3,USP38,PSME2,UBE2L6,HSPA2,HSPA12A,DNAJC5,UBE2G1,PSMD12,BTRC,HSPB7,SMURF2,TAP2,USP34,UBE2C
Circadian Rhythm Signaling	4.2E-01	1.14E-01	PER1,BHLHE41,CRY2,CREB5
Retinoic acid Mediated Apoptosis Signaling	4.18E-01	1.09E-01	CRABP2,ZC3HAV1,BID,TNFSF10,PARP9,IRF1 (includes EG:16362),PARP14
Lysine Degradation	4.18E-01	5.15E-02	ALDH4A1,WHSC1,ALDH1A3,ALDH3A2,ALDH1A2,AASS,MLL3
Amyotrophic Lateral Sclerosis Signaling	4.15E-01	9.48E-02	NOS1,RAB5A,PIK3R1,CASP1,PIK3C2G,AKT3 (includes EG:10000),GLUL,BID,BIRC3,PDGFC,BCL2
FcγRIIB Signaling in B Lymphocytes	4.02E-01	9.09E-02	BLNK,SHC1 (includes EG:20416),PIK3R1,PIK3C2G,LYN
Activation of IRF by Cytosolic Pattern Recognition Receptors	3.99E-01	1.01E-01	IFIH1,IRF7,DDX58,IKBKE,IRF9,STAT1,ISG15
Estrogen-Dependent Breast Cancer Signaling	3.99E-01	1E-01	FOS,PIK3R1,PIK3C2G,AKT3 (includes EG:10000),CREB5,CCND1,HSD17B2
Pyruvate Metabolism	3.99E-01	5.43E-02	ALDH4A1,ACACB,ALDH1A3,ALDH3A2,ALDH1A2,PCK1 (includes EG:18534),ME1
Aldosterone Signaling in Epithelial Cells	3.97E-01	9.83E-02	CRYAB,PRKCQ,ITPR2,PIK3R1,PIK3C2G,HSPA2,HSPA12A,PLCD1,HSPA4,PLCB4,DNAJC5,GNA15,HSPB7,NR3C2 (includes EG:110784),PRKCB,HSPA4L,AHCY
Colorectal Cancer Metastasis Signaling	3.92E-01	9.88E-02	PTGER3,PIK3R1,PDGFC,CCND1,BIRC5,RHOG,RHOB,AKT3 (includes EG:10000),MMP12,STAT1,MMP1 (includes EG:300339),ADCY2,MMP28,PIK3C2G,STAT3,TCF7L1,TLR2,FZD8,FOS,FZD5,JAK3,MMP9,TCF7L2,WNT5A,FZD7
Semaphorin Signaling in Neurons	3.7E-01	1.15E-01	RHOG,RND1,PAK3,RHOB,DPYSL3,SEMA7A
Phospholipase C Signaling	3.67E-01	9.38E-02	BLNK,ADCY2,PRKCQ,ITPR2,PPP1R14A,PLA2G3,CREB5,CD3D,MYL9,SHC1 (includes EG:20416),HMOX1,LCK,PLCB4,NFAT5,ARHGEF10,RHOG,PLA2G2F,RHOB,GPLD1,LYN,LCP2,ITGA4,PRKCB,ITK
Thrombin Signaling	3.67E-01	9.8E-02	ADCY2,PRKCQ,ITPR2,PIK3R1,PIK3C2G,MAPK13,MYL9,MYLK,PLCD1,SHC1 (includes EG:20416),PLCB4,MAPK14,ARHGEF10,RHOG,RHOB,GNA15,AKT3 (includes EG:10000),GATA6,GATA3,PRKCB
P2Y Purigenic Receptor Signaling Pathway	3.65E-01	9.35E-02	ADCY2,PRKCQ,PIK3R1,PIK3C2G,CREB5,PLCD1,P2RY2,FOS,PLCB4,GNA15,AKT3 (includes EG:10000),P2RY1,PRKCB
Role of JAK1, JAK2 and TYK2 in Interferon Signaling	3.57E-01	1.11E-01	SOCS1,STAT3,STAT1
Methane Metabolism	3.43E-01	3.08E-02	CYP7B1,CYP2E1
Phenylalanine, Tyrosine and Tryptophan Biosynthesis	3.43E-01	3.08E-02	ENO1,GOT1
LPS-stimulated MAPK Signaling	3.42E-01	9.76E-02	FOS,PRKCQ,MAPK14,PIK3R1,PIK3C2G,IKBKE,MAPK13,PRKCB
Signaling by Rho Family GTPases	3.41E-01	9.49E-02	MAP3K9,PIK3R1,CDC42EP5,DIAPH3,ACTA2,PIK3C2G,DES,CDH19,MYL9,MYLK,FOS,ARHGEF10,RHOG,PAK3,RHOB,GNA15,CDH3,NCF2,CDC42EP1,ACTG2,PARD3,ACTC1,ACTA1,ITGA4
Fructose and Mannose Metabolism	3.39E-01	3.88E-02	GMPPB,NUDT5,PGM2,SORD,HK2
CXCR4 Signaling	3.35E-01	9.52E-02	ADCY2,PRKCQ,CXCR4,ITPR2,PIK3R1,PIK3C2G,MYL9,FOS,PLCB4,RHOG,GNA15,RHOB,PAK3,LYN,AKT3 (includes EG:10000),PRKCB
Lymphotoxin β Receptor Signaling	3.34E-01	1E-01	PIK3R1,CXCL1,PIK3C2G,AKT3 (includes EG:10000),LTB,IKBKE
CCR3 Signaling in Eosinophils	3.31E-01	9.6E-02	MYLK,PLCB4,PRKCQ,MAPK14,PLA2G2F,PAK3,ITPR2,PIK3R1,PIK3C2G,PLA2G3,MAPK13,PRKCB
Insulin Receptor Signaling	3.29E-01	9.77E-02	SOCS3,PPP1R3C,PIK3R1,PIK3C2G,PPP1R14A,PTPRF,EIF4EBP1,SHC1 (includes EG:20416),GYS1,FOXO1 (includes EG:2308),RPS6KB2,AKT3 (includes EG:10000),IRS2
Glioma Signaling	3.23E-01	9.01E-02	SHC1 (includes EG:20416),PRKCQ,TFDP1,PIK3R1,PIK3C2G,AKT3 (includes EG:10000),PDGFD,CCND1,PDGFC,PRKCB
NGF Signaling	3.21E-01	9.48E-02	SHC1 (includes EG:20416),MAP3K9,RHOG,PIK3R1,RPS6KB2,PIK3C2G,AKT3 (includes EG:10000),IKBKE,RPS6KA4,CREB5,SMPD3
Non-Small Cell Lung Cancer Signaling	3.15E-01	8.86E-02	TFDP1,ITPR2,PIK3R1,TGFA,PIK3C2G,AKT3 (includes EG:10000),CCND1
Hypoxia Signaling in the Cardiovascular System	3.15E-01	1.06E-01	P4HB,UBE2G1,UBE2N,CREB5,UBE2L6,UBE2F,UBE2C
Melanocyte Development and Pigmentation Signaling	3.12E-01	9.78E-02	SHC1 (includes EG:20416),ADCY2,PIK3R1,RPS6KB2,PIK3C2G,KIT,RPS6KA4,CREB5,BCL2
Mismatch Repair in Eukaryotes	3.11E-01	8.33E-02	FEN1,EXO1 (includes EG:26909)
Sulfur Metabolism	3.11E-01	3.64E-02	PAPSS2,SULT2B1
Antiproliferative Role of TOB in T Cell Signaling	3.07E-01	1.15E-01	CCNA2,CCNE2,CCNE1
Methionine Metabolism	3.07E-01	4E-02	SRM,AMD1,AHCY
Role of BRCA1 in DNA Damage Response	3.02E-01	9.84E-02	RAD51,SMARCA2,BRIP1,STAT1,BLM,CHEK1
TNFR1 Signaling	2.86E-01	9.62E-02	FOS,PAK3,BID,IKBKE,BIRC3
Alanine and Aspartate Metabolism	2.85E-01	5E-02	CRAT,GOT1,GPT2 (includes EG:108682),ASPA
Glutamate Metabolism	2.85E-01	5.33E-02	ALDH4A1,GLUL,GOT1,GPT2 (includes EG:108682)
IL-15 Production	2.84E-01	9.68E-02	STAT1,JAK3,IRF1 (includes EG:16362)
Intrinsic Prothrombin Activation Pathway	2.84E-01	9.68E-02	COL1A2,F12,THBD
Glyoxylate and Dicarboxylate Metabolism	2.83E-01	1.85E-02	HAO2,MTHFD1L
Granzyme A Signaling	2.83E-01	1.11E-01	GZMA,PRF1
Inositol Phosphate Metabolism	2.78E-01	7.85E-02	MAP3K9,PRKCQ,PIK3R1,PIK3C2G,TTK,CDK1,PLCD1,PLCB4,NEK2,GNA15,PAK3,PI4K2A,ITPKC,PRKAA2,IRS2
PAK Signaling	2.75E-01	8.49E-02	MYLK,MYL9,SHC1 (includes EG:20416),PAK3,PIK3R1,PIK3C2G,PDGFD,PDGFC,ITGA4
Neurotrophin/TRK Signaling	2.73E-01	9.21E-02	SHC1 (includes EG:20416),FOS,NTRK2,SPRY2,PIK3R1,PIK3C2G,CREB5
Myc Mediated Apoptosis Signaling	2.72E-01	1E-01	SHC1 (includes EG:20416),PIK3R1,PIK3C2G,AKT3 (includes EG:10000),BID,BCL2
Galactose Metabolism	2.68E-01	4.08E-02	PGM2,HK2,GALE,PGM5
HGF Signaling	2.65E-01	9.52E-02	MAP3K9,FOS,ELF3,PRKCQ,PIK3R1,PIK3C2G,AKT3 (includes EG:10000),STAT3,CCND1,PRKCB
TNFR2 Signaling	2.64E-01	9.09E-02	FOS,IKBKE,BIRC3
Renal Cell Carcinoma Signaling	2.61E-01	9.59E-02	FOS,SLC2A1,PAK3,PIK3R1,TGFA,PIK3C2G,AKT3 (includes EG:10000)
Aminosugars Metabolism	2.61E-01	5.88E-02	POR,CYB5R4,HK2,PDE9A,GM2A,CMAH,NPL
Induction of Apoptosis by HIV1	2.58E-01	9.38E-02	CXCR4,BID,IKBKE,BIRC3,BAK1,BCL2
Stilbene, Coumarine and Lignin Biosynthesis	2.57E-01	2.74E-02	CYP7B1,CYP2E1
Nucleotide Sugars Metabolism	2.43E-01	1.54E-02	GALE
